# Supplementary material for: Measurement data on the window opening behavior and climate in a strongly daylit office building
Source: Data Brief. 2022 Nov 29;46:108794. doi: 10.1016/j.dib.2022.108794 (PMC9772800; doi:10.1016/j.dib.2022.108794)
Supplement: Supplementary file 1 [file mmc1.zip]

Archive with 4 entries (4 files):
- Dataset 1 - Temperature and rH indoor.csv
- Dataset 2 - Temperature outdoor.csv
- Dataset 3 - Wind speed.csv
- Dataset 4 - Window openings.csv
