# Supplementary material for: Measurement data on the window opening behavior and climate in a strongly daylit office building
Source: Data Brief. 2022 Nov 29;46:108794. doi: 10.1016/j.dib.2022.108794 (PMC9772800; doi:10.1016/j.dib.2022.108794)
Supplement: Supplementary file 1 [file mmc1.zip › Dataset 1 - Temperature and rH indoor.csv]

Date-Time	T_inside_sensor1	rH_inside_sensor1	T_inside_sensor2	rH_inside_sensor2	T_inside_sensor3	rH_inside_sensor3	T_inside_sensor4	rH_inside_sensor4
2020-09-02 09:47:00	21.0	50.0	21.0	52.0	20.0	54.0	20.0	55.0
2020-09-02 09:48:00	21.0	51.0	21.0	52.0	20.0	55.0	20.0	55.0
2020-09-02 09:49:00	21.0	51.0	21.0	52.0	20.0	55.0	20.0	55.0
2020-09-02 09:50:00	21.0	51.0	21.0	52.0	20.0	55.0	20.0	55.0
2020-09-02 09:51:00	21.0	51.0	21.0	52.0	20.0	55.0	20.0	55.0
2020-09-02 09:52:00	21.0	51.0	21.0	52.0	20.0	55.0	20.0	55.0
2020-09-02 09:53:00	21.0	51.0	21.0	52.0	20.0	55.0	20.0	55.0
2020-09-02 09:54:00	21.0	51.0	21.0	52.0	20.0	55.0	20.0	55.0
2020-09-02 09:55:00	21.0	51.0	21.0	52.0	20.0	55.0	20.0	55.0
2020-09-02 09:56:00	21.0	51.0	21.0	52.0	20.0	55.0	20.0	55.0
2020-09-02 09:57:00	21.0	51.0	21.0	52.0	20.0	55.0	20.0	55.0
2020-09-02 09:58:00	21.0	51.0	21.0	52.0	20.0	55.0	20.0	55.0
2020-09-02 09:59:00	21.0	51.0	21.0	52.0	20.0	55.0	20.0	55.0
2020-09-02 10:00:00	21.0	51.0	21.0	52.0	20.0	55.0	20.0	55.0
2020-09-02 10:01:00	21.0	51.0	21.0	52.0	20.0	55.0	20.0	55.0
2020-09-02 10:02:00	21.0	51.0	21.0	52.0	20.0	55.0	20.0	55.0
2020-09-02 10:03:00	21.0	51.0	21.0	52.0	20.0	55.0	20.0	55.0
2020-09-02 10:04:00	21.0	51.0	21.0	52.0	20.0	55.0	20.0	55.0
2020-09-02 10:05:00	22.0	51.0	21.0	52.0	20.0	55.0	20.0	55.0
2020-09-02 10:06:00	22.0	51.0	21.0	52.0	20.0	55.0	20.0	55.0
2020-09-02 10:07:00	22.0	51.0	21.0	52.0	20.0	55.0	20.0	55.0
2020-09-02 10:08:00	22.0	51.0	21.0	52.0	20.0	55.0	20.0	55.0
2020-09-02 10:09:00	22.0	51.0	21.0	52.0	20.0	55.0	20.0	55.0
2020-09-02 10:10:00	22.0	51.0	21.0	52.0	20.0	55.0	20.0	55.0
2020-09-02 10:11:00	22.0	51.0	21.0	52.0	20.0	55.0	20.0	55.0
2020-09-02 10:12:00	22.0	51.0	21.0	52.0	20.0	55.0	20.0	55.0
2020-09-02 10:13:00	22.0	51.0	21.0	52.0	20.0	55.0	20.0	55.0
2020-09-02 10:14:00	22.0	51.0	21.0	52.0	20.0	55.0	20.0	55.0
2020-09-02 10:15:00	22.0	51.0	21.0	52.0	20.0	55.0	20.0	55.0
2020-09-02 10:16:00	22.0	51.0	21.0	52.0	20.0	55.0	20.0	55.0
2020-09-02 10:17:00	22.0	51.0	21.0	52.0	20.0	55.0	20.0	55.0
2020-09-02 10:18:00	22.0	51.0	21.0	52.0	20.0	55.0	20.0	55.0
2020-09-02 10:19:00	22.0	51.0	21.0	52.0	20.0	55.0	20.0	55.0
2020-09-02 10:20:00	22.0	51.0	21.0	52.0	20.0	55.0	20.0	55.0
2020-09-02 10:21:00	22.0	51.0	21.0	52.0	20.0	55.0	20.0	55.0
2020-09-02 10:22:00	22.0	51.0	21.0	52.0	21.0	54.0	20.0	55.0
2020-09-02 10:23:00	22.0	51.0	21.0	52.0	21.0	54.0	20.0	55.0
2020-09-02 10:24:00	22.0	51.0	21.0	52.0	21.0	54.0	20.0	55.0
2020-09-02 10:25:00	22.0	51.0	21.0	52.0	21.0	54.0	20.0	55.0
2020-09-02 10:26:00	22.0	51.0	21.0	52.0	21.0	54.0	20.0	55.0
2020-09-02 10:27:00	22.0	51.0	21.0	52.0	21.0	54.0	20.0	55.0
2020-09-02 10:28:00	22.0	51.0	21.0	52.0	21.0	54.0	20.0	55.0
2020-09-02 10:29:00	22.0	51.0	21.0	52.0	21.0	54.0	20.0	55.0
2020-09-02 10:30:00	22.0	51.0	21.0	52.0	21.0	54.0	20.0	55.0
2020-09-02 10:31:00	22.0	51.0	21.0	52.0	21.0	54.0	20.0	55.0
2020-09-02 10:32:00	22.0	51.0	21.0	52.0	21.0	54.0	20.0	55.0
2020-09-02 10:33:00	22.0	51.0	21.0	52.0	21.0	54.0	20.0	55.0
2020-09-02 10:34:00	22.0	51.0	21.0	52.0	21.0	54.0	20.0	55.0
2020-09-02 10:35:00	22.0	51.0	21.0	52.0	21.0	54.0	20.0	55.0
2020-09-02 10:36:00	22.0	51.0	21.0	52.0	21.0	54.0	21.0	55.0
2020-09-02 10:37:00	22.0	51.0	21.0	52.0	21.0	54.0	21.0	55.0
2020-09-02 10:38:00	22.0	51.0	21.0	52.0	21.0	55.0	21.0	55.0
2020-09-02 10:39:00	22.0	51.0	21.0	52.0	21.0	55.0	21.0	55.0
2020-09-02 10:40:00	22.0	51.0	21.0	52.0	21.0	55.0	21.0	55.0
2020-09-02 10:41:00	22.0	51.0	21.0	52.0	21.0	55.0	21.0	55.0
2020-09-02 10:42:00	22.0	51.0	21.0	52.0	21.0	55.0	21.0	55.0
2020-09-02 10:43:00	22.0	51.0	21.0	52.0	21.0	55.0	21.0	55.0
2020-09-02 10:44:00	22.0	51.0	21.0	52.0	21.0	55.0	21.0	55.0
2020-09-02 10:45:00	22.0	51.0	21.0	52.0	21.0	55.0	21.0	55.0
2020-09-02 10:46:00	22.0	51.0	21.0	52.0	21.0	55.0	21.0	55.0
2020-09-02 10:47:00	22.0	51.0	21.0	52.0	21.0	55.0	21.0	55.0
2020-09-02 10:48:00	22.0	51.0	21.0	52.0	21.0	55.0	21.0	55.0
2020-09-02 10:49:00	22.0	51.0	21.0	52.0	21.0	55.0	21.0	55.0
2020-09-02 10:50:00	22.0	51.0	21.0	52.0	21.0	55.0	21.0	55.0
2020-09-02 10:51:00	22.0	51.0	21.0	52.0	21.0	55.0	21.0	55.0
2020-09-02 10:52:00	22.0	51.0	21.0	52.0	21.0	55.0	21.0	55.0
2020-09-02 10:53:00	22.0	51.0	21.0	52.0	21.0	55.0	21.0	55.0
2020-09-02 10:54:00	22.0	51.0	21.0	52.0	21.0	55.0	21.0	55.0
2020-09-02 10:55:00	22.0	51.0	22.0	52.0	21.0	55.0	21.0	55.0
2020-09-02 10:56:00	22.0	51.0	22.0	52.0	21.0	55.0	21.0	55.0
2020-09-02 10:57:00	22.0	51.0	22.0	52.0	21.0	55.0	21.0	55.0
2020-09-02 10:58:00	22.0	51.0	22.0	52.0	21.0	55.0	21.0	55.0
2020-09-02 10:59:00	22.0	51.0	22.0	52.0	21.0	55.0	21.0	55.0
2020-09-02 11:00:00	22.0	51.0	22.0	52.0	21.0	55.0	21.0	55.0
2020-09-02 11:01:00	22.0	51.0	22.0	52.0	21.0	55.0	21.0	55.0
2020-09-02 11:02:00	22.0	51.0	22.0	52.0	21.0	55.0	21.0	55.0
2020-09-02 11:03:00	22.0	51.0	22.0	52.0	21.0	55.0	21.0	55.0
2020-09-02 11:04:00	22.0	51.0	22.0	52.0	21.0	55.0	21.0	55.0
2020-09-02 11:05:00	22.0	51.0	22.0	52.0	21.0	55.0	21.0	55.0
2020-09-02 11:06:00	22.0	51.0	22.0	52.0	21.0	55.0	21.0	55.0
2020-09-02 11:07:00	22.0	51.0	22.0	52.0	21.0	55.0	21.0	55.0
2020-09-02 11:08:00	22.0	51.0	22.0	52.0	21.0	55.0	21.0	55.0
2020-09-02 11:09:00	22.0	51.0	22.0	52.0	21.0	55.0	21.0	55.0
2020-09-02 11:10:00	22.0	51.0	22.0	52.0	21.0	55.0	21.0	55.0
2020-09-02 11:11:00	22.0	51.0	22.0	52.0	21.0	55.0	21.0	55.0
2020-09-02 11:12:00	22.0	51.0	22.0	52.0	21.0	55.0	21.0	55.0
2020-09-02 11:13:00	22.0	51.0	22.0	52.0	21.0	55.0	21.0	55.0
2020-09-02 11:14:00	22.0	51.0	22.0	52.0	21.0	55.0	21.0	55.0
2020-09-02 11:15:00	22.0	51.0	22.0	52.0	21.0	55.0	21.0	55.0
2020-09-02 11:16:00	22.0	51.0	22.0	52.0	21.0	55.0	21.0	55.0
2020-09-02 11:17:00	22.0	51.0	22.0	52.0	21.0	55.0	21.0	55.0
2020-09-02 11:18:00	22.0	51.0	22.0	52.0	21.0	55.0	21.0	55.0
2020-09-02 11:19:00	22.0	51.0	22.0	52.0	21.0	55.0	21.0	55.0
2020-09-02 11:20:00	22.0	51.0	22.0	52.0	21.0	55.0	21.0	55.0
2020-09-02 11:21:00	22.0	51.0	22.0	52.0	21.0	55.0	21.0	55.0
2020-09-02 11:22:00	22.0	51.0	22.0	52.0	21.0	55.0	21.0	55.0
2020-09-02 11:23:00	22.0	51.0	22.0	52.0	21.0	55.0	21.0	55.0
2020-09-02 11:24:00	22.0	51.0	22.0	52.0	21.0	55.0	21.0	55.0
2020-09-02 11:25:00	22.0	51.0	22.0	52.0	21.0	55.0	21.0	55.0
2020-09-02 11:26:00	22.0	51.0	22.0	52.0	21.0	55.0	21.0	54.0
2020-09-02 11:27:00	22.0	51.0	22.0	52.0	21.0	55.0	21.0	54.0
2020-09-02 11:28:00	22.0	51.0	22.0	52.0	21.0	54.0	21.0	54.0
2020-09-02 11:29:00	22.0	51.0	22.0	52.0	21.0	54.0	21.0	54.0
2020-09-02 11:30:00	22.0	51.0	22.0	52.0	21.0	54.0	21.0	54.0
2020-09-02 11:31:00	22.0	51.0	22.0	52.0	21.0	54.0	21.0	54.0
2020-09-02 11:32:00	22.0	51.0	22.0	52.0	21.0	54.0	21.0	54.0
2020-09-02 11:33:00	22.0	51.0	22.0	52.0	21.0	54.0	21.0	54.0
2020-09-02 11:34:00	22.0	51.0	22.0	52.0	21.0	54.0	21.0	54.0
2020-09-02 11:35:00	22.0	51.0	22.0	52.0	21.0	54.0	21.0	54.0
2020-09-02 11:36:00	22.0	51.0	22.0	52.0	21.0	54.0	21.0	54.0
2020-09-02 11:37:00	22.0	51.0	22.0	52.0	21.0	54.0	21.0	54.0
2020-09-02 11:38:00	22.0	51.0	22.0	52.0	21.0	54.0	21.0	54.0
2020-09-02 11:39:00	22.0	51.0	22.0	52.0	21.0	54.0	21.0	54.0
2020-09-02 11:40:00	22.0	51.0	22.0	52.0	21.0	54.0	21.0	54.0
2020-09-02 11:41:00	22.0	51.0	22.0	52.0	21.0	54.0	21.0	54.0
2020-09-02 11:42:00	22.0	51.0	22.0	52.0	21.0	54.0	21.0	54.0
2020-09-02 11:43:00	22.0	51.0	22.0	52.0	21.0	54.0	21.0	54.0
2020-09-02 11:44:00	22.0	51.0	22.0	52.0	21.0	54.0	21.0	54.0
2020-09-02 11:45:00	22.0	51.0	22.0	51.0	21.0	54.0	21.0	54.0
2020-09-02 11:46:00	22.0	51.0	22.0	51.0	21.0	54.0	21.0	54.0
2020-09-02 11:47:00	22.0	51.0	22.0	51.0	21.0	54.0	21.0	54.0
2020-09-02 11:48:00	22.0	51.0	22.0	51.0	21.0	54.0	21.0	54.0
2020-09-02 11:49:00	22.0	51.0	22.0	51.0	21.0	54.0	21.0	54.0
2020-09-02 11:51:00	22.0	51.0	22.0	51.0	21.0	54.0	21.0	54.0
2020-09-02 11:52:00	22.0	51.0	22.0	51.0	21.0	54.0	21.0	54.0
2020-09-02 11:53:00	22.0	51.0	22.0	51.0	21.0	54.0	21.0	54.0
2020-09-02 11:54:00	22.0	51.0	22.0	51.0	21.0	54.0	21.0	54.0
2020-09-02 11:55:00	22.0	51.0	22.0	51.0	21.0	54.0	21.0	54.0
2020-09-02 11:56:00	22.0	51.0	22.0	51.0	21.0	54.0	21.0	54.0
2020-09-02 11:57:00	22.0	51.0	22.0	51.0	21.0	54.0	21.0	54.0
2020-09-02 11:58:00	22.0	51.0	22.0	51.0	21.0	54.0	21.0	54.0
2020-09-02 11:59:00	22.0	51.0	22.0	51.0	21.0	54.0	21.0	53.0
2020-09-02 12:00:00	22.0	51.0	22.0	51.0	21.0	54.0	21.0	53.0
2020-09-02 12:01:00	22.0	51.0	22.0	51.0	21.0	54.0	21.0	53.0
2020-09-02 12:02:00	22.0	51.0	22.0	52.0	21.0	53.0	21.0	53.0
2020-09-02 12:03:00	22.0	51.0	22.0	52.0	21.0	53.0	21.0	53.0
2020-09-02 12:04:00	22.0	51.0	22.0	52.0	21.0	53.0	21.0	53.0
2020-09-02 12:05:00	22.0	51.0	22.0	52.0	21.0	53.0	21.0	53.0
2020-09-02 12:06:00	22.0	51.0	22.0	52.0	21.0	53.0	21.0	53.0
2020-09-02 12:07:00	22.0	51.0	22.0	52.0	21.0	53.0	21.0	53.0
2020-09-02 12:08:00	22.0	51.0	22.0	52.0	21.0	53.0	21.0	53.0
2020-09-02 12:09:00	22.0	51.0	22.0	52.0	21.0	53.0	21.0	53.0
2020-09-02 12:10:00	22.0	51.0	22.0	52.0	21.0	53.0	21.0	53.0
2020-09-02 12:11:00	22.0	51.0	22.0	52.0	21.0	53.0	21.0	53.0
2020-09-02 12:12:00	22.0	51.0	22.0	52.0	21.0	53.0	21.0	53.0
2020-09-02 12:13:00	22.0	51.0	22.0	52.0	21.0	53.0	21.0	53.0
2020-09-02 12:14:00	22.0	51.0	22.0	52.0	21.0	53.0	21.0	53.0
2020-09-02 12:15:00	22.0	51.0	22.0	52.0	21.0	53.0	21.0	53.0
2020-09-02 12:16:00	22.0	51.0	22.0	52.0	21.0	53.0	21.0	53.0
2020-09-02 12:17:00	22.0	51.0	22.0	52.0	21.0	53.0	21.0	53.0
2020-09-02 12:18:00	23.0	50.0	22.0	51.0	21.0	52.0	21.0	53.0
2020-09-02 12:19:00	23.0	50.0	22.0	51.0	21.0	52.0	21.0	53.0
2020-09-02 12:20:00	23.0	50.0	22.0	51.0	21.0	52.0	21.0	53.0
2020-09-02 12:21:00	23.0	50.0	22.0	51.0	21.0	52.0	21.0	53.0
2020-09-02 12:22:00	23.0	50.0	22.0	51.0	21.0	52.0	21.0	53.0
2020-09-02 12:23:00	23.0	50.0	22.0	51.0	21.0	52.0	21.0	53.0
2020-09-02 12:24:00	23.0	50.0	22.0	51.0	21.0	52.0	21.0	53.0
2020-09-02 12:25:00	23.0	50.0	22.0	51.0	21.0	52.0	21.0	53.0
2020-09-02 12:26:00	23.0	50.0	22.0	51.0	21.0	52.0	21.0	53.0
2020-09-02 12:27:00	23.0	50.0	22.0	51.0	21.0	52.0	21.0	53.0
2020-09-02 12:28:00	23.0	50.0	22.0	51.0	21.0	52.0	21.0	53.0
2020-09-02 12:29:00	23.0	50.0	22.0	51.0	21.0	52.0	21.0	53.0
2020-09-02 12:30:00	23.0	50.0	22.0	51.0	21.0	52.0	21.0	53.0
2020-09-02 12:31:00	23.0	50.0	22.0	51.0	21.0	52.0	21.0	53.0
2020-09-02 12:32:00	23.0	50.0	22.0	51.0	21.0	52.0	21.0	53.0
2020-09-02 12:33:00	23.0	50.0	22.0	51.0	21.0	52.0	21.0	52.0
2020-09-02 12:34:00	23.0	50.0	22.0	51.0	21.0	52.0	21.0	52.0
2020-09-02 12:35:00	23.0	50.0	22.0	51.0	22.0	52.0	21.0	52.0
2020-09-02 12:36:00	23.0	50.0	22.0	51.0	22.0	52.0	21.0	52.0
2020-09-02 12:37:00	23.0	50.0	22.0	51.0	22.0	52.0	21.0	52.0
2020-09-02 12:38:00	23.0	50.0	22.0	51.0	22.0	52.0	21.0	52.0
2020-09-02 12:39:00	23.0	50.0	22.0	51.0	22.0	52.0	21.0	52.0
2020-09-02 12:40:00	23.0	50.0	22.0	51.0	22.0	52.0	21.0	52.0
2020-09-02 12:41:00	23.0	50.0	22.0	51.0	22.0	52.0	21.0	52.0
2020-09-02 12:42:00	23.0	50.0	22.0	51.0	22.0	52.0	21.0	52.0
2020-09-02 12:43:00	23.0	50.0	22.0	51.0	22.0	52.0	21.0	52.0
2020-09-02 12:44:00	23.0	50.0	22.0	51.0	22.0	52.0	21.0	52.0
2020-09-02 12:45:00	23.0	50.0	22.0	51.0	22.0	52.0	21.0	52.0
2020-09-02 12:46:00	23.0	50.0	22.0	51.0	22.0	52.0	21.0	52.0
2020-09-02 12:47:00	23.0	50.0	22.0	51.0	22.0	52.0	21.0	52.0
2020-09-02 12:48:00	23.0	50.0	22.0	51.0	22.0	52.0	21.0	52.0
2020-09-02 12:49:00	23.0	50.0	22.0	51.0	22.0	52.0	22.0	52.0
2020-09-02 12:50:00	23.0	50.0	22.0	51.0	22.0	52.0	22.0	52.0
2020-09-02 12:51:00	23.0	50.0	22.0	51.0	22.0	52.0	22.0	52.0
2020-09-02 12:52:00	23.0	49.0	22.0	51.0	22.0	52.0	22.0	52.0
2020-09-02 12:53:00	23.0	49.0	22.0	51.0	22.0	52.0	22.0	52.0
2020-09-02 12:54:00	23.0	49.0	22.0	51.0	22.0	52.0	22.0	52.0
2020-09-02 12:55:00	23.0	49.0	22.0	51.0	22.0	52.0	22.0	52.0
2020-09-02 12:56:00	23.0	49.0	22.0	51.0	22.0	52.0	22.0	52.0
2020-09-02 12:57:00	23.0	49.0	22.0	51.0	22.0	52.0	22.0	52.0
2020-09-02 12:58:00	23.0	49.0	22.0	51.0	22.0	52.0	22.0	52.0
2020-09-02 12:59:00	23.0	49.0	22.0	51.0	22.0	52.0	22.0	52.0
2020-09-02 13:00:00	23.0	49.0	22.0	51.0	22.0	52.0	22.0	52.0
2020-09-02 13:01:00	23.0	49.0	22.0	51.0	22.0	52.0	22.0	52.0
2020-09-02 13:02:00	23.0	49.0	22.0	51.0	22.0	52.0	22.0	52.0
2020-09-02 13:03:00	23.0	49.0	22.0	51.0	22.0	52.0	22.0	52.0
2020-09-02 13:04:00	23.0	49.0	22.0	51.0	22.0	52.0	22.0	52.0
2020-09-02 13:05:00	23.0	49.0	22.0	51.0	22.0	52.0	22.0	52.0
2020-09-02 13:06:00	23.0	49.0	22.0	51.0	22.0	52.0	22.0	52.0
2020-09-02 13:07:00	23.0	49.0	22.0	51.0	22.0	52.0	22.0	52.0
2020-09-02 13:08:00	23.0	49.0	22.0	50.0	22.0	51.0	22.0	52.0
2020-09-02 13:09:00	23.0	49.0	22.0	50.0	22.0	51.0	22.0	52.0
2020-09-02 13:10:00	23.0	49.0	22.0	50.0	22.0	51.0	22.0	52.0
2020-09-02 13:11:00	23.0	49.0	22.0	50.0	22.0	51.0	22.0	52.0
2020-09-02 13:12:00	23.0	49.0	22.0	50.0	22.0	51.0	22.0	52.0
2020-09-02 13:13:00	23.0	49.0	22.0	50.0	22.0	51.0	22.0	52.0
2020-09-02 13:14:00	23.0	49.0	22.0	50.0	22.0	51.0	22.0	52.0
2020-09-02 13:15:00	23.0	49.0	22.0	50.0	22.0	51.0	22.0	52.0
2020-09-02 13:16:00	23.0	49.0	22.0	50.0	22.0	51.0	22.0	52.0
2020-09-02 13:17:00	23.0	49.0	22.0	50.0	22.0	51.0	22.0	52.0
2020-09-02 13:18:00	23.0	49.0	22.0	50.0	22.0	51.0	22.0	52.0
2020-09-02 13:19:00	23.0	49.0	22.0	50.0	22.0	51.0	22.0	52.0
2020-09-02 13:20:00	23.0	49.0	22.0	50.0	22.0	51.0	22.0	52.0
2020-09-02 13:21:00	23.0	49.0	22.0	50.0	22.0	51.0	22.0	52.0
2020-09-02 13:22:00	23.0	49.0	22.0	50.0	22.0	51.0	22.0	52.0
2020-09-02 13:23:00	23.0	49.0	22.0	50.0	22.0	51.0	21.0	51.0
2020-09-02 13:24:00	23.0	49.0	22.0	50.0	22.0	51.0	21.0	51.0
2020-09-02 13:25:00	23.0	48.0	23.0	49.0	22.0	50.0	21.0	51.0
2020-09-02 13:26:00	23.0	48.0	23.0	49.0	22.0	50.0	21.0	51.0
2020-09-02 13:27:00	23.0	48.0	23.0	49.0	22.0	50.0	21.0	51.0
2020-09-02 13:28:00	23.0	48.0	23.0	49.0	22.0	50.0	21.0	51.0
2020-09-02 13:29:00	23.0	48.0	23.0	49.0	22.0	50.0	21.0	51.0
2020-09-02 13:30:00	23.0	48.0	23.0	49.0	22.0	50.0	21.0	51.0
2020-09-02 13:31:00	23.0	48.0	23.0	49.0	22.0	50.0	21.0	51.0
2020-09-02 13:32:00	23.0	48.0	23.0	49.0	22.0	50.0	21.0	51.0
2020-09-02 13:33:00	23.0	48.0	23.0	49.0	22.0	50.0	21.0	51.0
2020-09-02 13:34:00	23.0	48.0	23.0	49.0	22.0	50.0	21.0	51.0
2020-09-02 13:35:00	23.0	48.0	23.0	49.0	22.0	50.0	21.0	51.0
2020-09-02 13:36:00	23.0	48.0	23.0	49.0	22.0	50.0	21.0	51.0
2020-09-02 13:37:00	23.0	48.0	23.0	49.0	22.0	50.0	21.0	51.0
2020-09-02 13:38:00	23.0	48.0	23.0	49.0	22.0	50.0	21.0	51.0
2020-09-02 13:39:00	23.0	48.0	23.0	49.0	22.0	50.0	22.0	50.0
2020-09-02 13:40:00	23.0	48.0	23.0	49.0	22.0	50.0	22.0	50.0
2020-09-02 13:41:00	23.0	48.0	23.0	49.0	22.0	50.0	22.0	50.0
2020-09-02 13:42:00	23.0	48.0	23.0	49.0	22.0	50.0	22.0	50.0
2020-09-02 13:43:00	23.0	48.0	23.0	49.0	22.0	50.0	22.0	50.0
2020-09-02 13:44:00	23.0	48.0	23.0	49.0	22.0	50.0	22.0	50.0
2020-09-02 13:45:00	23.0	48.0	23.0	49.0	22.0	50.0	22.0	50.0
2020-09-02 13:46:00	23.0	48.0	23.0	49.0	22.0	50.0	22.0	50.0
2020-09-02 13:47:00	23.0	48.0	23.0	49.0	22.0	50.0	22.0	50.0
2020-09-02 13:48:00	23.0	48.0	23.0	49.0	22.0	50.0	22.0	50.0
2020-09-02 13:49:00	23.0	48.0	23.0	49.0	22.0	50.0	22.0	50.0
2020-09-02 13:50:00	23.0	48.0	23.0	49.0	22.0	50.0	22.0	50.0
2020-09-02 13:51:00	23.0	48.0	23.0	49.0	22.0	50.0	22.0	50.0
2020-09-02 13:52:00	23.0	48.0	23.0	49.0	22.0	50.0	22.0	50.0
2020-09-02 13:53:00	23.0	48.0	23.0	49.0	22.0	50.0	22.0	50.0
2020-09-02 13:54:00	23.0	48.0	23.0	49.0	22.0	50.0	22.0	50.0
2020-09-02 13:55:00	23.0	48.0	23.0	49.0	22.0	50.0	22.0	50.0
2020-09-02 13:56:00	23.0	48.0	23.0	49.0	22.0	50.0	22.0	50.0
2020-09-02 13:57:00	23.0	48.0	23.0	49.0	22.0	50.0	22.0	50.0
2020-09-02 13:58:00	23.0	47.0	23.0	48.0	22.0	50.0	22.0	50.0
2020-09-02 13:59:00	23.0	47.0	23.0	48.0	22.0	50.0	22.0	50.0
2020-09-02 14:00:00	23.0	47.0	23.0	48.0	22.0	50.0	22.0	50.0
2020-09-02 14:01:00	23.0	47.0	23.0	48.0	22.0	50.0	22.0	50.0
2020-09-02 14:02:00	23.0	47.0	23.0	48.0	22.0	50.0	22.0	50.0
2020-09-02 14:03:00	23.0	47.0	23.0	48.0	22.0	50.0	22.0	50.0
2020-09-02 14:04:00	23.0	47.0	23.0	48.0	22.0	50.0	22.0	50.0
2020-09-02 14:05:00	23.0	47.0	23.0	48.0	22.0	50.0	22.0	50.0
2020-09-02 14:06:00	23.0	47.0	23.0	48.0	22.0	50.0	22.0	50.0
2020-09-02 14:07:00	23.0	47.0	23.0	48.0	22.0	50.0	22.0	50.0
2020-09-02 14:08:00	23.0	47.0	23.0	48.0	22.0	50.0	22.0	50.0
2020-09-02 14:09:00	23.0	47.0	23.0	48.0	22.0	50.0	22.0	50.0
2020-09-02 14:10:00	23.0	47.0	23.0	48.0	22.0	50.0	22.0	50.0
2020-09-02 14:11:00	23.0	47.0	23.0	48.0	22.0	50.0	22.0	50.0
2020-09-02 14:12:00	23.0	47.0	23.0	48.0	22.0	50.0	22.0	50.0
2020-09-02 14:13:00	23.0	47.0	23.0	48.0	22.0	50.0	22.0	50.0
2020-09-02 14:14:00	23.0	47.0	23.0	48.0	22.0	50.0	22.0	50.0
2020-09-02 14:15:00	23.0	47.0	23.0	48.0	22.0	50.0	22.0	50.0
2020-09-02 14:16:00	23.0	47.0	23.0	48.0	22.0	50.0	22.0	50.0
2020-09-02 14:17:00	23.0	47.0	23.0	48.0	22.0	50.0	22.0	50.0
2020-09-02 14:18:00	23.0	47.0	23.0	48.0	22.0	50.0	22.0	50.0
2020-09-02 14:19:00	23.0	47.0	23.0	48.0	22.0	50.0	22.0	50.0
2020-09-02 14:20:00	23.0	47.0	23.0	48.0	22.0	50.0	22.0	50.0
2020-09-02 14:21:00	23.0	47.0	23.0	48.0	22.0	50.0	22.0	50.0
2020-09-02 14:22:00	23.0	47.0	23.0	48.0	22.0	50.0	22.0	50.0
2020-09-02 14:23:00	23.0	47.0	23.0	48.0	22.0	50.0	22.0	50.0
2020-09-02 14:24:00	23.0	47.0	23.0	48.0	22.0	50.0	22.0	50.0
2020-09-02 14:25:00	23.0	47.0	23.0	48.0	22.0	50.0	22.0	50.0
2020-09-02 14:26:00	23.0	47.0	23.0	48.0	22.0	50.0	22.0	50.0
2020-09-02 14:27:00	23.0	47.0	23.0	48.0	22.0	50.0	22.0	50.0
2020-09-02 14:28:00	23.0	47.0	23.0	48.0	22.0	50.0	22.0	50.0
2020-09-02 14:29:00	23.0	47.0	23.0	48.0	22.0	50.0	22.0	50.0
2020-09-02 14:30:00	23.0	47.0	23.0	48.0	22.0	50.0	22.0	50.0
2020-09-02 14:31:00	23.0	47.0	23.0	48.0	22.0	50.0	22.0	50.0
2020-09-02 14:32:00	23.0	46.0	23.0	48.0	22.0	50.0	22.0	50.0
2020-09-02 14:33:00	23.0	46.0	23.0	48.0	22.0	50.0	22.0	50.0
2020-09-02 14:34:00	23.0	46.0	23.0	48.0	22.0	50.0	22.0	50.0
2020-09-02 14:35:00	23.0	46.0	23.0	48.0	22.0	50.0	22.0	50.0
2020-09-02 14:36:00	23.0	46.0	23.0	48.0	22.0	50.0	22.0	50.0
2020-09-02 14:37:00	23.0	46.0	23.0	48.0	22.0	50.0	22.0	50.0
2020-09-02 14:38:00	23.0	46.0	23.0	48.0	22.0	50.0	22.0	50.0
2020-09-02 14:39:00	23.0	46.0	23.0	48.0	22.0	50.0	22.0	50.0
2020-09-02 14:40:00	23.0	46.0	23.0	48.0	22.0	50.0	22.0	50.0
2020-09-02 14:41:00	23.0	46.0	23.0	48.0	22.0	50.0	22.0	50.0
2020-09-02 14:42:00	23.0	46.0	23.0	48.0	22.0	50.0	22.0	50.0
2020-09-02 14:43:00	23.0	46.0	23.0	48.0	22.0	50.0	22.0	50.0
2020-09-02 14:44:00	23.0	46.0	23.0	48.0	22.0	50.0	22.0	50.0
2020-09-02 14:45:00	23.0	46.0	23.0	48.0	22.0	50.0	22.0	50.0
2020-09-02 14:46:00	23.0	46.0	23.0	48.0	22.0	50.0	22.0	50.0
2020-09-02 14:47:00	23.0	46.0	23.0	48.0	22.0	50.0	22.0	50.0
2020-09-02 14:48:00	24.0	47.0	23.0	48.0	22.0	49.0	22.0	50.0
2020-09-02 14:49:00	24.0	47.0	23.0	48.0	22.0	49.0	22.0	50.0
2020-09-02 14:50:00	24.0	47.0	23.0	48.0	22.0	49.0	22.0	50.0
2020-09-02 14:51:00	24.0	47.0	23.0	48.0	22.0	49.0	22.0	50.0
2020-09-02 14:52:00	24.0	47.0	23.0	48.0	22.0	49.0	22.0	50.0
2020-09-02 14:53:00	24.0	47.0	23.0	48.0	22.0	49.0	22.0	50.0
2020-09-02 14:54:00	24.0	47.0	23.0	48.0	22.0	49.0	22.0	50.0
2020-09-02 14:55:00	24.0	47.0	23.0	48.0	22.0	49.0	22.0	50.0
2020-09-02 14:56:00	24.0	47.0	23.0	48.0	22.0	49.0	22.0	50.0
2020-09-02 14:57:00	24.0	47.0	23.0	48.0	22.0	49.0	22.0	50.0
2020-09-02 14:58:00	24.0	47.0	23.0	48.0	22.0	49.0	22.0	50.0
2020-09-02 14:59:00	24.0	47.0	23.0	48.0	22.0	49.0	22.0	50.0
2020-09-02 15:00:00	24.0	47.0	23.0	48.0	22.0	49.0	22.0	50.0
2020-09-02 15:01:00	24.0	47.0	23.0	48.0	22.0	49.0	22.0	50.0
2020-09-02 15:02:00	24.0	47.0	23.0	48.0	22.0	49.0	22.0	50.0
2020-09-02 15:03:00	24.0	47.0	23.0	48.0	22.0	49.0	22.0	49.0
2020-09-02 15:04:00	24.0	47.0	23.0	48.0	22.0	49.0	22.0	49.0
2020-09-02 15:05:00	24.0	46.0	23.0	48.0	22.0	49.0	22.0	49.0
2020-09-02 15:06:00	24.0	46.0	23.0	48.0	22.0	49.0	22.0	49.0
2020-09-02 15:07:00	24.0	46.0	23.0	48.0	22.0	49.0	22.0	49.0
2020-09-02 15:08:00	24.0	46.0	23.0	48.0	22.0	49.0	22.0	49.0
2020-09-02 15:09:00	24.0	46.0	23.0	48.0	22.0	49.0	22.0	49.0
2020-09-02 15:10:00	24.0	46.0	23.0	48.0	22.0	49.0	22.0	49.0
2020-09-02 15:11:00	24.0	46.0	23.0	48.0	22.0	49.0	22.0	49.0
2020-09-02 15:12:00	24.0	46.0	23.0	48.0	22.0	49.0	22.0	49.0
2020-09-02 15:13:00	24.0	46.0	23.0	48.0	22.0	49.0	22.0	49.0
2020-09-02 15:14:00	24.0	46.0	23.0	48.0	22.0	49.0	22.0	49.0
2020-09-02 15:15:00	24.0	46.0	23.0	48.0	22.0	49.0	22.0	49.0
2020-09-02 15:16:00	24.0	46.0	23.0	48.0	22.0	49.0	22.0	49.0
2020-09-02 15:17:00	24.0	46.0	23.0	48.0	22.0	49.0	22.0	49.0
2020-09-02 15:18:00	24.0	46.0	23.0	48.0	22.0	49.0	22.0	49.0
2020-09-02 15:19:00	24.0	46.0	23.0	48.0	22.0	49.0	22.0	49.0
2020-09-02 15:20:00	24.0	46.0	23.0	48.0	22.0	49.0	22.0	49.0
2020-09-02 15:21:00	24.0	46.0	23.0	48.0	22.0	49.0	22.0	49.0
2020-09-02 15:22:00	24.0	46.0	23.0	48.0	22.0	49.0	22.0	49.0
2020-09-02 15:23:00	24.0	46.0	23.0	48.0	22.0	49.0	22.0	49.0
2020-09-02 15:24:00	24.0	46.0	23.0	48.0	22.0	49.0	22.0	49.0
2020-09-02 15:25:00	24.0	46.0	23.0	48.0	22.0	49.0	22.0	49.0
2020-09-02 15:26:00	24.0	46.0	23.0	48.0	22.0	49.0	22.0	49.0
2020-09-02 15:27:00	24.0	46.0	23.0	48.0	22.0	49.0	22.0	49.0
2020-09-02 15:28:00	24.0	46.0	23.0	48.0	22.0	49.0	22.0	49.0
2020-09-02 15:29:00	24.0	46.0	23.0	48.0	22.0	49.0	22.0	49.0
2020-09-02 15:30:00	24.0	46.0	23.0	48.0	22.0	49.0	22.0	49.0
2020-09-02 15:31:00	24.0	46.0	23.0	48.0	22.0	49.0	22.0	49.0
2020-09-02 15:32:00	24.0	46.0	23.0	48.0	22.0	49.0	22.0	49.0
2020-09-02 15:33:00	24.0	46.0	23.0	48.0	22.0	49.0	22.0	49.0
2020-09-02 15:34:00	24.0	46.0	23.0	48.0	22.0	49.0	22.0	49.0
2020-09-02 15:35:00	24.0	46.0	23.0	48.0	22.0	49.0	22.0	49.0
2020-09-02 15:36:00	24.0	46.0	23.0	48.0	22.0	49.0	22.0	49.0
2020-09-02 15:37:00	24.0	46.0	23.0	48.0	22.0	49.0	22.0	49.0
2020-09-02 15:38:00	23.0	47.0	23.0	48.0	22.0	49.0	22.0	49.0
2020-09-02 15:39:00	23.0	47.0	23.0	48.0	22.0	49.0	22.0	49.0
2020-09-02 15:40:00	23.0	47.0	23.0	48.0	22.0	49.0	22.0	49.0
2020-09-02 15:41:00	23.0	47.0	23.0	48.0	22.0	49.0	22.0	49.0
2020-09-02 15:42:00	23.0	47.0	23.0	48.0	22.0	49.0	22.0	49.0
2020-09-02 15:43:00	23.0	47.0	23.0	48.0	22.0	49.0	22.0	49.0
2020-09-02 15:44:00	23.0	47.0	23.0	48.0	22.0	49.0	22.0	49.0
2020-09-02 15:45:00	23.0	47.0	23.0	48.0	22.0	49.0	22.0	49.0
2020-09-02 15:46:00	23.0	47.0	23.0	48.0	22.0	49.0	22.0	49.0
2020-09-02 15:47:00	23.0	47.0	23.0	48.0	22.0	49.0	22.0	49.0
2020-09-02 15:48:00	23.0	47.0	23.0	48.0	22.0	49.0	22.0	49.0
2020-09-02 15:49:00	23.0	47.0	23.0	48.0	22.0	49.0	22.0	49.0
2020-09-02 15:50:00	23.0	47.0	23.0	48.0	22.0	49.0	22.0	49.0
2020-09-02 15:51:00	23.0	47.0	23.0	48.0	22.0	49.0	22.0	49.0
2020-09-02 15:52:00	23.0	47.0	23.0	48.0	22.0	49.0	22.0	49.0
2020-09-02 15:53:00	23.0	47.0	23.0	48.0	22.0	49.0	22.0	50.0
2020-09-02 15:54:00	23.0	47.0	23.0	48.0	22.0	49.0	22.0	50.0
2020-09-02 15:55:00	23.0	47.0	23.0	48.0	22.0	50.0	22.0	50.0
2020-09-02 15:56:00	23.0	47.0	23.0	48.0	22.0	50.0	22.0	50.0
2020-09-02 15:57:00	23.0	47.0	23.0	48.0	22.0	50.0	22.0	50.0
2020-09-02 15:58:00	23.0	47.0	23.0	48.0	22.0	50.0	22.0	50.0
2020-09-02 15:59:00	23.0	47.0	23.0	48.0	22.0	50.0	22.0	50.0
2020-09-02 16:00:00	23.0	47.0	23.0	48.0	22.0	50.0	22.0	50.0
2020-09-02 16:01:00	23.0	47.0	23.0	48.0	22.0	50.0	22.0	50.0
2020-09-02 16:02:00	23.0	47.0	23.0	48.0	22.0	50.0	22.0	50.0
2020-09-02 16:03:00	23.0	47.0	23.0	48.0	22.0	50.0	22.0	50.0
2020-09-02 16:04:00	23.0	47.0	23.0	48.0	22.0	50.0	22.0	50.0
2020-09-02 16:05:00	23.0	47.0	23.0	48.0	22.0	50.0	22.0	50.0
2020-09-02 16:06:00	23.0	47.0	23.0	48.0	22.0	50.0	22.0	50.0
2020-09-02 16:07:00	23.0	47.0	23.0	48.0	22.0	50.0	22.0	50.0
2020-09-02 16:08:00	23.0	47.0	23.0	48.0	22.0	50.0	22.0	50.0
2020-09-02 16:09:00	23.0	47.0	23.0	48.0	22.0	50.0	22.0	50.0
2020-09-02 16:10:00	23.0	47.0	23.0	48.0	22.0	50.0	22.0	51.0
2020-09-02 16:11:00	23.0	47.0	23.0	48.0	22.0	50.0	22.0	51.0
2020-09-02 16:12:00	23.0	47.0	23.0	49.0	22.0	51.0	22.0	51.0
2020-09-02 16:13:00	23.0	47.0	23.0	49.0	22.0	51.0	22.0	51.0
2020-09-02 16:14:00	23.0	47.0	23.0	49.0	22.0	51.0	22.0	51.0
2020-09-02 16:15:00	23.0	47.0	23.0	49.0	22.0	51.0	22.0	51.0
2020-09-02 16:16:00	23.0	47.0	23.0	49.0	22.0	51.0	22.0	51.0
2020-09-02 16:17:00	23.0	47.0	23.0	49.0	22.0	51.0	22.0	51.0
2020-09-02 16:18:00	23.0	47.0	23.0	49.0	22.0	51.0	22.0	51.0
2020-09-02 16:19:00	23.0	47.0	23.0	49.0	22.0	51.0	22.0	51.0
2020-09-02 16:20:00	23.0	47.0	23.0	49.0	22.0	51.0	22.0	51.0
2020-09-02 16:21:00	23.0	47.0	23.0	49.0	22.0	51.0	22.0	51.0
2020-09-02 16:22:00	23.0	47.0	23.0	49.0	22.0	51.0	22.0	51.0
2020-09-02 16:23:00	23.0	47.0	23.0	49.0	22.0	51.0	22.0	51.0
2020-09-02 16:24:00	23.0	47.0	23.0	49.0	22.0	51.0	22.0	51.0
2020-09-02 16:25:00	23.0	47.0	23.0	49.0	22.0	51.0	22.0	51.0
2020-09-02 16:26:00	23.0	47.0	23.0	49.0	22.0	51.0	22.0	52.0
2020-09-02 16:27:00	23.0	47.0	23.0	49.0	22.0	51.0	22.0	52.0
2020-09-02 16:28:00	23.0	47.0	23.0	49.0	22.0	51.0	22.0	52.0
2020-09-02 16:29:00	23.0	47.0	23.0	49.0	22.0	51.0	22.0	52.0
2020-09-02 16:30:00	23.0	47.0	23.0	49.0	22.0	51.0	22.0	52.0
2020-09-02 16:31:00	23.0	47.0	23.0	49.0	22.0	51.0	22.0	52.0
2020-09-02 16:32:00	23.0	47.0	23.0	49.0	22.0	51.0	22.0	52.0
2020-09-02 16:33:00	23.0	47.0	23.0	49.0	22.0	51.0	22.0	52.0
2020-09-02 16:34:00	23.0	47.0	23.0	49.0	22.0	51.0	22.0	52.0
2020-09-02 16:35:00	23.0	47.0	23.0	49.0	22.0	51.0	22.0	52.0
2020-09-02 16:36:00	23.0	47.0	23.0	49.0	22.0	51.0	22.0	52.0
2020-09-02 16:37:00	23.0	47.0	23.0	49.0	22.0	51.0	22.0	52.0
2020-09-02 16:38:00	23.0	47.0	23.0	49.0	22.0	51.0	22.0	52.0
2020-09-02 16:39:00	23.0	47.0	23.0	49.0	22.0	51.0	22.0	52.0
2020-09-02 16:40:00	23.0	47.0	23.0	49.0	22.0	51.0	22.0	52.0
2020-09-02 16:41:00	23.0	47.0	23.0	49.0	22.0	51.0	22.0	52.0
2020-09-02 16:42:00	23.0	47.0	23.0	49.0	22.0	51.0	22.0	52.0
2020-09-02 16:43:00	23.0	47.0	23.0	49.0	22.0	51.0	22.0	52.0
2020-09-02 16:44:00	23.0	47.0	23.0	49.0	22.0	51.0	22.0	52.0
2020-09-02 16:45:00	23.0	47.0	23.0	49.0	22.0	52.0	22.0	52.0
2020-09-02 16:46:00	23.0	47.0	23.0	49.0	22.0	52.0	22.0	52.0
2020-09-02 16:47:00	23.0	47.0	23.0	49.0	22.0	52.0	22.0	52.0
2020-09-02 16:48:00	23.0	47.0	23.0	49.0	22.0	52.0	22.0	52.0
2020-09-02 16:49:00	23.0	47.0	23.0	49.0	22.0	52.0	22.0	52.0
2020-09-02 16:50:00	23.0	47.0	23.0	49.0	22.0	52.0	22.0	52.0
2020-09-02 16:51:00	23.0	47.0	23.0	49.0	22.0	52.0	22.0	52.0
2020-09-02 16:52:00	23.0	47.0	23.0	49.0	22.0	52.0	22.0	52.0
2020-09-02 16:53:00	23.0	47.0	23.0	49.0	22.0	52.0	22.0	52.0
2020-09-02 16:54:00	23.0	47.0	23.0	49.0	22.0	52.0	22.0	52.0
2020-09-02 16:55:00	23.0	47.0	23.0	49.0	22.0	52.0	22.0	52.0
2020-09-02 16:56:00	23.0	47.0	23.0	49.0	22.0	52.0	22.0	52.0
2020-09-02 16:57:00	23.0	47.0	23.0	49.0	22.0	52.0	22.0	52.0
2020-09-02 16:58:00	23.0	47.0	23.0	49.0	22.0	52.0	22.0	52.0
2020-09-02 16:59:00	23.0	49.0	23.0	49.0	22.0	52.0	22.0	52.0
2020-09-02 17:00:00	23.0	49.0	23.0	49.0	22.0	52.0	22.0	54.0
2020-09-02 17:01:00	23.0	49.0	23.0	49.0	22.0	52.0	22.0	54.0
2020-09-02 17:02:00	23.0	49.0	23.0	50.0	22.0	52.0	22.0	54.0
2020-09-02 17:03:00	23.0	49.0	23.0	50.0	22.0	52.0	22.0	54.0
2020-09-02 17:04:00	23.0	49.0	23.0	50.0	22.0	52.0	22.0	54.0
2020-09-02 17:05:00	23.0	49.0	23.0	50.0	22.0	52.0	22.0	54.0
2020-09-02 17:06:00	23.0	49.0	23.0	50.0	22.0	52.0	22.0	54.0
2020-09-02 17:07:00	23.0	49.0	23.0	50.0	22.0	52.0	22.0	54.0
2020-09-02 17:08:00	23.0	49.0	23.0	50.0	22.0	52.0	22.0	54.0
2020-09-02 17:09:00	23.0	49.0	23.0	50.0	22.0	52.0	22.0	54.0
2020-09-02 17:10:00	23.0	49.0	23.0	50.0	22.0	52.0	22.0	54.0
2020-09-02 17:11:00	23.0	49.0	23.0	50.0	22.0	52.0	22.0	54.0
2020-09-02 17:12:00	23.0	49.0	23.0	50.0	22.0	52.0	22.0	54.0
2020-09-02 17:13:00	23.0	49.0	23.0	50.0	22.0	52.0	22.0	54.0
2020-09-02 17:14:00	23.0	49.0	23.0	50.0	22.0	52.0	22.0	54.0
2020-09-02 17:15:00	23.0	49.0	23.0	50.0	22.0	52.0	22.0	54.0
2020-09-02 17:16:00	23.0	49.0	23.0	50.0	22.0	52.0	22.0	54.0
2020-09-02 17:17:00	23.0	49.0	23.0	50.0	22.0	52.0	22.0	54.0
2020-09-02 17:18:00	23.0	49.0	23.0	50.0	22.0	52.0	22.0	54.0
2020-09-02 17:19:00	23.0	49.0	23.0	50.0	22.0	52.0	22.0	54.0
2020-09-02 17:20:00	23.0	49.0	23.0	50.0	22.0	52.0	22.0	54.0
2020-09-02 17:21:00	23.0	49.0	23.0	50.0	22.0	52.0	22.0	54.0
2020-09-02 17:22:00	23.0	49.0	23.0	50.0	22.0	52.0	22.0	54.0
2020-09-02 17:23:00	23.0	49.0	23.0	50.0	22.0	52.0	22.0	54.0
2020-09-02 17:24:00	23.0	49.0	23.0	50.0	22.0	52.0	22.0	54.0
2020-09-02 17:25:00	23.0	49.0	23.0	50.0	22.0	52.0	22.0	54.0
2020-09-02 17:26:00	23.0	49.0	23.0	50.0	22.0	52.0	22.0	54.0
2020-09-02 17:27:00	23.0	49.0	23.0	50.0	22.0	52.0	22.0	54.0
2020-09-02 17:28:00	23.0	49.0	23.0	50.0	22.0	52.0	22.0	54.0
2020-09-02 17:29:00	23.0	49.0	23.0	50.0	22.0	52.0	22.0	54.0
2020-09-02 17:30:00	23.0	49.0	23.0	50.0	22.0	52.0	22.0	54.0
2020-09-02 17:31:00	23.0	49.0	23.0	50.0	22.0	52.0	22.0	54.0
2020-09-02 17:32:00	23.0	49.0	23.0	50.0	22.0	52.0	22.0	54.0
2020-09-02 17:33:00	23.0	49.0	23.0	50.0	22.0	52.0	22.0	54.0
2020-09-02 17:34:00	23.0	49.0	23.0	50.0	22.0	52.0	22.0	54.0
2020-09-02 17:35:00	23.0	49.0	23.0	50.0	22.0	52.0	22.0	54.0
2020-09-02 17:36:00	23.0	49.0	23.0	50.0	22.0	52.0	22.0	54.0
2020-09-02 17:37:00	23.0	49.0	23.0	50.0	22.0	52.0	22.0	54.0
2020-09-02 17:38:00	23.0	49.0	23.0	50.0	22.0	52.0	22.0	54.0
2020-09-02 17:39:00	23.0	49.0	23.0	50.0	22.0	52.0	22.0	54.0
2020-09-02 17:40:00	23.0	49.0	23.0	50.0	22.0	52.0	22.0	54.0
2020-09-02 17:41:00	23.0	49.0	23.0	50.0	22.0	52.0	22.0	54.0
2020-09-02 17:42:00	23.0	49.0	23.0	50.0	22.0	52.0	22.0	54.0
2020-09-02 17:43:00	23.0	49.0	23.0	50.0	22.0	52.0	22.0	54.0
2020-09-02 17:44:00	23.0	49.0	23.0	50.0	22.0	52.0	22.0	54.0
2020-09-02 17:45:00	23.0	49.0	23.0	50.0	22.0	52.0	22.0	54.0
2020-09-02 17:46:00	23.0	49.0	23.0	50.0	22.0	52.0	22.0	54.0
2020-09-02 17:47:00	23.0	49.0	23.0	50.0	22.0	52.0	22.0	54.0
2020-09-02 17:48:00	23.0	49.0	23.0	50.0	22.0	52.0	22.0	54.0
2020-09-02 17:49:00	23.0	49.0	23.0	50.0	22.0	52.0	22.0	54.0
2020-09-02 17:50:00	23.0	49.0	23.0	50.0	22.0	52.0	21.0	54.0
2020-09-02 17:51:00	23.0	49.0	23.0	50.0	22.0	52.0	21.0	54.0
2020-09-02 17:52:00	23.0	49.0	23.0	50.0	22.0	52.0	21.0	54.0
2020-09-02 17:53:00	23.0	49.0	23.0	50.0	22.0	52.0	21.0	54.0
2020-09-02 17:54:00	23.0	49.0	23.0	50.0	22.0	52.0	21.0	54.0
2020-09-02 17:55:00	23.0	49.0	23.0	50.0	22.0	52.0	21.0	54.0
2020-09-02 17:56:00	23.0	49.0	23.0	50.0	22.0	52.0	21.0	54.0
2020-09-02 17:57:00	23.0	49.0	23.0	50.0	22.0	52.0	21.0	54.0
2020-09-02 17:58:00	23.0	49.0	23.0	50.0	22.0	52.0	21.0	54.0
2020-09-02 17:59:00	23.0	49.0	23.0	50.0	22.0	52.0	21.0	54.0
2020-09-02 18:00:00	23.0	49.0	23.0	50.0	22.0	52.0	21.0	54.0
2020-09-02 18:01:00	23.0	49.0	23.0	50.0	22.0	52.0	21.0	54.0
2020-09-02 18:02:00	23.0	49.0	23.0	50.0	22.0	52.0	21.0	54.0
2020-09-02 18:03:00	23.0	49.0	23.0	50.0	22.0	52.0	21.0	54.0
2020-09-02 18:04:00	23.0	49.0	23.0	50.0	22.0	52.0	21.0	54.0
2020-09-02 18:05:00	23.0	49.0	23.0	50.0	22.0	52.0	21.0	54.0
2020-09-02 18:06:00	23.0	49.0	23.0	50.0	22.0	52.0	22.0	53.0
2020-09-02 18:07:00	23.0	49.0	23.0	50.0	22.0	52.0	22.0	53.0
2020-09-02 18:08:00	23.0	49.0	22.0	50.0	22.0	52.0	22.0	53.0
2020-09-02 18:09:00	23.0	49.0	22.0	50.0	22.0	52.0	22.0	53.0
2020-09-02 18:10:00	23.0	49.0	22.0	50.0	22.0	52.0	22.0	53.0
2020-09-02 18:11:00	23.0	49.0	22.0	50.0	22.0	52.0	22.0	53.0
2020-09-02 18:12:00	23.0	49.0	22.0	50.0	22.0	52.0	22.0	53.0
2020-09-02 18:13:00	23.0	49.0	22.0	50.0	22.0	52.0	22.0	53.0
2020-09-02 18:14:00	23.0	49.0	22.0	50.0	22.0	52.0	22.0	53.0
2020-09-02 18:15:00	23.0	49.0	22.0	50.0	22.0	52.0	22.0	53.0
2020-09-02 18:16:00	23.0	49.0	22.0	50.0	22.0	52.0	22.0	53.0
2020-09-02 18:17:00	23.0	49.0	22.0	50.0	22.0	52.0	22.0	53.0
2020-09-02 18:18:00	23.0	49.0	22.0	50.0	22.0	52.0	22.0	53.0
2020-09-02 18:19:00	23.0	49.0	22.0	50.0	22.0	52.0	22.0	53.0
2020-09-02 18:20:00	23.0	49.0	22.0	50.0	22.0	52.0	22.0	53.0
2020-09-02 18:21:00	23.0	49.0	22.0	50.0	22.0	52.0	22.0	53.0
2020-09-02 18:22:00	23.0	49.0	22.0	50.0	22.0	52.0	22.0	53.0
2020-09-02 18:23:00	23.0	49.0	22.0	50.0	22.0	52.0	21.0	53.0
2020-09-02 18:24:00	23.0	49.0	22.0	50.0	22.0	52.0	21.0	53.0
2020-09-02 18:25:00	23.0	49.0	22.0	50.0	22.0	52.0	21.0	53.0
2020-09-02 18:26:00	23.0	49.0	22.0	50.0	22.0	52.0	21.0	53.0
2020-09-02 18:27:00	23.0	49.0	22.0	50.0	22.0	52.0	21.0	53.0
2020-09-02 18:28:00	23.0	49.0	22.0	50.0	22.0	52.0	21.0	53.0
2020-09-02 18:29:00	23.0	49.0	22.0	50.0	22.0	52.0	21.0	53.0
2020-09-02 18:30:00	23.0	49.0	22.0	50.0	22.0	52.0	21.0	53.0
2020-09-02 18:31:00	23.0	49.0	22.0	50.0	22.0	52.0	21.0	53.0
2020-09-02 18:32:00	23.0	49.0	22.0	50.0	22.0	52.0	21.0	53.0
2020-09-02 18:33:00	23.0	49.0	22.0	50.0	22.0	52.0	21.0	53.0
2020-09-02 18:34:00	23.0	49.0	22.0	50.0	22.0	52.0	21.0	53.0
2020-09-02 18:35:00	23.0	49.0	22.0	50.0	22.0	52.0	21.0	53.0
2020-09-02 18:36:00	23.0	49.0	22.0	50.0	22.0	52.0	21.0	53.0
2020-09-02 18:37:00	23.0	49.0	22.0	50.0	22.0	52.0	21.0	53.0
2020-09-02 18:38:00	23.0	49.0	22.0	50.0	22.0	52.0	21.0	53.0
2020-09-02 18:39:00	23.0	49.0	22.0	50.0	22.0	52.0	21.0	53.0
2020-09-02 18:40:00	23.0	49.0	22.0	50.0	22.0	52.0	21.0	53.0
2020-09-02 18:41:00	23.0	49.0	22.0	50.0	22.0	52.0	21.0	53.0
2020-09-02 18:42:00	23.0	49.0	22.0	50.0	22.0	52.0	21.0	53.0
2020-09-02 18:43:00	23.0	49.0	22.0	50.0	22.0	52.0	21.0	53.0
2020-09-02 18:44:00	23.0	49.0	22.0	50.0	22.0	52.0	21.0	53.0
2020-09-02 18:45:00	23.0	49.0	22.0	50.0	22.0	52.0	21.0	53.0
2020-09-02 18:46:00	23.0	49.0	22.0	50.0	22.0	52.0	21.0	53.0
2020-09-02 18:47:00	23.0	49.0	22.0	50.0	22.0	52.0	21.0	53.0
2020-09-02 18:48:00	23.0	49.0	22.0	50.0	22.0	52.0	21.0	53.0
2020-09-02 18:49:00	23.0	49.0	22.0	50.0	22.0	52.0	21.0	53.0
2020-09-02 18:50:00	23.0	49.0	22.0	50.0	22.0	52.0	21.0	53.0
2020-09-02 18:51:00	23.0	49.0	22.0	50.0	22.0	52.0	21.0	53.0
2020-09-02 18:52:00	23.0	49.0	22.0	50.0	22.0	52.0	21.0	53.0
2020-09-02 18:53:00	23.0	49.0	22.0	50.0	22.0	52.0	21.0	53.0
2020-09-02 18:54:00	23.0	49.0	22.0	50.0	22.0	52.0	21.0	53.0
2020-09-02 18:55:00	23.0	49.0	22.0	50.0	22.0	52.0	21.0	53.0
2020-09-02 18:56:00	23.0	49.0	22.0	50.0	22.0	52.0	21.0	53.0
2020-09-02 18:57:00	23.0	49.0	22.0	50.0	22.0	52.0	21.0	53.0
2020-09-02 18:58:00	23.0	48.0	22.0	50.0	21.0	52.0	21.0	53.0
2020-09-02 18:59:00	23.0	48.0	22.0	50.0	21.0	52.0	21.0	53.0
2020-09-02 19:00:00	23.0	48.0	22.0	50.0	21.0	52.0	21.0	53.0
2020-09-02 19:01:00	23.0	48.0	22.0	50.0	21.0	52.0	21.0	53.0
2020-09-02 19:02:00	23.0	48.0	22.0	50.0	21.0	52.0	21.0	53.0
2020-09-02 19:03:00	23.0	48.0	22.0	50.0	21.0	52.0	21.0	53.0
2020-09-02 19:04:00	23.0	48.0	22.0	50.0	21.0	52.0	21.0	53.0
2020-09-02 19:05:00	23.0	48.0	22.0	50.0	21.0	52.0	21.0	53.0
2020-09-02 19:06:00	23.0	48.0	22.0	50.0	21.0	52.0	21.0	53.0
2020-09-02 19:07:00	23.0	48.0	22.0	50.0	21.0	52.0	21.0	53.0
2020-09-02 19:08:00	23.0	48.0	22.0	50.0	21.0	52.0	21.0	53.0
2020-09-02 19:09:00	23.0	48.0	22.0	50.0	21.0	52.0	21.0	53.0
2020-09-02 19:10:00	23.0	48.0	22.0	50.0	21.0	52.0	21.0	53.0
2020-09-02 19:11:00	23.0	48.0	22.0	50.0	21.0	52.0	21.0	53.0
2020-09-02 19:12:00	23.0	48.0	22.0	50.0	21.0	52.0	21.0	53.0
2020-09-02 19:13:00	23.0	48.0	22.0	50.0	21.0	52.0	21.0	53.0
2020-09-02 19:14:00	23.0	48.0	22.0	50.0	21.0	52.0	21.0	53.0
2020-09-02 19:15:00	23.0	48.0	22.0	50.0	21.0	52.0	21.0	53.0
2020-09-02 19:16:00	23.0	48.0	22.0	50.0	21.0	52.0	21.0	53.0
2020-09-02 19:17:00	23.0	48.0	22.0	50.0	21.0	52.0	21.0	53.0
2020-09-02 19:18:00	23.0	48.0	22.0	50.0	21.0	52.0	21.0	53.0
2020-09-02 19:19:00	23.0	48.0	22.0	50.0	21.0	52.0	21.0	53.0
2020-09-02 19:20:00	23.0	48.0	22.0	50.0	21.0	52.0	21.0	53.0
2020-09-02 19:21:00	23.0	48.0	22.0	50.0	21.0	52.0	21.0	53.0
2020-09-02 19:22:00	23.0	48.0	22.0	50.0	21.0	52.0	21.0	53.0
2020-09-02 19:23:00	23.0	48.0	22.0	50.0	21.0	52.0	21.0	53.0
2020-09-02 19:24:00	23.0	48.0	22.0	50.0	21.0	52.0	21.0	53.0
2020-09-02 19:25:00	23.0	48.0	22.0	50.0	21.0	52.0	21.0	53.0
2020-09-02 19:26:00	23.0	48.0	22.0	50.0	21.0	52.0	21.0	53.0
2020-09-02 19:27:00	23.0	48.0	22.0	50.0	21.0	52.0	21.0	53.0
2020-09-02 19:28:00	23.0	48.0	22.0	50.0	21.0	52.0	21.0	53.0
2020-09-02 19:29:00	23.0	48.0	22.0	50.0	21.0	52.0	21.0	53.0
2020-09-02 19:30:00	23.0	48.0	22.0	50.0	21.0	52.0	21.0	53.0
2020-09-02 19:31:00	23.0	48.0	22.0	50.0	21.0	52.0	21.0	53.0
2020-09-02 19:32:00	22.0	48.0	22.0	51.0	21.0	52.0	21.0	53.0
2020-09-02 19:33:00	22.0	48.0	22.0	51.0	21.0	52.0	21.0	53.0
2020-09-02 19:34:00	22.0	48.0	22.0	51.0	21.0	52.0	21.0	53.0
2020-09-02 19:35:00	22.0	48.0	22.0	51.0	21.0	52.0	21.0	53.0
2020-09-02 19:36:00	22.0	48.0	22.0	51.0	21.0	52.0	21.0	53.0
2020-09-02 19:37:00	22.0	48.0	22.0	51.0	21.0	52.0	21.0	53.0
2020-09-02 19:38:00	22.0	48.0	22.0	51.0	21.0	52.0	21.0	53.0
2020-09-02 19:39:00	22.0	48.0	22.0	51.0	21.0	52.0	21.0	53.0
2020-09-02 19:40:00	22.0	48.0	22.0	51.0	21.0	52.0	21.0	53.0
2020-09-02 19:41:00	22.0	48.0	22.0	51.0	21.0	52.0	21.0	53.0
2020-09-02 19:42:00	22.0	48.0	22.0	51.0	21.0	52.0	21.0	53.0
2020-09-02 19:43:00	22.0	48.0	22.0	51.0	21.0	52.0	21.0	53.0
2020-09-02 19:44:00	22.0	48.0	22.0	51.0	21.0	52.0	21.0	53.0
2020-09-02 19:45:00	22.0	48.0	22.0	51.0	21.0	52.0	21.0	53.0
2020-09-02 19:46:00	22.0	48.0	22.0	51.0	21.0	52.0	21.0	53.0
2020-09-02 19:47:00	22.0	48.0	22.0	51.0	21.0	52.0	21.0	53.0
2020-09-02 19:48:00	23.0	49.0	22.0	50.0	21.0	52.0	21.0	53.0
2020-09-02 19:49:00	23.0	49.0	22.0	50.0	21.0	52.0	21.0	53.0
2020-09-02 19:50:00	23.0	49.0	22.0	50.0	21.0	52.0	21.0	53.0
2020-09-02 19:51:00	23.0	49.0	22.0	50.0	21.0	52.0	21.0	53.0
2020-09-02 19:52:00	23.0	49.0	22.0	50.0	21.0	52.0	21.0	53.0
2020-09-02 19:53:00	23.0	49.0	22.0	50.0	21.0	52.0	21.0	53.0
2020-09-02 19:54:00	23.0	49.0	22.0	50.0	21.0	52.0	21.0	53.0
2020-09-02 19:55:00	23.0	49.0	22.0	50.0	21.0	52.0	21.0	53.0
2020-09-02 19:56:00	23.0	49.0	22.0	50.0	21.0	52.0	21.0	53.0
2020-09-02 19:57:00	23.0	49.0	22.0	50.0	21.0	52.0	21.0	53.0
2020-09-02 19:58:00	23.0	49.0	22.0	50.0	21.0	52.0	21.0	53.0
2020-09-02 19:59:00	23.0	49.0	22.0	50.0	21.0	52.0	21.0	53.0
2020-09-02 20:00:00	23.0	49.0	22.0	50.0	21.0	52.0	21.0	53.0
2020-09-02 20:01:00	23.0	49.0	22.0	50.0	21.0	52.0	21.0	53.0
2020-09-02 20:02:00	23.0	49.0	22.0	50.0	21.0	52.0	21.0	53.0
2020-09-02 20:03:00	23.0	49.0	22.0	50.0	21.0	52.0	21.0	53.0
2020-09-02 20:04:00	23.0	49.0	22.0	50.0	21.0	52.0	21.0	53.0
2020-09-02 20:05:00	22.0	48.0	22.0	50.0	21.0	52.0	21.0	53.0
2020-09-02 20:06:00	22.0	48.0	22.0	50.0	21.0	52.0	21.0	53.0
2020-09-02 20:07:00	22.0	48.0	22.0	50.0	21.0	52.0	21.0	53.0
2020-09-02 20:08:00	22.0	48.0	22.0	50.0	21.0	52.0	21.0	53.0
2020-09-02 20:09:00	22.0	48.0	22.0	50.0	21.0	52.0	21.0	53.0
2020-09-02 20:10:00	22.0	48.0	22.0	50.0	21.0	52.0	21.0	53.0
2020-09-02 20:11:00	22.0	48.0	22.0	50.0	21.0	52.0	21.0	53.0
2020-09-02 20:12:00	22.0	48.0	22.0	50.0	21.0	52.0	21.0	53.0
2020-09-03 15:32:00	24.0	43.0	24.0	44.0	23.0	45.0	23.0	46.0
2020-09-03 15:33:00	24.0	43.0	24.0	44.0	23.0	45.0	23.0	46.0
2020-09-03 15:34:00	24.0	43.0	24.0	44.0	23.0	45.0	23.0	46.0
2020-09-03 15:35:00	24.0	43.0	24.0	44.0	23.0	45.0	23.0	46.0
2020-09-03 15:36:00	24.0	43.0	24.0	44.0	23.0	45.0	23.0	46.0
2020-09-03 15:37:00	24.0	43.0	24.0	44.0	23.0	45.0	23.0	46.0
2020-09-03 15:38:00	24.0	43.0	24.0	44.0	23.0	45.0	23.0	46.0
2020-09-03 15:39:00	24.0	43.0	24.0	44.0	23.0	45.0	23.0	46.0
2020-09-03 15:40:00	24.0	43.0	24.0	44.0	23.0	45.0	23.0	46.0
2020-09-03 15:41:00	24.0	43.0	24.0	44.0	23.0	45.0	23.0	46.0
2020-09-03 15:42:00	24.0	43.0	24.0	44.0	23.0	45.0	23.0	46.0
2020-09-03 15:43:00	24.0	43.0	24.0	44.0	23.0	45.0	23.0	46.0
2020-09-03 15:44:00	24.0	43.0	24.0	44.0	23.0	45.0	23.0	46.0
2020-09-03 15:45:00	24.0	43.0	24.0	44.0	23.0	45.0	23.0	46.0
2020-09-03 15:46:00	24.0	43.0	24.0	44.0	23.0	45.0	23.0	46.0
2020-09-03 15:47:00	24.0	43.0	24.0	44.0	23.0	45.0	23.0	46.0
2020-09-03 15:48:00	24.0	43.0	24.0	44.0	23.0	45.0	23.0	46.0
2020-09-03 15:49:00	24.0	43.0	24.0	44.0	23.0	45.0	23.0	46.0
2020-09-03 15:50:00	24.0	43.0	24.0	44.0	23.0	45.0	23.0	46.0
2020-09-03 15:51:00	24.0	43.0	24.0	44.0	23.0	45.0	23.0	46.0
2020-09-03 15:52:00	24.0	43.0	24.0	44.0	23.0	45.0	23.0	46.0
2020-09-03 15:53:00	24.0	43.0	24.0	44.0	23.0	45.0	23.0	46.0
2020-09-03 15:54:00	24.0	43.0	24.0	44.0	23.0	45.0	23.0	46.0
2020-09-03 15:55:00	24.0	43.0	24.0	44.0	23.0	45.0	23.0	46.0
2020-09-03 15:56:00	24.0	43.0	24.0	44.0	23.0	45.0	23.0	46.0
2020-09-03 15:57:00	24.0	43.0	24.0	44.0	23.0	45.0	23.0	46.0
2020-09-03 15:58:00	24.0	43.0	24.0	44.0	23.0	45.0	23.0	46.0
2020-09-03 15:59:00	24.0	43.0	24.0	44.0	23.0	45.0	23.0	46.0
2020-09-03 16:00:00	24.0	43.0	24.0	44.0	23.0	45.0	23.0	46.0
2020-09-03 16:01:00	24.0	43.0	24.0	44.0	23.0	45.0	23.0	46.0
2020-09-03 16:02:00	24.0	43.0	24.0	44.0	23.0	45.0	23.0	46.0
2020-09-03 16:03:00	24.0	43.0	24.0	44.0	23.0	45.0	23.0	46.0
2020-09-03 16:04:00	24.0	43.0	24.0	44.0	23.0	45.0	23.0	46.0
2020-09-03 16:05:00	24.0	43.0	24.0	44.0	23.0	45.0	23.0	46.0
2020-09-03 16:06:00	24.0	43.0	24.0	44.0	23.0	45.0	23.0	46.0
2020-09-03 16:07:00	24.0	43.0	24.0	44.0	23.0	45.0	23.0	46.0
2020-09-03 16:08:00	24.0	43.0	24.0	44.0	23.0	45.0	23.0	46.0
2020-09-03 16:09:00	24.0	43.0	24.0	44.0	23.0	45.0	23.0	46.0
2020-09-03 16:10:00	24.0	43.0	24.0	44.0	23.0	45.0	23.0	46.0
2020-09-03 16:11:00	24.0	43.0	24.0	44.0	23.0	45.0	23.0	46.0
2020-09-03 16:12:00	24.0	43.0	24.0	44.0	23.0	45.0	23.0	46.0
2020-09-03 16:13:00	24.0	43.0	24.0	44.0	23.0	45.0	23.0	46.0
2020-09-03 16:14:00	24.0	43.0	24.0	44.0	23.0	45.0	23.0	46.0
2020-09-03 16:15:00	24.0	43.0	24.0	44.0	23.0	45.0	23.0	46.0
2020-09-03 16:16:00	24.0	43.0	24.0	44.0	23.0	45.0	23.0	46.0
2020-09-03 16:17:00	24.0	43.0	24.0	44.0	23.0	45.0	23.0	46.0
2020-09-03 16:18:00	24.0	43.0	24.0	44.0	23.0	45.0	23.0	46.0
2020-09-03 16:19:00	24.0	43.0	24.0	44.0	23.0	45.0	23.0	46.0
2020-09-03 16:20:00	24.0	43.0	24.0	44.0	23.0	45.0	23.0	44.0
2020-09-03 16:21:00	24.0	43.0	24.0	44.0	23.0	45.0	23.0	44.0
2020-09-03 16:22:00	24.0	43.0	24.0	44.0	23.0	43.0	23.0	44.0
2020-09-03 16:23:00	24.0	43.0	24.0	44.0	23.0	43.0	23.0	44.0
2020-09-03 16:24:00	24.0	43.0	24.0	44.0	23.0	43.0	23.0	44.0
2020-09-03 16:25:00	24.0	43.0	24.0	44.0	23.0	43.0	23.0	44.0
2020-09-03 16:26:00	24.0	43.0	24.0	44.0	23.0	43.0	23.0	44.0
2020-09-03 16:27:00	24.0	43.0	24.0	44.0	23.0	43.0	23.0	44.0
2020-09-03 16:28:00	24.0	43.0	24.0	44.0	23.0	43.0	23.0	44.0
2020-09-03 16:29:00	24.0	43.0	24.0	44.0	23.0	43.0	23.0	44.0
2020-09-03 16:30:00	24.0	43.0	24.0	44.0	23.0	43.0	23.0	44.0
2020-09-03 16:31:00	24.0	43.0	24.0	44.0	23.0	43.0	23.0	44.0
2020-09-03 16:32:00	24.0	43.0	24.0	44.0	23.0	43.0	23.0	44.0
2020-09-03 16:33:00	24.0	43.0	24.0	44.0	23.0	43.0	23.0	44.0
2020-09-03 16:34:00	24.0	43.0	24.0	44.0	23.0	43.0	23.0	44.0
2020-09-03 16:35:00	24.0	43.0	24.0	44.0	23.0	43.0	23.0	44.0
2020-09-03 16:36:00	24.0	43.0	24.0	44.0	23.0	43.0	23.0	44.0
2020-09-03 16:37:00	24.0	43.0	24.0	44.0	23.0	43.0	23.0	44.0
2020-09-03 16:38:00	24.0	42.0	24.0	44.0	23.0	43.0	23.0	44.0
2020-09-03 16:39:00	24.0	42.0	24.0	44.0	23.0	43.0	23.0	44.0
2020-09-03 16:40:00	24.0	42.0	24.0	44.0	23.0	43.0	23.0	44.0
2020-09-03 16:41:00	24.0	42.0	24.0	44.0	23.0	43.0	23.0	44.0
2020-09-03 16:42:00	24.0	42.0	24.0	44.0	23.0	43.0	23.0	44.0
2020-09-03 16:43:00	24.0	42.0	24.0	44.0	23.0	43.0	23.0	44.0
2020-09-03 16:44:00	24.0	42.0	24.0	44.0	23.0	43.0	23.0	44.0
2020-09-03 16:45:00	24.0	42.0	24.0	44.0	23.0	43.0	23.0	44.0
2020-09-03 16:46:00	24.0	42.0	24.0	44.0	23.0	43.0	23.0	44.0
2020-09-03 16:47:00	24.0	42.0	24.0	44.0	23.0	43.0	23.0	44.0
2020-09-03 16:48:00	24.0	42.0	24.0	44.0	23.0	43.0	23.0	44.0
2020-09-03 16:49:00	24.0	42.0	24.0	44.0	23.0	43.0	23.0	44.0
2020-09-03 16:50:00	24.0	42.0	24.0	44.0	23.0	43.0	23.0	44.0
2020-09-03 16:51:00	24.0	42.0	24.0	44.0	23.0	43.0	23.0	44.0
2020-09-03 16:52:00	24.0	42.0	24.0	44.0	23.0	43.0	23.0	44.0
2020-09-03 16:53:00	24.0	42.0	24.0	44.0	23.0	43.0	23.0	44.0
2020-09-03 16:54:00	24.0	42.0	24.0	44.0	23.0	43.0	23.0	44.0
2020-09-03 16:55:00	24.0	42.0	24.0	43.0	23.0	43.0	23.0	44.0
2020-09-03 16:56:00	24.0	42.0	24.0	43.0	23.0	43.0	23.0	44.0
2020-09-03 16:57:00	24.0	42.0	24.0	43.0	23.0	43.0	23.0	44.0
2020-09-03 16:58:00	24.0	42.0	24.0	43.0	23.0	43.0	23.0	44.0
2020-09-03 16:59:00	24.0	42.0	24.0	43.0	23.0	43.0	23.0	44.0
2020-09-03 17:00:00	24.0	42.0	24.0	43.0	23.0	43.0	23.0	44.0
2020-09-03 17:01:00	24.0	42.0	24.0	43.0	23.0	43.0	23.0	44.0
2020-09-03 17:02:00	24.0	42.0	24.0	43.0	23.0	43.0	23.0	44.0
2020-09-03 17:03:00	24.0	42.0	24.0	43.0	23.0	43.0	23.0	44.0
2020-09-03 17:04:00	24.0	42.0	24.0	43.0	23.0	43.0	23.0	44.0
2020-09-03 17:05:00	24.0	42.0	24.0	43.0	23.0	43.0	23.0	44.0
2020-09-03 17:06:00	24.0	42.0	24.0	43.0	23.0	43.0	23.0	44.0
2020-09-03 17:07:00	24.0	42.0	24.0	43.0	23.0	43.0	23.0	44.0
2020-09-03 17:08:00	24.0	42.0	24.0	43.0	23.0	43.0	23.0	44.0
2020-09-03 17:09:00	24.0	42.0	24.0	43.0	23.0	43.0	23.0	44.0
2020-09-03 17:10:00	24.0	42.0	24.0	43.0	23.0	43.0	23.0	44.0
2020-09-03 17:11:00	24.0	42.0	24.0	43.0	23.0	43.0	23.0	44.0
2020-09-03 17:12:00	24.0	42.0	24.0	43.0	23.0	43.0	23.0	44.0
2020-09-03 17:13:00	24.0	42.0	24.0	43.0	23.0	43.0	23.0	44.0
2020-09-03 17:14:00	24.0	42.0	24.0	43.0	23.0	43.0	23.0	44.0
2020-09-03 17:15:00	24.0	42.0	24.0	43.0	23.0	43.0	23.0	44.0
2020-09-03 17:16:00	24.0	42.0	24.0	43.0	23.0	43.0	23.0	44.0
2020-09-03 17:17:00	24.0	42.0	24.0	43.0	23.0	43.0	23.0	44.0
2020-09-03 17:18:00	24.0	42.0	24.0	43.0	23.0	43.0	23.0	44.0
2020-09-03 17:19:00	24.0	42.0	24.0	43.0	23.0	43.0	23.0	44.0
2020-09-03 17:20:00	24.0	42.0	24.0	43.0	23.0	43.0	23.0	44.0
2020-09-03 17:21:00	24.0	42.0	24.0	43.0	23.0	43.0	23.0	44.0
2020-09-03 17:22:00	24.0	42.0	24.0	43.0	23.0	43.0	23.0	44.0
2020-09-03 17:23:00	24.0	42.0	24.0	43.0	23.0	43.0	23.0	44.0
2020-09-03 17:24:00	24.0	42.0	24.0	43.0	23.0	43.0	23.0	44.0
2020-09-03 17:25:00	24.0	42.0	24.0	43.0	23.0	43.0	23.0	44.0
2020-09-03 17:26:00	24.0	42.0	24.0	43.0	23.0	43.0	23.0	43.0
2020-09-03 17:27:00	24.0	42.0	24.0	43.0	23.0	43.0	23.0	43.0
2020-09-03 17:28:00	24.0	42.0	24.0	43.0	23.0	43.0	23.0	43.0
2020-09-03 17:29:00	24.0	42.0	24.0	43.0	23.0	43.0	23.0	43.0
2020-09-03 17:30:00	24.0	42.0	24.0	43.0	23.0	43.0	23.0	43.0
2020-09-03 17:31:00	24.0	42.0	24.0	43.0	23.0	43.0	23.0	43.0
2020-09-03 17:32:00	24.0	42.0	24.0	43.0	23.0	43.0	23.0	43.0
2020-09-03 17:33:00	24.0	42.0	24.0	43.0	23.0	43.0	23.0	43.0
2020-09-03 17:34:00	24.0	42.0	24.0	43.0	23.0	43.0	23.0	43.0
2020-09-03 17:35:00	24.0	42.0	24.0	43.0	23.0	43.0	23.0	43.0
2020-09-03 17:36:00	24.0	42.0	24.0	43.0	23.0	43.0	23.0	43.0
2020-09-03 17:37:00	24.0	42.0	24.0	43.0	23.0	43.0	23.0	43.0
2020-09-03 17:38:00	24.0	42.0	24.0	43.0	23.0	43.0	23.0	43.0
2020-09-03 17:39:00	24.0	42.0	24.0	43.0	23.0	43.0	23.0	43.0
2020-09-03 17:40:00	24.0	42.0	24.0	43.0	23.0	43.0	23.0	43.0
2020-09-03 17:41:00	24.0	42.0	24.0	43.0	23.0	43.0	23.0	43.0
2020-09-03 17:42:00	24.0	42.0	24.0	43.0	23.0	43.0	23.0	43.0
2020-09-03 17:43:00	24.0	42.0	24.0	43.0	23.0	43.0	23.0	43.0
2020-09-03 17:44:00	24.0	42.0	24.0	43.0	23.0	43.0	23.0	43.0
2020-09-03 17:45:00	24.0	42.0	24.0	42.0	23.0	43.0	23.0	43.0
2020-09-03 17:46:00	24.0	42.0	24.0	42.0	23.0	43.0	23.0	43.0
2020-09-03 17:47:00	24.0	42.0	24.0	42.0	23.0	43.0	23.0	43.0
2020-09-03 17:48:00	24.0	42.0	24.0	42.0	23.0	43.0	23.0	43.0
2020-09-03 17:49:00	24.0	42.0	24.0	42.0	23.0	43.0	23.0	43.0
2020-09-03 17:50:00	24.0	42.0	24.0	42.0	23.0	43.0	23.0	43.0
2020-09-03 17:51:00	24.0	42.0	24.0	42.0	23.0	43.0	23.0	43.0
2020-09-03 17:52:00	24.0	42.0	24.0	42.0	23.0	43.0	23.0	43.0
2020-09-03 17:53:00	24.0	42.0	24.0	42.0	23.0	43.0	23.0	43.0
2020-09-03 17:54:00	24.0	42.0	24.0	42.0	23.0	43.0	23.0	43.0
2020-09-03 17:55:00	24.0	42.0	24.0	42.0	23.0	43.0	23.0	43.0
2020-09-03 17:56:00	24.0	42.0	24.0	42.0	23.0	43.0	23.0	43.0
2020-09-03 17:57:00	24.0	42.0	24.0	42.0	23.0	43.0	23.0	43.0
2020-09-03 17:58:00	24.0	42.0	24.0	42.0	23.0	43.0	23.0	43.0
2020-09-03 17:59:00	24.0	42.0	24.0	42.0	23.0	43.0	23.0	43.0
2020-09-03 18:00:00	24.0	42.0	24.0	42.0	23.0	43.0	23.0	43.0
2020-09-03 18:01:00	24.0	42.0	24.0	42.0	23.0	43.0	23.0	43.0
2020-09-03 18:02:00	24.0	42.0	23.0	43.0	23.0	43.0	23.0	43.0
2020-09-03 18:03:00	24.0	42.0	23.0	43.0	23.0	43.0	23.0	43.0
2020-09-03 18:04:00	24.0	42.0	23.0	43.0	23.0	43.0	23.0	43.0
2020-09-03 18:05:00	24.0	42.0	23.0	43.0	23.0	43.0	23.0	43.0
2020-09-03 18:06:00	24.0	42.0	23.0	43.0	23.0	43.0	23.0	43.0
2020-09-03 18:07:00	24.0	42.0	23.0	43.0	23.0	43.0	23.0	43.0
2020-09-03 18:08:00	24.0	42.0	23.0	43.0	23.0	43.0	23.0	43.0
2020-09-03 18:09:00	24.0	42.0	23.0	43.0	23.0	43.0	23.0	43.0
2020-09-03 18:10:00	24.0	42.0	23.0	43.0	23.0	43.0	23.0	43.0
2020-09-03 18:11:00	24.0	42.0	23.0	43.0	23.0	43.0	23.0	43.0
2020-09-03 18:12:00	24.0	42.0	23.0	43.0	23.0	43.0	23.0	43.0
2020-09-03 18:13:00	24.0	42.0	23.0	43.0	23.0	43.0	23.0	43.0
2020-09-03 18:14:00	24.0	42.0	23.0	43.0	23.0	43.0	23.0	43.0
2020-09-03 18:15:00	24.0	42.0	23.0	43.0	23.0	43.0	23.0	43.0
2020-09-03 18:16:00	24.0	42.0	23.0	43.0	23.0	43.0	22.0	44.0
2020-09-03 18:17:00	24.0	42.0	23.0	43.0	23.0	43.0	22.0	44.0
2020-09-03 18:18:00	24.0	42.0	23.0	43.0	23.0	43.0	22.0	44.0
2020-09-03 18:19:00	24.0	42.0	23.0	43.0	23.0	43.0	22.0	44.0
2020-09-03 18:20:00	24.0	42.0	23.0	43.0	23.0	43.0	22.0	44.0
2020-09-03 18:21:00	24.0	42.0	23.0	43.0	23.0	43.0	22.0	44.0
2020-09-03 18:22:00	24.0	42.0	23.0	43.0	23.0	43.0	22.0	44.0
2020-09-03 18:23:00	24.0	42.0	23.0	43.0	23.0	43.0	22.0	44.0
2020-09-03 18:24:00	24.0	42.0	23.0	43.0	23.0	43.0	22.0	44.0
2020-09-03 18:25:00	24.0	42.0	23.0	43.0	23.0	43.0	22.0	44.0
2020-09-03 18:26:00	24.0	42.0	23.0	43.0	23.0	43.0	22.0	44.0
2020-09-03 18:27:00	24.0	42.0	23.0	43.0	23.0	43.0	22.0	44.0
2020-09-03 18:28:00	24.0	42.0	23.0	43.0	23.0	43.0	22.0	44.0
2020-09-03 18:29:00	24.0	42.0	23.0	43.0	23.0	43.0	22.0	44.0
2020-09-03 18:30:00	24.0	42.0	23.0	43.0	23.0	43.0	22.0	44.0
2020-09-03 18:31:00	24.0	42.0	23.0	43.0	23.0	43.0	22.0	44.0
2020-09-03 18:32:00	24.0	42.0	23.0	43.0	23.0	43.0	22.0	44.0
2020-09-03 18:33:00	24.0	42.0	23.0	43.0	23.0	43.0	23.0	44.0
2020-09-03 18:34:00	24.0	42.0	23.0	43.0	23.0	43.0	23.0	44.0
2020-09-03 18:35:00	24.0	42.0	23.0	43.0	23.0	44.0	23.0	44.0
2020-09-03 18:36:00	24.0	42.0	23.0	43.0	23.0	44.0	23.0	44.0
2020-09-03 18:37:00	24.0	42.0	23.0	43.0	23.0	44.0	23.0	44.0
2020-09-03 18:38:00	24.0	42.0	23.0	43.0	23.0	44.0	23.0	44.0
2020-09-03 18:39:00	24.0	42.0	23.0	43.0	23.0	44.0	23.0	44.0
2020-09-03 18:40:00	24.0	42.0	23.0	43.0	23.0	44.0	23.0	44.0
2020-09-03 18:41:00	24.0	42.0	23.0	43.0	23.0	44.0	23.0	44.0
2020-09-03 18:42:00	24.0	42.0	23.0	43.0	23.0	44.0	23.0	44.0
2020-09-03 18:43:00	24.0	42.0	23.0	43.0	23.0	44.0	23.0	44.0
2020-09-03 18:44:00	24.0	42.0	23.0	43.0	23.0	44.0	23.0	44.0
2020-09-03 18:45:00	24.0	42.0	23.0	43.0	23.0	44.0	23.0	44.0
2020-09-03 18:46:00	24.0	42.0	23.0	43.0	23.0	44.0	23.0	44.0
2020-09-03 18:47:00	24.0	42.0	23.0	43.0	23.0	44.0	23.0	44.0
2020-09-03 18:48:00	24.0	42.0	23.0	43.0	23.0	44.0	23.0	44.0
2020-09-03 18:49:00	24.0	42.0	23.0	43.0	23.0	44.0	23.0	44.0
2020-09-03 18:50:00	24.0	42.0	23.0	43.0	23.0	44.0	22.0	45.0
2020-09-03 18:51:00	24.0	42.0	23.0	43.0	23.0	44.0	22.0	45.0
2020-09-03 18:52:00	24.0	42.0	23.0	43.0	23.0	44.0	22.0	45.0
2020-09-03 18:53:00	24.0	42.0	23.0	43.0	23.0	44.0	22.0	45.0
2020-09-03 18:54:00	24.0	42.0	23.0	43.0	23.0	44.0	22.0	45.0
2020-09-03 18:55:00	24.0	42.0	23.0	43.0	23.0	44.0	22.0	45.0
2020-09-03 18:56:00	24.0	42.0	23.0	43.0	23.0	44.0	22.0	45.0
2020-09-03 18:57:00	24.0	42.0	23.0	43.0	23.0	44.0	22.0	45.0
2020-09-03 18:58:00	24.0	42.0	23.0	43.0	23.0	44.0	22.0	45.0
2020-09-03 18:59:00	24.0	42.0	23.0	43.0	23.0	44.0	22.0	45.0
2020-09-03 19:00:00	24.0	42.0	23.0	43.0	23.0	44.0	22.0	45.0
2020-09-03 19:01:00	24.0	42.0	23.0	43.0	23.0	44.0	22.0	45.0
2020-09-03 19:02:00	24.0	42.0	23.0	43.0	23.0	44.0	22.0	45.0
2020-09-03 19:03:00	24.0	42.0	23.0	43.0	23.0	44.0	22.0	45.0
2020-09-03 19:04:00	24.0	42.0	23.0	43.0	23.0	44.0	22.0	45.0
2020-09-03 19:05:00	24.0	42.0	23.0	43.0	23.0	44.0	22.0	45.0
2020-09-03 19:06:00	24.0	42.0	23.0	43.0	23.0	44.0	22.0	45.0
2020-09-03 19:07:00	24.0	42.0	23.0	43.0	23.0	44.0	22.0	45.0
2020-09-03 19:08:00	24.0	43.0	23.0	44.0	23.0	45.0	22.0	45.0
2020-09-03 19:09:00	24.0	43.0	23.0	44.0	23.0	45.0	22.0	45.0
2020-09-03 19:10:00	24.0	43.0	23.0	44.0	23.0	45.0	22.0	45.0
2020-09-03 19:11:00	24.0	43.0	23.0	44.0	23.0	45.0	22.0	45.0
2020-09-03 19:12:00	24.0	43.0	23.0	44.0	23.0	45.0	22.0	45.0
2020-09-03 19:13:00	24.0	43.0	23.0	44.0	23.0	45.0	22.0	45.0
2020-09-03 19:14:00	24.0	43.0	23.0	44.0	23.0	45.0	22.0	45.0
2020-09-03 19:15:00	24.0	43.0	23.0	44.0	23.0	45.0	22.0	45.0
2020-09-03 19:16:00	24.0	43.0	23.0	44.0	23.0	45.0	22.0	45.0
2020-09-03 19:17:00	24.0	43.0	23.0	44.0	23.0	45.0	22.0	45.0
2020-09-03 19:18:00	24.0	43.0	23.0	44.0	23.0	45.0	22.0	45.0
2020-09-03 19:19:00	24.0	43.0	23.0	44.0	23.0	45.0	22.0	45.0
2020-09-03 19:20:00	24.0	43.0	23.0	44.0	23.0	45.0	22.0	45.0
2020-09-03 19:21:00	24.0	43.0	23.0	44.0	23.0	45.0	22.0	45.0
2020-09-03 19:22:00	24.0	43.0	23.0	44.0	23.0	45.0	22.0	45.0
2020-09-03 19:23:00	24.0	43.0	23.0	44.0	23.0	45.0	22.0	46.0
2020-09-03 19:24:00	24.0	43.0	23.0	44.0	23.0	45.0	22.0	46.0
2020-09-03 19:25:00	23.0	43.0	23.0	44.0	22.0	45.0	22.0	46.0
2020-09-03 19:26:00	23.0	43.0	23.0	44.0	22.0	45.0	22.0	46.0
2020-09-03 19:27:00	23.0	43.0	23.0	44.0	22.0	45.0	22.0	46.0
2020-09-03 19:28:00	23.0	43.0	23.0	44.0	22.0	45.0	22.0	46.0
2020-09-03 19:29:00	23.0	43.0	23.0	44.0	22.0	45.0	22.0	46.0
2020-09-03 19:30:00	23.0	43.0	23.0	44.0	22.0	45.0	22.0	46.0
2020-09-03 19:31:00	23.0	43.0	23.0	44.0	22.0	45.0	22.0	46.0
2020-09-03 19:32:00	23.0	43.0	23.0	44.0	22.0	45.0	22.0	46.0
2020-09-03 19:33:00	23.0	43.0	23.0	44.0	22.0	45.0	22.0	46.0
2020-09-03 19:34:00	23.0	43.0	23.0	44.0	22.0	45.0	22.0	46.0
2020-09-03 19:35:00	23.0	43.0	23.0	44.0	22.0	45.0	22.0	46.0
2020-09-03 19:36:00	23.0	43.0	23.0	44.0	22.0	45.0	22.0	46.0
2020-09-03 19:37:00	23.0	43.0	23.0	44.0	22.0	45.0	22.0	46.0
2020-09-03 19:38:00	23.0	43.0	23.0	44.0	22.0	45.0	22.0	46.0
2020-09-03 19:39:00	23.0	43.0	23.0	44.0	22.0	45.0	22.0	46.0
2020-09-03 19:40:00	23.0	43.0	23.0	44.0	22.0	45.0	22.0	46.0
2020-09-03 19:41:00	23.0	43.0	23.0	44.0	22.0	45.0	22.0	46.0
2020-09-03 19:42:00	23.0	44.0	23.0	45.0	22.0	46.0	22.0	46.0
2020-09-03 19:43:00	23.0	44.0	23.0	45.0	22.0	46.0	22.0	46.0
2020-09-03 19:44:00	23.0	44.0	23.0	45.0	22.0	46.0	22.0	46.0
2020-09-03 19:45:00	23.0	44.0	23.0	45.0	22.0	46.0	22.0	46.0
2020-09-03 19:46:00	23.0	44.0	23.0	45.0	22.0	46.0	22.0	46.0
2020-09-03 19:47:00	23.0	44.0	23.0	45.0	22.0	46.0	22.0	46.0
2020-09-03 19:48:00	23.0	44.0	23.0	45.0	22.0	46.0	22.0	46.0
2020-09-03 19:49:00	23.0	44.0	23.0	45.0	22.0	46.0	22.0	46.0
2020-09-03 19:50:00	23.0	44.0	23.0	45.0	22.0	46.0	22.0	46.0
2020-09-03 19:51:00	23.0	44.0	23.0	45.0	22.0	46.0	22.0	46.0
2020-09-03 19:52:00	23.0	44.0	23.0	45.0	22.0	46.0	22.0	46.0
2020-09-03 19:53:00	23.0	44.0	23.0	45.0	22.0	46.0	22.0	46.0
2020-09-03 19:54:00	23.0	44.0	23.0	45.0	22.0	46.0	22.0	46.0
2020-09-03 19:55:00	23.0	44.0	23.0	45.0	22.0	46.0	22.0	46.0
2020-09-03 19:56:00	23.0	44.0	23.0	45.0	22.0	46.0	22.0	47.0
2020-09-03 19:57:00	23.0	44.0	23.0	45.0	22.0	46.0	22.0	47.0
2020-09-03 19:58:00	23.0	44.0	23.0	45.0	22.0	47.0	22.0	47.0
2020-09-03 19:59:00	23.0	44.0	23.0	45.0	22.0	47.0	22.0	47.0
2020-09-03 20:00:00	23.0	44.0	23.0	45.0	22.0	47.0	22.0	47.0
2020-09-03 20:01:00	23.0	44.0	23.0	45.0	22.0	47.0	22.0	47.0
2020-09-03 20:02:00	23.0	44.0	23.0	45.0	22.0	47.0	22.0	47.0
2020-09-03 20:03:00	23.0	44.0	23.0	45.0	22.0	47.0	22.0	47.0
2020-09-03 20:04:00	23.0	44.0	23.0	45.0	22.0	47.0	22.0	47.0
2020-09-03 20:05:00	23.0	44.0	23.0	45.0	22.0	47.0	22.0	47.0
2020-09-03 20:06:00	23.0	44.0	23.0	45.0	22.0	47.0	22.0	47.0
2020-09-03 20:07:00	23.0	44.0	23.0	45.0	22.0	47.0	22.0	47.0
2020-09-03 20:08:00	23.0	44.0	23.0	45.0	22.0	47.0	22.0	47.0
2020-09-03 20:09:00	23.0	44.0	23.0	45.0	22.0	47.0	22.0	47.0
2020-09-03 20:10:00	23.0	44.0	23.0	45.0	22.0	47.0	22.0	47.0
2020-09-03 20:11:00	23.0	44.0	23.0	45.0	22.0	47.0	22.0	47.0
2020-09-03 20:12:00	23.0	44.0	23.0	45.0	22.0	47.0	22.0	47.0
2020-09-03 20:13:00	23.0	44.0	23.0	45.0	22.0	47.0	22.0	47.0
2020-09-03 20:14:00	23.0	44.0	23.0	45.0	22.0	47.0	22.0	47.0
2020-09-03 20:15:00	23.0	44.0	23.0	45.0	22.0	47.0	22.0	47.0
2020-09-03 20:16:00	23.0	44.0	23.0	45.0	22.0	47.0	22.0	47.0
2020-09-03 20:17:00	23.0	44.0	23.0	45.0	22.0	47.0	22.0	47.0
2020-09-03 20:18:00	23.0	44.0	23.0	45.0	22.0	47.0	22.0	47.0
2020-09-03 20:19:00	23.0	44.0	23.0	45.0	22.0	47.0	22.0	47.0
2020-09-03 20:20:00	23.0	44.0	23.0	45.0	22.0	47.0	22.0	47.0
2020-09-03 20:21:00	23.0	44.0	23.0	45.0	22.0	47.0	22.0	47.0
2020-09-03 20:22:00	23.0	44.0	23.0	45.0	22.0	47.0	22.0	47.0
2020-09-03 20:23:00	23.0	44.0	23.0	45.0	22.0	47.0	22.0	47.0
2020-09-03 20:24:00	23.0	44.0	23.0	45.0	22.0	47.0	22.0	47.0
2020-09-03 20:25:00	23.0	44.0	23.0	45.0	22.0	47.0	22.0	47.0
2020-09-03 20:26:00	23.0	44.0	23.0	45.0	22.0	47.0	22.0	47.0
2020-09-03 20:27:00	23.0	44.0	23.0	45.0	22.0	47.0	22.0	47.0
2020-09-03 20:28:00	23.0	44.0	23.0	45.0	22.0	47.0	22.0	47.0
2020-09-03 20:29:00	23.0	44.0	23.0	45.0	22.0	47.0	22.0	47.0
2020-09-03 20:30:00	23.0	44.0	23.0	45.0	22.0	47.0	22.0	48.0
2020-09-03 20:31:00	23.0	44.0	23.0	45.0	22.0	47.0	22.0	48.0
2020-09-03 20:32:00	23.0	44.0	22.0	46.0	22.0	47.0	22.0	48.0
2020-09-03 20:33:00	23.0	44.0	22.0	46.0	22.0	47.0	22.0	48.0
2020-09-03 20:34:00	23.0	44.0	22.0	46.0	22.0	47.0	22.0	48.0
2020-09-03 20:35:00	23.0	44.0	22.0	46.0	22.0	47.0	22.0	48.0
2020-09-03 20:36:00	23.0	44.0	22.0	46.0	22.0	47.0	22.0	48.0
2020-09-03 20:37:00	23.0	44.0	22.0	46.0	22.0	47.0	22.0	48.0
2020-09-03 20:38:00	23.0	44.0	22.0	46.0	22.0	47.0	22.0	48.0
2020-09-03 20:39:00	23.0	44.0	22.0	46.0	22.0	47.0	22.0	48.0
2020-09-03 20:40:00	23.0	44.0	22.0	46.0	22.0	47.0	22.0	48.0
2020-09-03 20:41:00	23.0	44.0	22.0	46.0	22.0	47.0	22.0	48.0
2020-09-03 20:42:00	23.0	44.0	22.0	46.0	22.0	47.0	22.0	48.0
2020-09-03 20:43:00	23.0	44.0	22.0	46.0	22.0	47.0	22.0	48.0
2020-09-03 20:44:00	23.0	44.0	22.0	46.0	22.0	47.0	22.0	48.0
2020-09-03 20:45:00	23.0	44.0	22.0	46.0	22.0	47.0	22.0	48.0
2020-09-03 20:46:00	23.0	44.0	22.0	46.0	22.0	47.0	21.0	48.0
2020-09-03 20:47:00	23.0	44.0	22.0	46.0	22.0	47.0	21.0	48.0
2020-09-03 20:48:00	23.0	44.0	22.0	46.0	22.0	47.0	21.0	48.0
2020-09-03 20:49:00	23.0	44.0	22.0	46.0	22.0	47.0	21.0	48.0
2020-09-03 20:50:00	23.0	44.0	22.0	46.0	22.0	47.0	21.0	48.0
2020-09-03 20:51:00	23.0	44.0	22.0	46.0	22.0	47.0	21.0	48.0
2020-09-03 20:52:00	23.0	44.0	22.0	46.0	22.0	47.0	21.0	48.0
2020-09-03 20:53:00	23.0	44.0	22.0	46.0	22.0	47.0	21.0	48.0
2020-09-03 20:54:00	23.0	44.0	22.0	46.0	22.0	47.0	21.0	48.0
2020-09-03 20:55:00	23.0	44.0	22.0	46.0	22.0	47.0	21.0	48.0
2020-09-03 20:56:00	23.0	44.0	22.0	46.0	22.0	47.0	21.0	48.0
2020-09-03 20:57:00	23.0	44.0	22.0	46.0	22.0	47.0	21.0	48.0
2020-09-03 20:58:00	23.0	44.0	22.0	46.0	22.0	47.0	21.0	48.0
2020-09-03 20:59:00	23.0	44.0	22.0	46.0	22.0	47.0	21.0	48.0
2020-09-03 21:00:00	23.0	44.0	22.0	46.0	22.0	47.0	21.0	48.0
2020-09-03 21:01:00	23.0	44.0	22.0	46.0	22.0	47.0	21.0	48.0
2020-09-03 21:02:00	23.0	44.0	22.0	46.0	22.0	47.0	21.0	48.0
2020-09-03 21:03:00	23.0	44.0	22.0	46.0	22.0	47.0	21.0	48.0
2020-09-03 21:04:00	23.0	44.0	22.0	46.0	22.0	47.0	21.0	48.0
2020-09-03 21:05:00	23.0	44.0	22.0	46.0	22.0	47.0	21.0	48.0
2020-09-03 21:06:00	23.0	44.0	22.0	46.0	22.0	47.0	21.0	48.0
2020-09-03 21:07:00	23.0	44.0	22.0	46.0	22.0	47.0	21.0	48.0
2020-09-03 21:08:00	23.0	44.0	22.0	46.0	22.0	47.0	21.0	48.0
2020-09-03 21:09:00	23.0	44.0	22.0	46.0	22.0	47.0	21.0	48.0
2020-09-03 21:10:00	23.0	44.0	22.0	46.0	22.0	47.0	21.0	48.0
2020-09-03 21:11:00	23.0	44.0	22.0	46.0	22.0	47.0	21.0	48.0
2020-09-03 21:12:00	23.0	44.0	22.0	46.0	22.0	47.0	21.0	48.0
2020-09-03 21:13:00	23.0	44.0	22.0	46.0	22.0	47.0	21.0	48.0
2020-09-03 21:14:00	23.0	44.0	22.0	46.0	22.0	47.0	21.0	48.0
2020-09-03 21:15:00	23.0	44.0	22.0	46.0	22.0	47.0	21.0	48.0
2020-09-03 21:16:00	23.0	44.0	22.0	46.0	22.0	47.0	21.0	48.0
2020-09-03 21:17:00	23.0	44.0	22.0	46.0	22.0	47.0	21.0	48.0
2020-09-03 21:18:00	23.0	44.0	22.0	46.0	22.0	47.0	21.0	48.0
2020-09-03 21:19:00	23.0	44.0	22.0	46.0	22.0	47.0	21.0	48.0
2020-09-03 21:20:00	23.0	44.0	22.0	46.0	22.0	47.0	21.0	48.0
2020-09-03 21:21:00	23.0	44.0	22.0	46.0	22.0	47.0	21.0	48.0
2020-09-03 21:22:00	23.0	44.0	22.0	46.0	22.0	47.0	21.0	48.0
2020-09-03 21:23:00	23.0	44.0	22.0	46.0	22.0	47.0	21.0	48.0
2020-09-03 21:24:00	23.0	44.0	22.0	46.0	22.0	47.0	21.0	48.0
2020-09-03 21:25:00	23.0	44.0	22.0	46.0	22.0	47.0	21.0	48.0
2020-09-03 21:26:00	23.0	44.0	22.0	46.0	22.0	47.0	21.0	48.0
2020-09-03 21:27:00	23.0	44.0	22.0	46.0	22.0	47.0	21.0	48.0
2020-09-03 21:28:00	23.0	44.0	22.0	46.0	22.0	47.0	21.0	48.0
2020-09-03 21:29:00	23.0	44.0	22.0	46.0	22.0	47.0	21.0	48.0
2020-09-03 21:30:00	23.0	44.0	22.0	46.0	22.0	47.0	21.0	48.0
2020-09-03 21:31:00	23.0	44.0	22.0	46.0	22.0	47.0	21.0	48.0
2020-09-03 21:32:00	23.0	44.0	22.0	46.0	22.0	47.0	21.0	48.0
2020-09-03 21:33:00	23.0	44.0	22.0	46.0	22.0	47.0	21.0	48.0
2020-09-03 21:34:00	23.0	44.0	22.0	46.0	22.0	47.0	21.0	48.0
2020-09-03 21:35:00	23.0	44.0	22.0	46.0	22.0	47.0	21.0	48.0
2020-09-03 21:36:00	23.0	44.0	22.0	46.0	22.0	47.0	21.0	49.0
2020-09-03 21:37:00	23.0	44.0	22.0	46.0	22.0	47.0	21.0	49.0
2020-09-03 21:38:00	23.0	44.0	22.0	46.0	22.0	47.0	21.0	49.0
2020-09-03 21:39:00	23.0	44.0	22.0	46.0	22.0	47.0	21.0	49.0
2020-09-03 21:40:00	23.0	44.0	22.0	46.0	22.0	47.0	21.0	49.0
2020-09-03 21:41:00	23.0	44.0	22.0	46.0	22.0	47.0	21.0	49.0
2020-09-03 21:42:00	23.0	44.0	22.0	46.0	22.0	47.0	21.0	49.0
2020-09-03 21:43:00	23.0	44.0	22.0	46.0	22.0	47.0	21.0	49.0
2020-09-03 21:44:00	23.0	44.0	22.0	46.0	22.0	47.0	21.0	49.0
2020-09-03 21:45:00	23.0	44.0	22.0	46.0	22.0	47.0	21.0	49.0
2020-09-03 21:46:00	23.0	44.0	22.0	46.0	22.0	47.0	21.0	49.0
2020-09-03 21:47:00	23.0	44.0	22.0	46.0	22.0	47.0	21.0	49.0
2020-09-03 21:48:00	23.0	44.0	22.0	46.0	22.0	47.0	21.0	49.0
2020-09-03 21:49:00	23.0	44.0	22.0	46.0	22.0	47.0	21.0	49.0
2020-09-03 21:50:00	23.0	44.0	22.0	46.0	22.0	47.0	21.0	49.0
2020-09-03 21:51:00	23.0	44.0	22.0	46.0	22.0	47.0	21.0	49.0
2020-09-03 21:52:00	23.0	44.0	22.0	46.0	22.0	47.0	21.0	49.0
2020-09-03 21:53:00	23.0	44.0	22.0	46.0	22.0	47.0	21.0	49.0
2020-09-03 21:54:00	23.0	44.0	22.0	46.0	22.0	47.0	21.0	49.0
2020-09-03 21:55:00	23.0	45.0	22.0	46.0	22.0	48.0	21.0	49.0
2020-09-03 21:56:00	23.0	45.0	22.0	46.0	22.0	48.0	21.0	49.0
2020-09-03 21:57:00	23.0	45.0	22.0	46.0	22.0	48.0	21.0	49.0
2020-09-03 21:58:00	23.0	45.0	22.0	46.0	22.0	48.0	21.0	49.0
2020-09-03 21:59:00	23.0	45.0	22.0	46.0	22.0	48.0	21.0	49.0
2020-09-03 22:00:00	23.0	45.0	22.0	46.0	22.0	48.0	21.0	49.0
2020-09-03 22:01:00	23.0	45.0	22.0	46.0	22.0	48.0	21.0	49.0
2020-09-03 22:02:00	23.0	45.0	22.0	46.0	22.0	48.0	21.0	49.0
2020-09-03 22:03:00	23.0	45.0	22.0	46.0	22.0	48.0	21.0	49.0
2020-09-03 22:04:00	23.0	45.0	22.0	46.0	22.0	48.0	21.0	49.0
2020-09-03 22:05:00	23.0	45.0	22.0	46.0	22.0	48.0	21.0	49.0
2020-09-03 22:06:00	23.0	45.0	22.0	46.0	22.0	48.0	21.0	49.0
2020-09-03 22:07:00	23.0	45.0	22.0	46.0	22.0	48.0	21.0	49.0
2020-09-03 22:08:00	23.0	45.0	22.0	46.0	22.0	48.0	21.0	49.0
2020-09-03 22:09:00	23.0	45.0	22.0	46.0	22.0	48.0	21.0	49.0
2020-09-03 22:10:00	23.0	45.0	22.0	46.0	22.0	48.0	21.0	49.0
2020-09-03 22:11:00	23.0	45.0	22.0	46.0	22.0	48.0	21.0	49.0
2020-09-03 22:12:00	23.0	44.0	22.0	46.0	22.0	48.0	21.0	49.0
2020-09-03 22:13:00	23.0	44.0	22.0	46.0	22.0	48.0	21.0	49.0
2020-09-03 22:14:00	23.0	44.0	22.0	46.0	22.0	48.0	21.0	49.0
2020-09-03 22:15:00	23.0	44.0	22.0	46.0	22.0	48.0	21.0	49.0
2020-09-03 22:16:00	23.0	44.0	22.0	46.0	22.0	48.0	21.0	49.0
2020-09-03 22:17:00	23.0	44.0	22.0	46.0	22.0	48.0	21.0	49.0
2020-09-03 22:18:00	23.0	44.0	22.0	46.0	22.0	48.0	21.0	49.0
2020-09-03 22:19:00	23.0	44.0	22.0	46.0	22.0	48.0	21.0	49.0
2020-09-03 22:20:00	23.0	44.0	22.0	46.0	22.0	48.0	21.0	49.0
2020-09-03 22:21:00	23.0	44.0	22.0	46.0	22.0	48.0	21.0	49.0
2020-09-03 22:22:00	23.0	44.0	22.0	46.0	22.0	48.0	21.0	49.0
2020-09-03 22:23:00	23.0	44.0	22.0	46.0	22.0	48.0	21.0	49.0
2020-09-03 22:24:00	23.0	44.0	22.0	46.0	22.0	48.0	21.0	49.0
2020-09-03 22:25:00	23.0	44.0	22.0	46.0	22.0	48.0	21.0	49.0
2020-09-03 22:26:00	23.0	44.0	22.0	46.0	22.0	48.0	21.0	49.0
2020-09-03 22:27:00	23.0	44.0	22.0	46.0	22.0	48.0	21.0	49.0
2020-09-03 22:28:00	22.0	45.0	22.0	46.0	21.0	47.0	21.0	49.0
2020-09-03 22:29:00	22.0	45.0	22.0	46.0	21.0	47.0	21.0	49.0
2020-09-03 22:30:00	22.0	45.0	22.0	46.0	21.0	47.0	21.0	49.0
2020-09-03 22:31:00	22.0	45.0	22.0	46.0	21.0	47.0	21.0	49.0
2020-09-03 22:32:00	22.0	45.0	22.0	46.0	21.0	47.0	21.0	49.0
2020-09-03 22:33:00	22.0	45.0	22.0	46.0	21.0	47.0	21.0	49.0
2020-09-03 22:34:00	22.0	45.0	22.0	46.0	21.0	47.0	21.0	49.0
2020-09-03 22:35:00	22.0	45.0	22.0	46.0	21.0	47.0	21.0	49.0
2020-09-03 22:36:00	22.0	45.0	22.0	46.0	21.0	47.0	21.0	49.0
2020-09-03 22:37:00	22.0	45.0	22.0	46.0	21.0	47.0	21.0	49.0
2020-09-03 22:38:00	22.0	45.0	22.0	46.0	21.0	47.0	21.0	49.0
2020-09-03 22:39:00	22.0	45.0	22.0	46.0	21.0	47.0	21.0	49.0
2020-09-03 22:40:00	22.0	45.0	22.0	46.0	21.0	47.0	21.0	49.0
2020-09-03 22:41:00	22.0	45.0	22.0	46.0	21.0	47.0	21.0	49.0
2020-09-03 22:42:00	22.0	45.0	22.0	46.0	21.0	47.0	21.0	49.0
2020-09-03 22:43:00	22.0	45.0	22.0	46.0	21.0	47.0	20.0	49.0
2020-09-03 22:44:00	22.0	45.0	22.0	46.0	21.0	47.0	20.0	49.0
2020-09-03 22:45:00	22.0	45.0	22.0	47.0	21.0	48.0	20.0	49.0
2020-09-03 22:46:00	22.0	45.0	22.0	47.0	21.0	48.0	20.0	49.0
2020-09-03 22:47:00	22.0	45.0	22.0	47.0	21.0	48.0	20.0	49.0
2020-09-03 22:48:00	22.0	45.0	22.0	47.0	21.0	48.0	20.0	49.0
2020-09-03 22:49:00	22.0	45.0	22.0	47.0	21.0	48.0	20.0	49.0
2020-09-03 22:50:00	22.0	45.0	22.0	47.0	21.0	48.0	20.0	49.0
2020-09-03 22:51:00	22.0	45.0	22.0	47.0	21.0	48.0	20.0	49.0
2020-09-03 22:52:00	22.0	45.0	22.0	47.0	21.0	48.0	20.0	49.0
2020-09-03 22:53:00	22.0	45.0	22.0	47.0	21.0	48.0	20.0	49.0
2020-09-03 22:54:00	22.0	45.0	22.0	47.0	21.0	48.0	20.0	49.0
2020-09-03 22:55:00	22.0	45.0	22.0	47.0	21.0	48.0	20.0	49.0
2020-09-03 22:56:00	22.0	45.0	22.0	47.0	21.0	48.0	20.0	49.0
2020-09-03 22:57:00	22.0	45.0	22.0	47.0	21.0	48.0	20.0	49.0
2020-09-03 22:58:00	22.0	45.0	22.0	47.0	21.0	48.0	20.0	49.0
2020-09-03 22:59:00	22.0	45.0	22.0	47.0	21.0	48.0	20.0	49.0
2020-09-03 23:00:00	22.0	45.0	22.0	47.0	21.0	48.0	20.0	50.0
2020-09-03 23:01:00	22.0	45.0	22.0	47.0	21.0	48.0	20.0	50.0
2020-09-03 23:02:00	22.0	46.0	21.0	47.0	21.0	48.0	20.0	50.0
2020-09-03 23:03:00	22.0	46.0	21.0	47.0	21.0	48.0	20.0	50.0
2020-09-03 23:04:00	22.0	46.0	21.0	47.0	21.0	48.0	20.0	50.0
2020-09-03 23:05:00	22.0	46.0	21.0	47.0	21.0	48.0	20.0	50.0
2020-09-03 23:06:00	22.0	46.0	21.0	47.0	21.0	48.0	20.0	50.0
2020-09-03 23:07:00	22.0	46.0	21.0	47.0	21.0	48.0	20.0	50.0
2020-09-03 23:08:00	22.0	46.0	21.0	47.0	21.0	48.0	20.0	50.0
2020-09-03 23:09:00	22.0	46.0	21.0	47.0	21.0	48.0	20.0	50.0
2020-09-03 23:10:00	22.0	46.0	21.0	47.0	21.0	48.0	20.0	50.0
2020-09-03 23:11:00	22.0	46.0	21.0	47.0	21.0	48.0	20.0	50.0
2020-09-03 23:12:00	22.0	46.0	21.0	47.0	21.0	48.0	20.0	50.0
2020-09-03 23:13:00	22.0	46.0	21.0	47.0	21.0	48.0	20.0	50.0
2020-09-03 23:14:00	22.0	46.0	21.0	47.0	21.0	48.0	20.0	50.0
2020-09-03 23:15:00	22.0	46.0	21.0	47.0	21.0	48.0	20.0	50.0
2020-09-03 23:16:00	22.0	46.0	21.0	47.0	21.0	48.0	20.0	50.0
2020-09-03 23:17:00	22.0	46.0	21.0	47.0	21.0	48.0	20.0	50.0
2020-09-03 23:18:00	22.0	46.0	21.0	47.0	21.0	49.0	20.0	50.0
2020-09-03 23:19:00	22.0	46.0	21.0	47.0	21.0	49.0	20.0	50.0
2020-09-03 23:20:00	22.0	46.0	21.0	47.0	21.0	49.0	20.0	50.0
2020-09-03 23:21:00	22.0	46.0	21.0	47.0	21.0	49.0	20.0	50.0
2020-09-03 23:22:00	22.0	46.0	21.0	47.0	21.0	49.0	20.0	50.0
2020-09-03 23:23:00	22.0	46.0	21.0	47.0	21.0	49.0	20.0	50.0
2020-09-03 23:24:00	22.0	46.0	21.0	47.0	21.0	49.0	20.0	50.0
2020-09-03 23:25:00	22.0	46.0	21.0	47.0	21.0	49.0	20.0	50.0
2020-09-03 23:26:00	22.0	46.0	21.0	47.0	21.0	49.0	20.0	50.0
2020-09-03 23:27:00	22.0	46.0	21.0	47.0	21.0	49.0	20.0	50.0
2020-09-03 23:28:00	22.0	46.0	21.0	47.0	21.0	49.0	20.0	50.0
2020-09-03 23:29:00	22.0	46.0	21.0	47.0	21.0	49.0	20.0	50.0
2020-09-03 23:30:00	22.0	46.0	21.0	47.0	21.0	49.0	20.0	50.0
2020-09-03 23:31:00	22.0	46.0	21.0	47.0	21.0	49.0	20.0	50.0
2020-09-03 23:32:00	22.0	46.0	21.0	47.0	21.0	49.0	20.0	50.0
2020-09-03 23:33:00	22.0	46.0	21.0	47.0	21.0	49.0	20.0	50.0
2020-09-03 23:34:00	22.0	46.0	21.0	47.0	21.0	49.0	20.0	50.0
2020-09-03 23:35:00	22.0	46.0	21.0	47.0	20.0	49.0	20.0	50.0
2020-09-03 23:36:00	22.0	46.0	21.0	47.0	20.0	49.0	20.0	50.0
2020-09-03 23:37:00	22.0	46.0	21.0	47.0	20.0	49.0	20.0	50.0
2020-09-03 23:38:00	22.0	46.0	21.0	47.0	20.0	49.0	20.0	50.0
2020-09-03 23:39:00	22.0	46.0	21.0	47.0	20.0	49.0	20.0	50.0
2020-09-03 23:40:00	22.0	46.0	21.0	47.0	20.0	49.0	20.0	50.0
2020-09-03 23:41:00	22.0	46.0	21.0	47.0	20.0	49.0	20.0	50.0
2020-09-03 23:42:00	22.0	46.0	21.0	47.0	20.0	49.0	20.0	50.0
2020-09-03 23:43:00	22.0	46.0	21.0	47.0	20.0	49.0	20.0	50.0
2020-09-03 23:44:00	22.0	46.0	21.0	47.0	20.0	49.0	20.0	50.0
2020-09-03 23:45:00	22.0	46.0	21.0	47.0	20.0	49.0	20.0	50.0
2020-09-03 23:46:00	22.0	46.0	21.0	47.0	20.0	49.0	20.0	50.0
2020-09-03 23:47:00	22.0	46.0	21.0	47.0	20.0	49.0	20.0	50.0
2020-09-03 23:48:00	22.0	46.0	21.0	47.0	20.0	49.0	20.0	50.0
2020-09-03 23:49:00	22.0	46.0	21.0	47.0	20.0	49.0	20.0	50.0
2020-09-03 23:50:00	22.0	46.0	21.0	47.0	20.0	49.0	20.0	50.0
2020-09-03 23:51:00	22.0	46.0	21.0	47.0	20.0	49.0	20.0	50.0
2020-09-03 23:52:00	21.0	46.0	21.0	48.0	20.0	49.0	20.0	50.0
2020-09-03 23:53:00	21.0	46.0	21.0	48.0	20.0	49.0	20.0	50.0
2020-09-03 23:54:00	21.0	46.0	21.0	48.0	20.0	49.0	20.0	50.0
2020-09-03 23:55:00	21.0	46.0	21.0	48.0	20.0	49.0	20.0	50.0
2020-09-03 23:56:00	21.0	46.0	21.0	48.0	20.0	49.0	20.0	50.0
2020-09-03 23:57:00	21.0	46.0	21.0	48.0	20.0	49.0	20.0	50.0
2020-09-03 23:58:00	21.0	46.0	21.0	48.0	20.0	49.0	20.0	50.0
2020-09-03 23:59:00	21.0	46.0	21.0	48.0	20.0	49.0	20.0	50.0
2020-09-04 00:00:00	21.0	46.0	21.0	48.0	20.0	49.0	20.0	50.0
2020-09-04 00:01:00	21.0	46.0	21.0	48.0	20.0	49.0	20.0	50.0
2020-09-04 00:02:00	21.0	46.0	21.0	48.0	20.0	49.0	20.0	50.0
2020-09-04 00:03:00	21.0	46.0	21.0	48.0	20.0	49.0	20.0	50.0
2020-09-04 00:04:00	21.0	46.0	21.0	48.0	20.0	49.0	20.0	50.0
2020-09-04 00:05:00	21.0	46.0	21.0	48.0	20.0	49.0	20.0	50.0
2020-09-04 00:06:00	21.0	46.0	21.0	48.0	20.0	49.0	20.0	50.0
2020-09-04 00:07:00	21.0	46.0	21.0	48.0	20.0	49.0	20.0	50.0
2020-09-04 00:08:00	21.0	46.0	21.0	48.0	20.0	49.0	20.0	50.0
2020-09-04 00:09:00	21.0	46.0	21.0	48.0	20.0	49.0	20.0	50.0
2020-09-04 00:10:00	21.0	46.0	21.0	48.0	20.0	49.0	20.0	50.0
2020-09-04 00:11:00	21.0	46.0	21.0	48.0	20.0	49.0	20.0	50.0
2020-09-04 00:12:00	21.0	46.0	21.0	48.0	20.0	49.0	20.0	50.0
2020-09-04 00:13:00	21.0	46.0	21.0	48.0	20.0	49.0	20.0	50.0
2020-09-04 00:14:00	21.0	46.0	21.0	48.0	20.0	49.0	20.0	50.0
2020-09-04 00:15:00	21.0	46.0	21.0	48.0	20.0	49.0	20.0	50.0
2020-09-04 00:16:00	21.0	46.0	21.0	48.0	20.0	49.0	20.0	50.0
2020-09-04 00:17:00	21.0	46.0	21.0	48.0	20.0	49.0	20.0	50.0
2020-09-04 00:18:00	21.0	46.0	21.0	48.0	20.0	49.0	20.0	50.0
2020-09-04 00:19:00	21.0	46.0	21.0	48.0	20.0	49.0	20.0	50.0
2020-09-04 00:20:00	21.0	46.0	21.0	48.0	20.0	49.0	20.0	50.0
2020-09-04 00:21:00	21.0	46.0	21.0	48.0	20.0	49.0	20.0	50.0
2020-09-04 00:22:00	21.0	46.0	21.0	48.0	20.0	49.0	20.0	50.0
2020-09-04 00:23:00	21.0	46.0	21.0	48.0	20.0	49.0	20.0	51.0
2020-09-04 00:24:00	21.0	46.0	21.0	48.0	20.0	49.0	20.0	51.0
2020-09-04 00:25:00	21.0	47.0	21.0	48.0	20.0	50.0	20.0	51.0
2020-09-04 00:26:00	21.0	47.0	21.0	48.0	20.0	50.0	20.0	51.0
2020-09-04 00:27:00	21.0	47.0	21.0	48.0	20.0	50.0	20.0	51.0
2020-09-04 00:28:00	21.0	47.0	21.0	48.0	20.0	50.0	20.0	51.0
2020-09-04 00:29:00	21.0	47.0	21.0	48.0	20.0	50.0	20.0	51.0
2020-09-04 00:30:00	21.0	47.0	21.0	48.0	20.0	50.0	20.0	51.0
2020-09-04 00:31:00	21.0	47.0	21.0	48.0	20.0	50.0	20.0	51.0
2020-09-04 00:32:00	21.0	47.0	21.0	48.0	20.0	50.0	20.0	51.0
2020-09-04 00:33:00	21.0	47.0	21.0	48.0	20.0	50.0	20.0	51.0
2020-09-04 00:34:00	21.0	47.0	21.0	48.0	20.0	50.0	20.0	51.0
2020-09-04 00:35:00	21.0	47.0	21.0	48.0	20.0	50.0	20.0	51.0
2020-09-04 00:36:00	21.0	47.0	21.0	48.0	20.0	50.0	20.0	51.0
2020-09-04 00:37:00	21.0	47.0	21.0	48.0	20.0	50.0	20.0	51.0
2020-09-04 00:38:00	21.0	47.0	21.0	48.0	20.0	50.0	20.0	51.0
2020-09-04 00:39:00	21.0	47.0	21.0	48.0	20.0	50.0	20.0	51.0
2020-09-04 00:40:00	21.0	47.0	21.0	48.0	20.0	50.0	20.0	51.0
2020-09-04 00:41:00	21.0	47.0	21.0	48.0	20.0	50.0	20.0	51.0
2020-09-04 00:42:00	21.0	47.0	21.0	48.0	20.0	50.0	20.0	51.0
2020-09-04 00:43:00	21.0	47.0	21.0	48.0	20.0	50.0	20.0	51.0
2020-09-04 00:44:00	21.0	47.0	21.0	48.0	20.0	50.0	20.0	51.0
2020-09-04 00:45:00	21.0	47.0	21.0	48.0	20.0	50.0	20.0	51.0
2020-09-04 00:46:00	21.0	47.0	21.0	48.0	20.0	50.0	20.0	51.0
2020-09-04 00:47:00	21.0	47.0	21.0	48.0	20.0	50.0	20.0	51.0
2020-09-04 00:48:00	21.0	47.0	21.0	48.0	20.0	50.0	20.0	51.0
2020-09-04 00:49:00	21.0	47.0	21.0	48.0	20.0	50.0	20.0	51.0
2020-09-04 00:50:00	21.0	47.0	21.0	48.0	20.0	50.0	20.0	51.0
2020-09-04 00:51:00	21.0	47.0	21.0	48.0	20.0	50.0	20.0	51.0
2020-09-04 00:52:00	21.0	47.0	21.0	48.0	20.0	50.0	20.0	51.0
2020-09-04 00:53:00	21.0	47.0	21.0	48.0	20.0	50.0	20.0	51.0
2020-09-04 00:54:00	21.0	47.0	21.0	48.0	20.0	50.0	20.0	51.0
2020-09-04 00:55:00	21.0	47.0	21.0	48.0	20.0	50.0	20.0	51.0
2020-09-04 00:56:00	21.0	47.0	21.0	48.0	20.0	50.0	20.0	51.0
2020-09-04 00:57:00	21.0	47.0	21.0	48.0	20.0	50.0	20.0	51.0
2020-09-04 00:58:00	21.0	47.0	21.0	49.0	20.0	50.0	20.0	51.0
2020-09-04 00:59:00	21.0	47.0	21.0	49.0	20.0	51.0	20.0	51.0
2020-09-04 01:00:00	21.0	47.0	21.0	49.0	20.0	51.0	20.0	51.0
2020-09-04 01:01:00	21.0	47.0	21.0	49.0	20.0	51.0	20.0	51.0
2020-09-04 01:02:00	21.0	47.0	21.0	49.0	20.0	51.0	20.0	51.0
2020-09-04 01:03:00	21.0	47.0	21.0	49.0	20.0	51.0	20.0	51.0
2020-09-04 01:04:00	21.0	47.0	21.0	49.0	20.0	51.0	20.0	51.0
2020-09-04 01:05:00	21.0	47.0	21.0	49.0	20.0	51.0	20.0	51.0
2020-09-04 01:06:00	21.0	47.0	21.0	49.0	20.0	51.0	20.0	51.0
2020-09-04 01:07:00	21.0	47.0	21.0	49.0	20.0	51.0	20.0	51.0
2020-09-04 01:08:00	21.0	47.0	21.0	49.0	20.0	51.0	20.0	51.0
2020-09-04 01:09:00	21.0	47.0	21.0	49.0	20.0	51.0	20.0	51.0
2020-09-04 01:10:00	21.0	47.0	21.0	49.0	20.0	51.0	20.0	51.0
2020-09-04 01:11:00	21.0	47.0	21.0	49.0	20.0	51.0	20.0	51.0
2020-09-04 01:12:00	21.0	47.0	21.0	49.0	20.0	51.0	20.0	51.0
2020-09-04 01:13:00	21.0	47.0	21.0	49.0	20.0	51.0	20.0	52.0
2020-09-04 01:14:00	21.0	47.0	21.0	49.0	20.0	51.0	20.0	52.0
2020-09-04 01:15:00	21.0	47.0	21.0	49.0	20.0	51.0	20.0	52.0
2020-09-04 01:16:00	21.0	47.0	21.0	49.0	20.0	51.0	20.0	52.0
2020-09-04 01:17:00	21.0	47.0	21.0	49.0	20.0	51.0	20.0	52.0
2020-09-04 01:18:00	21.0	47.0	21.0	49.0	20.0	51.0	20.0	52.0
2020-09-04 01:19:00	21.0	47.0	21.0	49.0	20.0	51.0	20.0	52.0
2020-09-04 01:20:00	21.0	47.0	21.0	49.0	20.0	51.0	20.0	52.0
2020-09-04 01:21:00	21.0	47.0	21.0	49.0	20.0	51.0	20.0	52.0
2020-09-04 01:22:00	21.0	47.0	21.0	49.0	20.0	51.0	20.0	52.0
2020-09-04 01:23:00	21.0	47.0	21.0	49.0	20.0	51.0	20.0	52.0
2020-09-04 01:24:00	21.0	47.0	21.0	49.0	20.0	51.0	20.0	52.0
2020-09-04 01:25:00	21.0	47.0	21.0	49.0	20.0	51.0	20.0	52.0
2020-09-04 01:26:00	21.0	47.0	21.0	49.0	20.0	51.0	20.0	52.0
2020-09-04 01:27:00	21.0	47.0	21.0	49.0	20.0	51.0	20.0	52.0
2020-09-04 01:28:00	21.0	47.0	21.0	49.0	20.0	51.0	20.0	52.0
2020-09-04 01:29:00	21.0	47.0	21.0	49.0	20.0	51.0	20.0	52.0
2020-09-04 01:30:00	21.0	47.0	21.0	49.0	20.0	51.0	20.0	52.0
2020-09-04 01:31:00	21.0	47.0	21.0	49.0	20.0	51.0	20.0	52.0
2020-09-04 01:32:00	21.0	48.0	21.0	50.0	20.0	51.0	20.0	52.0
2020-09-04 01:33:00	21.0	48.0	21.0	50.0	20.0	51.0	20.0	52.0
2020-09-04 01:34:00	21.0	48.0	21.0	50.0	20.0	51.0	20.0	52.0
2020-09-04 01:35:00	21.0	48.0	21.0	50.0	20.0	51.0	20.0	52.0
2020-09-04 01:36:00	21.0	48.0	21.0	50.0	20.0	51.0	20.0	52.0
2020-09-04 01:37:00	21.0	48.0	21.0	50.0	20.0	51.0	20.0	52.0
2020-09-04 01:38:00	21.0	48.0	21.0	50.0	20.0	51.0	20.0	52.0
2020-09-04 01:39:00	21.0	48.0	21.0	50.0	20.0	51.0	20.0	52.0
2020-09-04 01:40:00	21.0	48.0	21.0	50.0	20.0	51.0	20.0	52.0
2020-09-04 01:41:00	21.0	48.0	21.0	50.0	20.0	51.0	20.0	52.0
2020-09-04 01:42:00	21.0	48.0	21.0	50.0	20.0	51.0	20.0	52.0
2020-09-04 01:43:00	21.0	48.0	21.0	50.0	20.0	51.0	20.0	52.0
2020-09-04 01:44:00	21.0	48.0	21.0	50.0	20.0	51.0	20.0	52.0
2020-09-04 01:45:00	21.0	48.0	21.0	50.0	20.0	51.0	20.0	52.0
2020-09-04 01:46:00	21.0	48.0	21.0	50.0	20.0	51.0	20.0	52.0
2020-09-04 01:47:00	21.0	48.0	21.0	50.0	20.0	51.0	20.0	52.0
2020-09-04 01:48:00	21.0	48.0	21.0	50.0	20.0	51.0	20.0	52.0
2020-09-04 01:49:00	21.0	48.0	21.0	50.0	20.0	51.0	20.0	52.0
2020-09-04 01:50:00	21.0	48.0	21.0	50.0	20.0	51.0	20.0	52.0
2020-09-04 01:51:00	21.0	48.0	21.0	50.0	20.0	51.0	20.0	52.0
2020-09-04 01:52:00	21.0	48.0	21.0	50.0	20.0	51.0	20.0	52.0
2020-09-04 01:53:00	21.0	48.0	21.0	50.0	20.0	51.0	20.0	52.0
2020-09-04 01:54:00	21.0	48.0	21.0	50.0	20.0	51.0	20.0	52.0
2020-09-04 01:55:00	21.0	48.0	21.0	50.0	20.0	51.0	20.0	52.0
2020-09-04 01:56:00	21.0	48.0	21.0	50.0	20.0	51.0	20.0	52.0
2020-09-04 01:57:00	21.0	48.0	21.0	50.0	20.0	51.0	20.0	52.0
2020-09-04 01:58:00	21.0	48.0	21.0	50.0	20.0	51.0	20.0	52.0
2020-09-04 01:59:00	21.0	48.0	21.0	50.0	20.0	51.0	20.0	52.0
2020-09-04 02:00:00	21.0	48.0	21.0	50.0	20.0	51.0	20.0	52.0
2020-09-04 02:01:00	21.0	48.0	21.0	50.0	20.0	51.0	20.0	52.0
2020-09-04 02:02:00	21.0	48.0	21.0	50.0	20.0	51.0	20.0	52.0
2020-09-04 02:03:00	21.0	48.0	21.0	50.0	20.0	51.0	20.0	52.0
2020-09-04 02:04:00	21.0	48.0	21.0	50.0	20.0	51.0	20.0	52.0
2020-09-04 02:05:00	21.0	48.0	20.0	50.0	20.0	51.0	20.0	52.0
2020-09-04 02:06:00	21.0	48.0	20.0	50.0	20.0	51.0	20.0	52.0
2020-09-04 02:07:00	21.0	48.0	20.0	50.0	20.0	51.0	20.0	52.0
2020-09-04 02:08:00	21.0	48.0	20.0	50.0	20.0	51.0	20.0	52.0
2020-09-04 02:09:00	21.0	48.0	20.0	50.0	20.0	51.0	20.0	52.0
2020-09-04 02:10:00	21.0	48.0	20.0	50.0	20.0	51.0	20.0	52.0
2020-09-04 02:11:00	21.0	48.0	20.0	50.0	20.0	51.0	20.0	52.0
2020-09-04 02:12:00	21.0	48.0	20.0	50.0	20.0	51.0	20.0	52.0
2020-09-04 02:13:00	21.0	48.0	20.0	50.0	20.0	51.0	20.0	52.0
2020-09-04 02:14:00	21.0	48.0	20.0	50.0	20.0	51.0	20.0	52.0
2020-09-04 02:15:00	21.0	48.0	20.0	50.0	20.0	51.0	20.0	52.0
2020-09-04 02:16:00	21.0	48.0	20.0	50.0	20.0	51.0	20.0	52.0
2020-09-04 02:17:00	21.0	48.0	20.0	50.0	20.0	51.0	20.0	52.0
2020-09-04 02:18:00	21.0	48.0	20.0	50.0	20.0	51.0	20.0	52.0
2020-09-04 02:19:00	21.0	48.0	20.0	50.0	20.0	51.0	20.0	52.0
2020-09-04 02:20:00	21.0	48.0	20.0	50.0	20.0	51.0	20.0	52.0
2020-09-04 02:21:00	21.0	48.0	20.0	50.0	20.0	51.0	20.0	52.0
2020-09-04 02:22:00	21.0	47.0	21.0	49.0	20.0	51.0	20.0	52.0
2020-09-04 02:23:00	21.0	47.0	21.0	49.0	20.0	51.0	20.0	52.0
2020-09-04 02:24:00	21.0	47.0	21.0	49.0	20.0	51.0	20.0	52.0
2020-09-04 02:25:00	21.0	47.0	21.0	49.0	20.0	51.0	20.0	52.0
2020-09-04 02:26:00	21.0	47.0	21.0	49.0	20.0	51.0	20.0	52.0
2020-09-04 02:27:00	21.0	47.0	21.0	49.0	20.0	51.0	20.0	52.0
2020-09-04 02:28:00	21.0	47.0	21.0	49.0	20.0	51.0	20.0	52.0
2020-09-04 02:29:00	21.0	47.0	21.0	49.0	20.0	51.0	20.0	52.0
2020-09-04 02:30:00	21.0	47.0	21.0	49.0	20.0	51.0	20.0	52.0
2020-09-04 02:31:00	21.0	47.0	21.0	49.0	20.0	51.0	20.0	52.0
2020-09-04 02:32:00	21.0	47.0	21.0	49.0	20.0	51.0	20.0	52.0
2020-09-04 02:33:00	21.0	47.0	21.0	49.0	20.0	51.0	20.0	52.0
2020-09-04 02:34:00	21.0	47.0	21.0	49.0	20.0	51.0	20.0	52.0
2020-09-04 02:35:00	21.0	47.0	21.0	49.0	20.0	51.0	20.0	52.0
2020-09-04 02:36:00	21.0	47.0	21.0	49.0	20.0	51.0	20.0	52.0
2020-09-04 02:37:00	21.0	47.0	21.0	49.0	20.0	51.0	20.0	52.0
2020-09-04 02:38:00	21.0	47.0	21.0	49.0	20.0	50.0	20.0	52.0
2020-09-04 02:39:00	21.0	47.0	21.0	49.0	20.0	50.0	20.0	52.0
2020-09-04 02:40:00	21.0	47.0	21.0	49.0	20.0	50.0	20.0	52.0
2020-09-04 02:41:00	21.0	47.0	21.0	49.0	20.0	50.0	20.0	52.0
2020-09-04 02:42:00	21.0	47.0	21.0	49.0	20.0	50.0	20.0	52.0
2020-09-04 02:43:00	21.0	47.0	21.0	49.0	20.0	50.0	20.0	52.0
2020-09-04 02:44:00	21.0	47.0	21.0	49.0	20.0	50.0	20.0	52.0
2020-09-04 02:45:00	21.0	47.0	21.0	49.0	20.0	50.0	20.0	52.0
2020-09-04 02:46:00	21.0	47.0	21.0	49.0	20.0	50.0	20.0	52.0
2020-09-04 02:47:00	21.0	47.0	21.0	49.0	20.0	50.0	20.0	52.0
2020-09-04 02:48:00	21.0	47.0	21.0	49.0	20.0	50.0	20.0	52.0
2020-09-04 02:49:00	21.0	47.0	21.0	49.0	20.0	50.0	20.0	52.0
2020-09-04 02:50:00	21.0	47.0	21.0	49.0	20.0	50.0	20.0	52.0
2020-09-04 02:51:00	21.0	47.0	21.0	49.0	20.0	50.0	20.0	52.0
2020-09-04 02:52:00	21.0	47.0	21.0	49.0	20.0	50.0	20.0	52.0
2020-09-04 02:53:00	21.0	47.0	21.0	49.0	20.0	50.0	20.0	52.0
2020-09-04 02:54:00	21.0	47.0	21.0	49.0	20.0	50.0	20.0	52.0
2020-09-04 02:55:00	21.0	47.0	21.0	49.0	20.0	50.0	20.0	52.0
2020-09-04 02:56:00	21.0	47.0	21.0	49.0	20.0	50.0	20.0	52.0
2020-09-04 02:57:00	21.0	47.0	21.0	49.0	20.0	50.0	20.0	52.0
2020-09-04 02:58:00	21.0	47.0	21.0	49.0	20.0	50.0	20.0	52.0
2020-09-04 02:59:00	21.0	47.0	21.0	49.0	20.0	50.0	20.0	52.0
2020-09-04 03:00:00	21.0	47.0	21.0	49.0	20.0	50.0	20.0	52.0
2020-09-04 03:01:00	21.0	47.0	21.0	49.0	20.0	50.0	20.0	52.0
2020-09-04 03:02:00	21.0	47.0	21.0	49.0	20.0	50.0	20.0	52.0
2020-09-04 03:03:00	21.0	47.0	21.0	49.0	20.0	50.0	20.0	52.0
2020-09-04 03:04:00	21.0	47.0	21.0	49.0	20.0	50.0	20.0	52.0
2020-09-04 03:05:00	21.0	47.0	21.0	49.0	20.0	50.0	20.0	52.0
2020-09-04 03:06:00	21.0	47.0	21.0	49.0	20.0	50.0	20.0	52.0
2020-09-04 03:07:00	21.0	47.0	21.0	49.0	20.0	50.0	20.0	52.0
2020-09-04 03:08:00	21.0	47.0	21.0	49.0	20.0	50.0	20.0	52.0
2020-09-04 03:09:00	21.0	47.0	21.0	49.0	20.0	50.0	20.0	52.0
2020-09-04 03:10:00	21.0	47.0	21.0	49.0	20.0	50.0	20.0	51.0
2020-09-04 03:11:00	21.0	47.0	21.0	49.0	20.0	50.0	20.0	51.0
2020-09-04 03:12:00	22.0	47.0	21.0	49.0	20.0	50.0	20.0	51.0
2020-09-04 03:13:00	22.0	47.0	21.0	49.0	20.0	50.0	20.0	51.0
2020-09-04 03:14:00	22.0	47.0	21.0	49.0	20.0	50.0	20.0	51.0
2020-09-04 03:15:00	22.0	47.0	21.0	49.0	20.0	50.0	20.0	51.0
2020-09-04 03:16:00	22.0	47.0	21.0	49.0	20.0	50.0	20.0	51.0
2020-09-04 03:17:00	22.0	47.0	21.0	49.0	20.0	50.0	20.0	51.0
2020-09-04 03:18:00	22.0	47.0	21.0	49.0	20.0	50.0	20.0	51.0
2020-09-04 03:19:00	22.0	47.0	21.0	49.0	20.0	50.0	20.0	51.0
2020-09-04 03:20:00	22.0	47.0	21.0	49.0	20.0	50.0	20.0	51.0
2020-09-04 03:21:00	22.0	47.0	21.0	49.0	20.0	50.0	20.0	51.0
2020-09-04 03:22:00	22.0	47.0	21.0	49.0	20.0	50.0	20.0	51.0
2020-09-04 03:23:00	22.0	47.0	21.0	49.0	20.0	50.0	20.0	51.0
2020-09-04 03:24:00	22.0	47.0	21.0	49.0	20.0	50.0	20.0	51.0
2020-09-04 03:25:00	22.0	47.0	21.0	49.0	20.0	50.0	20.0	51.0
2020-09-04 03:26:00	22.0	47.0	21.0	49.0	20.0	50.0	20.0	51.0
2020-09-04 03:27:00	22.0	47.0	21.0	49.0	20.0	50.0	20.0	51.0
2020-09-04 03:28:00	22.0	47.0	21.0	48.0	20.0	50.0	20.0	51.0
2020-09-04 03:29:00	22.0	47.0	21.0	48.0	20.0	50.0	20.0	51.0
2020-09-04 03:30:00	22.0	47.0	21.0	48.0	20.0	50.0	20.0	51.0
2020-09-04 03:31:00	22.0	47.0	21.0	48.0	20.0	50.0	20.0	51.0
2020-09-04 03:32:00	22.0	47.0	21.0	48.0	20.0	50.0	20.0	51.0
2020-09-04 03:33:00	22.0	47.0	21.0	48.0	20.0	50.0	20.0	51.0
2020-09-04 03:34:00	22.0	47.0	21.0	48.0	20.0	50.0	20.0	51.0
2020-09-04 03:35:00	22.0	47.0	21.0	48.0	20.0	50.0	20.0	51.0
2020-09-04 03:36:00	22.0	47.0	21.0	48.0	20.0	50.0	20.0	51.0
2020-09-04 03:37:00	22.0	47.0	21.0	48.0	20.0	50.0	20.0	51.0
2020-09-04 03:38:00	22.0	47.0	21.0	48.0	20.0	50.0	20.0	51.0
2020-09-04 03:39:00	22.0	47.0	21.0	48.0	20.0	50.0	20.0	51.0
2020-09-04 03:40:00	22.0	47.0	21.0	48.0	20.0	50.0	20.0	51.0
2020-09-04 03:41:00	22.0	47.0	21.0	48.0	20.0	50.0	20.0	51.0
2020-09-04 03:42:00	22.0	47.0	21.0	48.0	20.0	50.0	20.0	51.0
2020-09-04 03:43:00	22.0	47.0	21.0	48.0	20.0	50.0	20.0	51.0
2020-09-04 03:44:00	22.0	47.0	21.0	48.0	20.0	50.0	20.0	51.0
2020-09-04 03:45:00	21.0	47.0	21.0	48.0	20.0	50.0	20.0	51.0
2020-09-04 03:46:00	21.0	47.0	21.0	48.0	20.0	50.0	20.0	51.0
2020-09-04 03:47:00	21.0	47.0	21.0	48.0	20.0	50.0	20.0	51.0
2020-09-04 03:48:00	21.0	47.0	21.0	48.0	20.0	50.0	20.0	51.0
2020-09-04 03:49:00	21.0	47.0	21.0	48.0	20.0	50.0	20.0	51.0
2020-09-04 03:50:00	21.0	47.0	21.0	48.0	20.0	50.0	20.0	51.0
2020-09-04 03:51:00	21.0	47.0	21.0	48.0	20.0	50.0	20.0	51.0
2020-09-04 03:52:00	21.0	47.0	21.0	48.0	20.0	50.0	20.0	51.0
2020-09-04 03:53:00	21.0	47.0	21.0	48.0	20.0	50.0	20.0	51.0
2020-09-04 03:54:00	21.0	47.0	21.0	48.0	20.0	50.0	20.0	51.0
2020-09-04 03:55:00	21.0	47.0	21.0	48.0	20.0	50.0	20.0	51.0
2020-09-04 03:56:00	21.0	47.0	21.0	48.0	20.0	50.0	20.0	51.0
2020-09-04 03:57:00	21.0	47.0	21.0	48.0	20.0	50.0	20.0	51.0
2020-09-04 03:58:00	21.0	47.0	21.0	48.0	20.0	50.0	20.0	51.0
2020-09-04 03:59:00	21.0	47.0	21.0	48.0	20.0	50.0	20.0	51.0
2020-09-04 04:00:00	21.0	47.0	21.0	48.0	20.0	50.0	20.0	51.0
2020-09-04 04:01:00	21.0	47.0	21.0	48.0	20.0	50.0	20.0	51.0
2020-09-04 04:02:00	22.0	46.0	21.0	49.0	20.0	50.0	20.0	51.0
2020-09-04 04:03:00	22.0	46.0	21.0	49.0	20.0	50.0	20.0	51.0
2020-09-04 04:04:00	22.0	46.0	21.0	49.0	20.0	50.0	20.0	51.0
2020-09-04 04:05:00	22.0	46.0	21.0	49.0	20.0	50.0	20.0	51.0
2020-09-04 04:06:00	22.0	46.0	21.0	49.0	20.0	50.0	20.0	51.0
2020-09-04 04:07:00	22.0	46.0	21.0	49.0	20.0	50.0	20.0	51.0
2020-09-04 04:08:00	22.0	46.0	21.0	49.0	20.0	50.0	20.0	51.0
2020-09-04 04:09:00	22.0	46.0	21.0	49.0	20.0	50.0	20.0	51.0
2020-09-04 04:10:00	22.0	46.0	21.0	49.0	20.0	50.0	20.0	51.0
2020-09-04 04:11:00	22.0	46.0	21.0	49.0	20.0	50.0	20.0	51.0
2020-09-04 04:12:00	22.0	46.0	21.0	49.0	20.0	50.0	20.0	51.0
2020-09-04 04:13:00	22.0	46.0	21.0	49.0	20.0	50.0	20.0	51.0
2020-09-04 04:14:00	22.0	46.0	21.0	49.0	20.0	50.0	20.0	51.0
2020-09-04 04:15:00	22.0	46.0	21.0	49.0	20.0	50.0	20.0	51.0
2020-09-04 04:16:00	22.0	46.0	21.0	49.0	20.0	50.0	20.0	51.0
2020-09-04 04:17:00	22.0	46.0	21.0	49.0	20.0	50.0	20.0	51.0
2020-09-04 04:18:00	22.0	46.0	21.0	48.0	20.0	50.0	20.0	51.0
2020-09-04 04:19:00	22.0	46.0	21.0	48.0	20.0	50.0	20.0	51.0
2020-09-04 04:20:00	22.0	46.0	21.0	48.0	20.0	50.0	20.0	51.0
2020-09-04 04:21:00	22.0	46.0	21.0	48.0	20.0	50.0	20.0	51.0
2020-09-04 04:22:00	22.0	46.0	21.0	48.0	20.0	50.0	20.0	51.0
2020-09-04 04:23:00	22.0	46.0	21.0	48.0	20.0	50.0	20.0	51.0
2020-09-04 04:24:00	22.0	46.0	21.0	48.0	20.0	50.0	20.0	51.0
2020-09-04 04:25:00	22.0	46.0	21.0	48.0	20.0	50.0	20.0	51.0
2020-09-04 04:26:00	22.0	46.0	21.0	48.0	20.0	50.0	20.0	51.0
2020-09-04 04:27:00	22.0	46.0	21.0	48.0	20.0	50.0	20.0	51.0
2020-09-04 04:28:00	22.0	46.0	21.0	48.0	20.0	50.0	20.0	51.0
2020-09-04 04:29:00	22.0	46.0	21.0	48.0	20.0	50.0	20.0	51.0
2020-09-04 04:30:00	22.0	46.0	21.0	48.0	20.0	50.0	20.0	51.0
2020-09-04 04:31:00	22.0	46.0	21.0	48.0	20.0	50.0	20.0	51.0
2020-09-04 04:32:00	22.0	46.0	21.0	48.0	20.0	50.0	20.0	51.0
2020-09-04 04:33:00	22.0	46.0	21.0	48.0	20.0	50.0	20.0	51.0
2020-09-04 04:34:00	22.0	46.0	21.0	48.0	20.0	50.0	20.0	51.0
2020-09-04 04:35:00	22.0	46.0	21.0	48.0	20.0	49.0	20.0	51.0
2020-09-04 04:36:00	22.0	46.0	21.0	48.0	20.0	49.0	20.0	51.0
2020-09-04 04:37:00	22.0	46.0	21.0	48.0	20.0	49.0	20.0	51.0
2020-09-04 04:38:00	22.0	46.0	21.0	48.0	20.0	49.0	20.0	51.0
2020-09-04 04:39:00	22.0	46.0	21.0	48.0	20.0	49.0	20.0	51.0
2020-09-04 04:40:00	22.0	46.0	21.0	48.0	20.0	49.0	20.0	51.0
2020-09-04 04:41:00	22.0	46.0	21.0	48.0	20.0	49.0	20.0	51.0
2020-09-04 04:42:00	22.0	46.0	21.0	48.0	20.0	49.0	20.0	51.0
2020-09-04 04:43:00	22.0	46.0	21.0	48.0	20.0	49.0	20.0	51.0
2020-09-04 04:44:00	22.0	46.0	21.0	48.0	20.0	49.0	20.0	51.0
2020-09-04 04:45:00	22.0	46.0	21.0	48.0	20.0	49.0	20.0	51.0
2020-09-04 04:46:00	22.0	46.0	21.0	48.0	20.0	49.0	20.0	51.0
2020-09-04 04:47:00	22.0	46.0	21.0	48.0	20.0	49.0	20.0	51.0
2020-09-04 04:48:00	22.0	46.0	21.0	48.0	20.0	49.0	20.0	51.0
2020-09-04 04:49:00	22.0	46.0	21.0	48.0	20.0	49.0	20.0	51.0
2020-09-04 04:50:00	22.0	46.0	21.0	48.0	20.0	49.0	20.0	50.0
2020-09-04 04:51:00	22.0	46.0	21.0	48.0	20.0	49.0	20.0	50.0
2020-09-04 04:52:00	21.0	46.0	21.0	48.0	20.0	49.0	20.0	50.0
2020-09-04 04:53:00	21.0	46.0	21.0	48.0	20.0	49.0	20.0	50.0
2020-09-04 04:54:00	21.0	46.0	21.0	48.0	20.0	49.0	20.0	50.0
2020-09-04 04:55:00	21.0	46.0	21.0	48.0	20.0	49.0	20.0	50.0
2020-09-04 04:56:00	21.0	46.0	21.0	48.0	20.0	49.0	20.0	50.0
2020-09-04 04:57:00	21.0	46.0	21.0	48.0	20.0	49.0	20.0	50.0
2020-09-04 04:58:00	21.0	46.0	21.0	48.0	20.0	49.0	20.0	50.0
2020-09-04 04:59:00	21.0	46.0	21.0	48.0	20.0	49.0	20.0	50.0
2020-09-04 05:00:00	21.0	46.0	21.0	48.0	20.0	49.0	20.0	50.0
2020-09-04 05:01:00	21.0	46.0	21.0	48.0	20.0	49.0	20.0	50.0
2020-09-04 05:02:00	21.0	46.0	21.0	48.0	20.0	49.0	20.0	50.0
2020-09-04 05:03:00	21.0	46.0	21.0	48.0	20.0	49.0	20.0	50.0
2020-09-04 05:04:00	21.0	46.0	21.0	48.0	20.0	49.0	20.0	50.0
2020-09-04 05:05:00	21.0	46.0	21.0	48.0	20.0	49.0	20.0	50.0
2020-09-04 05:06:00	21.0	46.0	21.0	48.0	20.0	49.0	20.0	50.0
2020-09-04 05:07:00	21.0	46.0	21.0	48.0	20.0	49.0	20.0	50.0
2020-09-04 05:08:00	21.0	46.0	21.0	48.0	20.0	49.0	20.0	50.0
2020-09-04 05:09:00	21.0	46.0	21.0	48.0	20.0	49.0	20.0	50.0
2020-09-04 05:10:00	21.0	46.0	21.0	48.0	20.0	49.0	20.0	50.0
2020-09-04 05:11:00	21.0	46.0	21.0	48.0	20.0	49.0	20.0	50.0
2020-09-04 05:12:00	21.0	46.0	21.0	48.0	20.0	49.0	20.0	50.0
2020-09-04 05:13:00	21.0	46.0	21.0	48.0	20.0	49.0	20.0	50.0
2020-09-04 05:14:00	21.0	46.0	21.0	48.0	20.0	49.0	20.0	50.0
2020-09-04 05:15:00	21.0	46.0	21.0	48.0	20.0	49.0	20.0	50.0
2020-09-04 05:16:00	21.0	46.0	21.0	48.0	20.0	49.0	20.0	50.0
2020-09-04 05:17:00	21.0	46.0	21.0	48.0	20.0	49.0	20.0	50.0
2020-09-04 05:18:00	21.0	46.0	21.0	48.0	20.0	49.0	20.0	50.0
2020-09-04 05:19:00	21.0	46.0	21.0	48.0	20.0	49.0	20.0	50.0
2020-09-04 05:20:00	21.0	46.0	21.0	48.0	20.0	49.0	20.0	50.0
2020-09-04 05:21:00	21.0	46.0	21.0	48.0	20.0	49.0	20.0	50.0
2020-09-04 05:22:00	21.0	46.0	21.0	48.0	20.0	49.0	20.0	50.0
2020-09-04 05:23:00	21.0	46.0	21.0	48.0	20.0	49.0	20.0	50.0
2020-09-04 05:24:00	21.0	46.0	21.0	48.0	20.0	49.0	20.0	50.0
2020-09-04 05:25:00	22.0	46.0	21.0	48.0	20.0	49.0	20.0	50.0
2020-09-04 05:26:00	22.0	46.0	21.0	48.0	20.0	49.0	20.0	50.0
2020-09-04 05:27:00	22.0	46.0	21.0	48.0	20.0	49.0	20.0	50.0
2020-09-04 05:28:00	22.0	46.0	21.0	48.0	20.0	49.0	20.0	50.0
2020-09-04 05:29:00	22.0	46.0	21.0	48.0	20.0	49.0	20.0	50.0
2020-09-04 05:30:00	22.0	46.0	21.0	48.0	20.0	49.0	20.0	50.0
2020-09-04 05:31:00	22.0	46.0	21.0	48.0	20.0	49.0	20.0	50.0
2020-09-04 05:32:00	22.0	46.0	21.0	48.0	20.0	49.0	20.0	50.0
2020-09-04 05:33:00	22.0	46.0	21.0	48.0	20.0	49.0	20.0	50.0
2020-09-04 05:34:00	22.0	46.0	21.0	48.0	20.0	49.0	20.0	50.0
2020-09-04 05:35:00	22.0	46.0	21.0	48.0	20.0	49.0	20.0	50.0
2020-09-04 05:36:00	22.0	46.0	21.0	48.0	20.0	49.0	20.0	50.0
2020-09-04 05:37:00	22.0	46.0	21.0	48.0	20.0	49.0	20.0	50.0
2020-09-04 05:38:00	22.0	46.0	21.0	48.0	20.0	49.0	20.0	50.0
2020-09-04 05:39:00	22.0	46.0	21.0	48.0	20.0	49.0	20.0	50.0
2020-09-04 05:40:00	22.0	46.0	21.0	48.0	20.0	49.0	20.0	50.0
2020-09-04 05:41:00	22.0	46.0	21.0	48.0	20.0	49.0	20.0	50.0
2020-09-04 05:42:00	21.0	46.0	21.0	48.0	20.0	49.0	20.0	50.0
2020-09-04 05:43:00	21.0	46.0	21.0	48.0	20.0	49.0	20.0	50.0
2020-09-04 05:44:00	21.0	46.0	21.0	48.0	20.0	49.0	20.0	50.0
2020-09-04 05:45:00	21.0	46.0	21.0	48.0	20.0	49.0	20.0	50.0
2020-09-04 05:46:00	21.0	46.0	21.0	48.0	20.0	49.0	20.0	50.0
2020-09-04 05:47:00	21.0	46.0	21.0	48.0	20.0	49.0	20.0	50.0
2020-09-04 05:48:00	21.0	46.0	21.0	48.0	20.0	49.0	20.0	50.0
2020-09-04 05:49:00	21.0	46.0	21.0	48.0	20.0	49.0	20.0	50.0
2020-09-04 05:50:00	21.0	46.0	21.0	48.0	20.0	49.0	20.0	50.0
2020-09-04 05:51:00	21.0	46.0	21.0	48.0	20.0	49.0	20.0	50.0
2020-09-04 05:52:00	21.0	46.0	21.0	48.0	20.0	49.0	20.0	50.0
2020-09-04 05:53:00	21.0	46.0	21.0	48.0	20.0	49.0	20.0	50.0
2020-09-04 05:54:00	21.0	46.0	21.0	48.0	20.0	49.0	20.0	50.0
2020-09-04 05:55:00	21.0	46.0	21.0	48.0	20.0	49.0	20.0	50.0
2020-09-04 05:56:00	21.0	46.0	21.0	48.0	20.0	49.0	20.0	50.0
2020-09-04 05:57:00	21.0	46.0	21.0	48.0	20.0	49.0	20.0	50.0
2020-09-04 05:58:00	21.0	46.0	21.0	48.0	20.0	49.0	20.0	50.0
2020-09-04 05:59:00	21.0	46.0	21.0	48.0	20.0	49.0	20.0	50.0
2020-09-04 06:00:00	21.0	46.0	21.0	48.0	20.0	49.0	20.0	50.0
2020-09-04 06:01:00	21.0	46.0	21.0	48.0	20.0	49.0	20.0	50.0
2020-09-04 06:02:00	21.0	46.0	21.0	48.0	20.0	49.0	20.0	50.0
2020-09-04 06:03:00	21.0	46.0	21.0	48.0	20.0	49.0	20.0	50.0
2020-09-04 06:04:00	21.0	46.0	21.0	48.0	20.0	49.0	20.0	50.0
2020-09-04 06:05:00	21.0	46.0	21.0	48.0	20.0	49.0	20.0	50.0
2020-09-04 06:06:00	21.0	46.0	21.0	48.0	20.0	49.0	20.0	50.0
2020-09-04 06:07:00	21.0	46.0	21.0	48.0	20.0	49.0	20.0	50.0
2020-09-04 06:08:00	21.0	46.0	21.0	48.0	20.0	49.0	20.0	50.0
2020-09-04 06:09:00	21.0	46.0	21.0	48.0	20.0	49.0	20.0	50.0
2020-09-04 06:10:00	21.0	46.0	21.0	48.0	20.0	49.0	20.0	50.0
2020-09-04 06:11:00	21.0	46.0	21.0	48.0	20.0	49.0	20.0	50.0
2020-09-04 06:12:00	21.0	46.0	21.0	48.0	20.0	49.0	20.0	50.0
2020-09-04 06:13:00	21.0	46.0	21.0	48.0	20.0	49.0	20.0	50.0
2020-09-04 06:14:00	21.0	46.0	21.0	48.0	20.0	49.0	20.0	50.0
2020-09-04 06:15:00	21.0	46.0	21.0	48.0	20.0	49.0	20.0	50.0
2020-09-04 06:16:00	21.0	46.0	21.0	48.0	20.0	49.0	20.0	50.0
2020-09-04 06:17:00	21.0	46.0	21.0	48.0	20.0	49.0	20.0	50.0
2020-09-04 06:18:00	21.0	46.0	21.0	48.0	20.0	49.0	20.0	50.0
2020-09-04 06:19:00	21.0	46.0	21.0	48.0	20.0	49.0	20.0	50.0
2020-09-04 06:20:00	21.0	46.0	21.0	48.0	20.0	49.0	20.0	50.0
2020-09-04 06:21:00	21.0	46.0	21.0	48.0	20.0	49.0	20.0	50.0
2020-09-04 06:22:00	21.0	46.0	21.0	48.0	20.0	49.0	20.0	50.0
2020-09-04 06:23:00	21.0	46.0	21.0	48.0	20.0	49.0	20.0	50.0
2020-09-04 06:24:00	21.0	46.0	21.0	48.0	20.0	49.0	20.0	50.0
2020-09-04 06:25:00	21.0	46.0	21.0	48.0	20.0	49.0	20.0	50.0
2020-09-04 06:26:00	21.0	46.0	21.0	48.0	20.0	49.0	20.0	50.0
2020-09-04 06:27:00	21.0	46.0	21.0	48.0	20.0	49.0	20.0	50.0
2020-09-04 06:28:00	21.0	46.0	21.0	48.0	20.0	49.0	20.0	50.0
2020-09-04 06:29:00	21.0	46.0	21.0	48.0	20.0	49.0	20.0	50.0
2020-09-04 06:30:00	21.0	46.0	21.0	48.0	20.0	49.0	20.0	50.0
2020-09-04 06:31:00	21.0	46.0	21.0	48.0	20.0	49.0	20.0	50.0
2020-09-04 06:32:00	21.0	46.0	21.0	48.0	20.0	49.0	20.0	50.0
2020-09-04 06:33:00	21.0	46.0	21.0	48.0	20.0	49.0	20.0	50.0
2020-09-04 06:34:00	21.0	46.0	21.0	48.0	20.0	49.0	20.0	50.0
2020-09-04 06:35:00	21.0	46.0	21.0	48.0	20.0	49.0	20.0	50.0
2020-09-04 06:36:00	21.0	46.0	21.0	48.0	20.0	49.0	20.0	50.0
2020-09-04 06:37:00	21.0	46.0	21.0	48.0	20.0	49.0	20.0	50.0
2020-09-04 06:38:00	21.0	46.0	21.0	48.0	20.0	49.0	20.0	50.0
2020-09-04 06:39:00	21.0	46.0	21.0	48.0	20.0	49.0	20.0	50.0
2020-09-04 06:40:00	21.0	46.0	21.0	48.0	20.0	49.0	20.0	50.0
2020-09-04 06:41:00	21.0	46.0	21.0	48.0	20.0	49.0	20.0	50.0
2020-09-04 06:42:00	21.0	46.0	21.0	48.0	20.0	49.0	20.0	50.0
2020-09-04 06:43:00	21.0	46.0	21.0	48.0	20.0	49.0	20.0	50.0
2020-09-04 06:44:00	21.0	46.0	21.0	48.0	20.0	49.0	20.0	50.0
2020-09-04 06:45:00	21.0	46.0	21.0	48.0	20.0	49.0	20.0	50.0
2020-09-04 06:46:00	21.0	46.0	21.0	48.0	20.0	49.0	20.0	50.0
2020-09-04 06:47:00	21.0	46.0	21.0	48.0	20.0	49.0	20.0	50.0
2020-09-04 06:48:00	21.0	46.0	21.0	48.0	20.0	49.0	20.0	50.0
2020-09-04 06:49:00	21.0	46.0	21.0	48.0	20.0	49.0	20.0	50.0
2020-09-04 06:50:00	21.0	46.0	21.0	48.0	20.0	49.0	20.0	50.0
2020-09-04 06:51:00	21.0	46.0	21.0	48.0	20.0	49.0	20.0	50.0
2020-09-04 06:52:00	21.0	46.0	21.0	48.0	20.0	49.0	20.0	50.0
2020-09-04 06:53:00	21.0	46.0	21.0	48.0	20.0	49.0	20.0	50.0
2020-09-04 06:54:00	21.0	46.0	21.0	48.0	20.0	49.0	20.0	50.0
2020-09-04 06:55:00	21.0	46.0	21.0	48.0	20.0	49.0	20.0	50.0
2020-09-04 06:56:00	21.0	46.0	21.0	48.0	20.0	49.0	20.0	50.0
2020-09-04 06:57:00	21.0	46.0	21.0	48.0	20.0	49.0	20.0	50.0
2020-09-04 06:58:00	21.0	46.0	21.0	48.0	20.0	49.0	20.0	50.0
2020-09-04 06:59:00	21.0	46.0	21.0	48.0	20.0	49.0	20.0	50.0
2020-09-04 07:00:00	21.0	46.0	21.0	48.0	20.0	49.0	20.0	50.0
2020-09-04 07:01:00	21.0	46.0	21.0	48.0	20.0	49.0	20.0	50.0
2020-09-04 07:02:00	21.0	46.0	21.0	48.0	20.0	49.0	20.0	50.0
2020-09-04 07:03:00	21.0	46.0	21.0	48.0	20.0	49.0	20.0	51.0
2020-09-04 07:04:00	21.0	46.0	21.0	48.0	20.0	49.0	20.0	51.0
2020-09-04 07:05:00	21.0	46.0	21.0	48.0	20.0	49.0	20.0	51.0
2020-09-04 07:06:00	21.0	46.0	21.0	48.0	20.0	49.0	20.0	51.0
2020-09-04 07:07:00	21.0	46.0	21.0	48.0	20.0	49.0	20.0	51.0
2020-09-04 07:08:00	21.0	46.0	21.0	48.0	20.0	49.0	20.0	51.0
2020-09-04 07:09:00	21.0	46.0	21.0	48.0	20.0	49.0	20.0	51.0
2020-09-04 07:10:00	21.0	46.0	21.0	48.0	20.0	49.0	20.0	51.0
2020-09-04 07:11:00	21.0	46.0	21.0	48.0	20.0	49.0	20.0	51.0
2020-09-04 07:12:00	21.0	46.0	21.0	48.0	20.0	49.0	20.0	51.0
2020-09-04 07:13:00	21.0	46.0	21.0	48.0	20.0	49.0	20.0	51.0
2020-09-04 07:14:00	21.0	46.0	21.0	48.0	20.0	49.0	20.0	51.0
2020-09-04 07:15:00	21.0	46.0	21.0	48.0	20.0	49.0	20.0	51.0
2020-09-04 07:16:00	21.0	46.0	21.0	48.0	20.0	49.0	20.0	51.0
2020-09-04 07:17:00	21.0	46.0	21.0	48.0	20.0	49.0	20.0	51.0
2020-09-04 07:18:00	21.0	46.0	21.0	48.0	20.0	49.0	20.0	51.0
2020-09-04 07:19:00	21.0	46.0	21.0	48.0	20.0	49.0	20.0	51.0
2020-09-04 07:20:00	21.0	46.0	21.0	48.0	20.0	49.0	20.0	51.0
2020-09-04 07:21:00	21.0	46.0	21.0	48.0	20.0	49.0	20.0	51.0
2020-09-04 07:22:00	21.0	46.0	21.0	48.0	20.0	49.0	20.0	51.0
2020-09-04 07:23:00	21.0	46.0	21.0	48.0	20.0	49.0	20.0	51.0
2020-09-04 07:24:00	21.0	46.0	21.0	48.0	20.0	49.0	20.0	51.0
2020-09-04 07:25:00	21.0	46.0	21.0	48.0	20.0	49.0	20.0	51.0
2020-09-04 07:26:00	21.0	46.0	21.0	48.0	20.0	49.0	20.0	51.0
2020-09-04 07:27:00	21.0	46.0	21.0	48.0	20.0	49.0	20.0	51.0
2020-09-04 07:28:00	21.0	46.0	21.0	48.0	20.0	49.0	20.0	51.0
2020-09-04 07:29:00	21.0	46.0	21.0	48.0	20.0	49.0	20.0	51.0
2020-09-04 07:30:00	21.0	46.0	21.0	48.0	20.0	49.0	20.0	51.0
2020-09-04 07:31:00	21.0	46.0	21.0	48.0	20.0	49.0	20.0	51.0
2020-09-04 07:32:00	21.0	46.0	21.0	48.0	20.0	49.0	20.0	51.0
2020-09-04 07:33:00	21.0	46.0	21.0	48.0	20.0	49.0	20.0	51.0
2020-09-04 07:34:00	21.0	46.0	21.0	48.0	20.0	49.0	20.0	51.0
2020-09-04 07:35:00	21.0	46.0	21.0	48.0	20.0	49.0	20.0	51.0
2020-09-04 07:36:00	21.0	46.0	21.0	48.0	20.0	49.0	20.0	51.0
2020-09-04 07:37:00	21.0	46.0	21.0	48.0	20.0	49.0	20.0	51.0
2020-09-04 07:38:00	21.0	46.0	21.0	48.0	20.0	49.0	20.0	51.0
2020-09-04 07:39:00	21.0	47.0	21.0	48.0	20.0	49.0	20.0	51.0
2020-09-04 07:40:00	21.0	47.0	21.0	48.0	20.0	49.0	20.0	51.0
2020-09-04 07:41:00	21.0	47.0	21.0	48.0	20.0	49.0	20.0	51.0
2020-09-04 07:42:00	21.0	47.0	21.0	48.0	20.0	49.0	20.0	51.0
2020-09-04 07:43:00	21.0	47.0	21.0	48.0	20.0	49.0	20.0	51.0
2020-09-04 07:44:00	21.0	47.0	21.0	48.0	20.0	49.0	20.0	51.0
2020-09-04 07:45:00	21.0	47.0	21.0	48.0	20.0	49.0	20.0	51.0
2020-09-04 07:46:00	21.0	47.0	21.0	48.0	20.0	49.0	20.0	51.0
2020-09-04 07:47:00	21.0	47.0	21.0	48.0	20.0	49.0	20.0	51.0
2020-09-04 07:48:00	21.0	47.0	21.0	48.0	20.0	49.0	20.0	51.0
2020-09-04 07:49:00	21.0	47.0	21.0	48.0	20.0	49.0	20.0	51.0
2020-09-04 07:50:00	21.0	47.0	21.0	48.0	20.0	49.0	20.0	51.0
2020-09-04 07:51:00	21.0	47.0	21.0	48.0	20.0	49.0	20.0	51.0
2020-09-04 07:52:00	21.0	47.0	21.0	48.0	20.0	49.0	20.0	51.0
2020-09-04 07:53:00	21.0	47.0	21.0	48.0	20.0	49.0	20.0	50.0
2020-09-04 07:54:00	21.0	47.0	21.0	48.0	20.0	49.0	20.0	50.0
2020-09-04 07:55:00	21.0	46.0	21.0	48.0	20.0	49.0	20.0	50.0
2020-09-04 07:56:00	21.0	46.0	21.0	48.0	20.0	49.0	20.0	50.0
2020-09-04 07:57:00	21.0	46.0	21.0	48.0	20.0	49.0	20.0	50.0
2020-09-04 07:58:00	21.0	46.0	21.0	48.0	20.0	49.0	20.0	50.0
2020-09-04 07:59:00	21.0	46.0	21.0	48.0	20.0	49.0	20.0	50.0
2020-09-04 08:00:00	21.0	46.0	21.0	48.0	20.0	49.0	20.0	50.0
2020-09-04 08:01:00	21.0	46.0	21.0	48.0	20.0	49.0	20.0	50.0
2020-09-04 08:02:00	21.0	46.0	21.0	48.0	20.0	49.0	20.0	50.0
2020-09-04 08:03:00	21.0	46.0	21.0	48.0	20.0	49.0	20.0	50.0
2020-09-04 08:04:00	21.0	46.0	21.0	48.0	20.0	49.0	20.0	50.0
2020-09-04 08:05:00	21.0	46.0	21.0	48.0	20.0	49.0	20.0	50.0
2020-09-04 08:06:00	21.0	46.0	21.0	48.0	20.0	49.0	20.0	50.0
2020-09-04 08:07:00	21.0	46.0	21.0	48.0	20.0	49.0	20.0	50.0
2020-09-04 08:08:00	21.0	46.0	21.0	48.0	20.0	49.0	20.0	50.0
2020-09-04 08:09:00	21.0	46.0	21.0	48.0	20.0	49.0	20.0	50.0
2020-09-04 08:10:00	21.0	46.0	21.0	48.0	20.0	49.0	20.0	50.0
2020-09-04 08:11:00	21.0	46.0	21.0	48.0	20.0	49.0	20.0	50.0
2020-09-04 08:12:00	21.0	46.0	21.0	48.0	20.0	49.0	20.0	50.0
2020-09-04 08:13:00	21.0	46.0	21.0	48.0	20.0	49.0	20.0	50.0
2020-09-04 08:14:00	21.0	46.0	21.0	48.0	20.0	49.0	20.0	50.0
2020-09-04 08:15:00	21.0	46.0	21.0	48.0	20.0	49.0	20.0	50.0
2020-09-04 08:16:00	21.0	46.0	21.0	48.0	20.0	49.0	20.0	50.0
2020-09-04 08:17:00	21.0	46.0	21.0	48.0	20.0	49.0	20.0	50.0
2020-09-04 08:18:00	21.0	46.0	21.0	48.0	20.0	49.0	20.0	50.0
2020-09-04 08:19:00	21.0	46.0	21.0	48.0	20.0	49.0	20.0	50.0
2020-09-04 08:20:00	21.0	46.0	21.0	48.0	20.0	49.0	20.0	50.0
2020-09-04 08:21:00	21.0	46.0	21.0	48.0	20.0	49.0	20.0	50.0
2020-09-04 08:22:00	21.0	46.0	21.0	48.0	20.0	49.0	20.0	50.0
2020-09-04 08:23:00	21.0	46.0	21.0	48.0	20.0	49.0	20.0	50.0
2020-09-04 08:24:00	21.0	46.0	21.0	48.0	20.0	49.0	20.0	50.0
2020-09-04 08:25:00	21.0	46.0	21.0	48.0	20.0	49.0	20.0	50.0
2020-09-04 08:26:00	21.0	46.0	21.0	48.0	20.0	49.0	20.0	51.0
2020-09-04 08:27:00	21.0	46.0	21.0	48.0	20.0	49.0	20.0	51.0
2020-09-04 08:28:00	21.0	46.0	21.0	48.0	20.0	49.0	20.0	51.0
2020-09-04 08:29:00	21.0	47.0	21.0	48.0	20.0	50.0	20.0	51.0
2020-09-04 08:30:00	21.0	47.0	21.0	48.0	20.0	50.0	20.0	51.0
2020-09-04 08:31:00	21.0	47.0	21.0	48.0	20.0	50.0	20.0	51.0
2020-09-04 08:32:00	21.0	47.0	21.0	48.0	20.0	50.0	20.0	51.0
2020-09-04 08:33:00	21.0	47.0	21.0	48.0	20.0	50.0	20.0	51.0
2020-09-04 08:34:00	21.0	47.0	21.0	48.0	20.0	50.0	20.0	51.0
2020-09-04 08:35:00	21.0	47.0	21.0	48.0	20.0	50.0	20.0	51.0
2020-09-04 08:36:00	21.0	47.0	21.0	48.0	20.0	50.0	20.0	51.0
2020-09-04 08:37:00	21.0	47.0	21.0	48.0	20.0	50.0	20.0	51.0
2020-09-04 08:38:00	21.0	47.0	21.0	48.0	20.0	50.0	20.0	51.0
2020-09-04 08:39:00	21.0	47.0	21.0	48.0	20.0	50.0	20.0	51.0
2020-09-04 08:40:00	21.0	47.0	21.0	48.0	20.0	50.0	20.0	51.0
2020-09-04 08:41:00	21.0	47.0	21.0	48.0	20.0	50.0	20.0	51.0
2020-09-04 08:42:00	21.0	47.0	21.0	48.0	20.0	50.0	20.0	51.0
2020-09-04 08:43:00	21.0	47.0	21.0	48.0	20.0	50.0	20.0	52.0
2020-09-04 08:44:00	21.0	47.0	21.0	48.0	20.0	50.0	20.0	52.0
2020-09-04 08:45:00	21.0	47.0	21.0	48.0	20.0	50.0	20.0	52.0
2020-09-04 08:46:00	21.0	47.0	21.0	48.0	20.0	50.0	20.0	52.0
2020-09-04 08:47:00	21.0	47.0	21.0	48.0	20.0	50.0	20.0	52.0
2020-09-04 08:48:00	21.0	47.0	21.0	48.0	20.0	50.0	20.0	52.0
2020-09-04 08:49:00	21.0	47.0	21.0	48.0	20.0	50.0	20.0	52.0
2020-09-04 08:50:00	21.0	47.0	21.0	48.0	20.0	50.0	20.0	52.0
2020-09-04 08:51:00	21.0	47.0	21.0	48.0	20.0	50.0	20.0	52.0
2020-09-04 08:52:00	21.0	47.0	21.0	48.0	20.0	50.0	20.0	52.0
2020-09-04 08:53:00	21.0	47.0	21.0	48.0	20.0	50.0	20.0	52.0
2020-09-04 08:54:00	21.0	47.0	21.0	48.0	20.0	50.0	20.0	52.0
2020-09-04 08:55:00	21.0	47.0	21.0	48.0	20.0	50.0	20.0	52.0
2020-09-04 08:56:00	21.0	47.0	21.0	48.0	20.0	50.0	20.0	52.0
2020-09-04 08:57:00	21.0	47.0	21.0	48.0	20.0	50.0	20.0	52.0
2020-09-04 08:58:00	21.0	47.0	21.0	48.0	20.0	50.0	20.0	52.0
2020-09-04 08:59:00	21.0	47.0	21.0	48.0	20.0	50.0	20.0	52.0
2020-09-04 09:00:00	21.0	47.0	21.0	48.0	20.0	50.0	20.0	52.0
2020-09-04 09:01:00	21.0	47.0	21.0	48.0	20.0	50.0	20.0	52.0
2020-09-04 09:02:00	21.0	48.0	21.0	48.0	20.0	50.0	20.0	52.0
2020-09-04 09:03:00	21.0	48.0	21.0	48.0	20.0	50.0	20.0	52.0
2020-09-04 09:04:00	21.0	48.0	21.0	48.0	20.0	50.0	20.0	52.0
2020-09-04 09:05:00	21.0	48.0	21.0	48.0	20.0	50.0	20.0	52.0
2020-09-04 09:06:00	21.0	48.0	21.0	48.0	20.0	50.0	20.0	52.0
2020-09-04 09:07:00	21.0	48.0	21.0	48.0	20.0	50.0	20.0	52.0
2020-09-04 09:08:00	21.0	48.0	21.0	48.0	20.0	50.0	20.0	52.0
2020-09-04 09:09:00	21.0	48.0	21.0	48.0	20.0	50.0	20.0	52.0
2020-09-04 09:10:00	21.0	48.0	21.0	48.0	20.0	50.0	20.0	52.0
2020-09-04 09:11:00	21.0	48.0	21.0	48.0	20.0	50.0	20.0	52.0
2020-09-04 09:12:00	21.0	48.0	21.0	48.0	20.0	50.0	20.0	52.0
2020-09-04 09:13:00	21.0	48.0	21.0	48.0	20.0	50.0	20.0	52.0
2020-09-04 09:14:00	21.0	48.0	21.0	48.0	20.0	50.0	20.0	52.0
2020-09-04 09:15:00	21.0	48.0	21.0	48.0	20.0	50.0	20.0	52.0
2020-09-04 09:16:00	21.0	48.0	21.0	48.0	20.0	50.0	20.0	51.0
2020-09-04 09:17:00	21.0	48.0	21.0	48.0	20.0	50.0	20.0	51.0
2020-09-04 09:18:00	21.0	48.0	21.0	48.0	20.0	50.0	20.0	51.0
2020-09-04 09:19:00	21.0	48.0	21.0	48.0	20.0	51.0	20.0	51.0
2020-09-04 09:20:00	21.0	48.0	21.0	48.0	20.0	51.0	20.0	51.0
2020-09-04 09:21:00	21.0	48.0	21.0	48.0	20.0	51.0	20.0	51.0
2020-09-04 09:22:00	21.0	48.0	21.0	48.0	20.0	51.0	20.0	51.0
2020-09-04 09:23:00	21.0	48.0	21.0	48.0	20.0	51.0	20.0	51.0
2020-09-04 09:24:00	21.0	48.0	21.0	48.0	20.0	51.0	20.0	51.0
2020-09-04 09:25:00	21.0	48.0	21.0	48.0	20.0	51.0	20.0	51.0
2020-09-04 09:26:00	21.0	48.0	21.0	48.0	20.0	51.0	20.0	51.0
2020-09-04 09:27:00	21.0	48.0	21.0	48.0	20.0	51.0	20.0	51.0
2020-09-04 09:28:00	21.0	48.0	21.0	48.0	20.0	51.0	20.0	51.0
2020-09-04 09:29:00	21.0	48.0	21.0	48.0	20.0	51.0	20.0	51.0
2020-09-04 09:30:00	21.0	48.0	21.0	48.0	20.0	51.0	20.0	51.0
2020-09-04 09:31:00	21.0	48.0	21.0	48.0	20.0	51.0	20.0	51.0
2020-09-04 09:32:00	21.0	48.0	21.0	48.0	20.0	51.0	20.0	51.0
2020-09-04 09:33:00	21.0	48.0	21.0	48.0	20.0	51.0	21.0	52.0
2020-09-04 09:34:00	21.0	48.0	21.0	48.0	20.0	51.0	21.0	52.0
2020-09-04 09:35:00	22.0	48.0	21.0	49.0	21.0	51.0	21.0	52.0
2020-09-04 09:36:00	22.0	48.0	21.0	49.0	21.0	51.0	21.0	52.0
2020-09-04 09:37:00	22.0	48.0	21.0	49.0	21.0	51.0	21.0	52.0
2020-09-04 09:38:00	22.0	48.0	21.0	49.0	21.0	51.0	21.0	52.0
2020-09-04 09:39:00	22.0	48.0	21.0	49.0	21.0	51.0	21.0	52.0
2020-09-04 09:40:00	22.0	48.0	21.0	49.0	21.0	51.0	21.0	52.0
2020-09-04 09:41:00	22.0	48.0	21.0	49.0	21.0	51.0	21.0	52.0
2020-09-04 09:42:00	22.0	48.0	21.0	49.0	21.0	51.0	21.0	52.0
2020-09-04 09:43:00	22.0	48.0	21.0	49.0	21.0	51.0	21.0	52.0
2020-09-04 09:44:00	22.0	48.0	21.0	49.0	21.0	51.0	21.0	52.0
2020-09-04 09:45:00	22.0	48.0	21.0	49.0	21.0	51.0	21.0	52.0
2020-09-04 09:46:00	22.0	48.0	21.0	49.0	21.0	51.0	21.0	52.0
2020-09-04 09:47:00	22.0	48.0	21.0	49.0	21.0	51.0	21.0	52.0
2020-09-04 09:48:00	22.0	48.0	21.0	49.0	21.0	51.0	21.0	52.0
2020-09-04 09:49:00	22.0	48.0	21.0	49.0	21.0	51.0	21.0	52.0
2020-09-04 09:50:00	22.0	48.0	21.0	49.0	21.0	51.0	21.0	51.0
2020-09-04 09:51:00	22.0	48.0	21.0	49.0	21.0	51.0	21.0	51.0
2020-09-04 09:52:00	22.0	48.0	22.0	49.0	21.0	51.0	21.0	51.0
2020-09-04 09:53:00	22.0	48.0	22.0	49.0	21.0	51.0	21.0	51.0
2020-09-04 09:54:00	22.0	48.0	22.0	49.0	21.0	51.0	21.0	51.0
2020-09-04 09:55:00	22.0	48.0	22.0	49.0	21.0	51.0	21.0	51.0
2020-09-04 09:56:00	22.0	48.0	22.0	49.0	21.0	51.0	21.0	51.0
2020-09-04 09:57:00	22.0	48.0	22.0	49.0	21.0	51.0	21.0	51.0
2020-09-04 09:58:00	22.0	48.0	22.0	49.0	21.0	51.0	21.0	51.0
2020-09-04 09:59:00	22.0	48.0	22.0	49.0	21.0	51.0	21.0	51.0
2020-09-04 10:00:00	22.0	48.0	22.0	49.0	21.0	51.0	21.0	51.0
2020-09-04 10:01:00	22.0	48.0	22.0	49.0	21.0	51.0	21.0	51.0
2020-09-04 10:02:00	22.0	48.0	22.0	49.0	21.0	51.0	21.0	51.0
2020-09-04 10:03:00	22.0	48.0	22.0	49.0	21.0	51.0	21.0	51.0
2020-09-04 10:04:00	22.0	48.0	22.0	49.0	21.0	51.0	21.0	51.0
2020-09-04 10:05:00	22.0	48.0	22.0	49.0	21.0	51.0	21.0	51.0
2020-09-04 10:06:00	22.0	48.0	22.0	49.0	21.0	51.0	21.0	51.0
2020-09-04 10:07:00	22.0	48.0	22.0	49.0	21.0	51.0	21.0	51.0
2020-09-04 10:08:00	22.0	48.0	22.0	48.0	21.0	51.0	21.0	51.0
2020-09-04 10:09:00	22.0	47.0	22.0	48.0	21.0	50.0	21.0	51.0
2020-09-04 10:10:00	22.0	47.0	22.0	48.0	21.0	50.0	21.0	51.0
2020-09-04 10:11:00	22.0	47.0	22.0	48.0	21.0	50.0	21.0	51.0
2020-09-04 10:12:00	22.0	47.0	22.0	48.0	21.0	50.0	21.0	51.0
2020-09-04 10:13:00	22.0	47.0	22.0	48.0	21.0	50.0	21.0	51.0
2020-09-04 10:14:00	22.0	47.0	22.0	48.0	21.0	50.0	21.0	51.0
2020-09-04 10:15:00	22.0	47.0	22.0	48.0	21.0	50.0	21.0	51.0
2020-09-04 10:16:00	22.0	47.0	22.0	48.0	21.0	50.0	21.0	51.0
2020-09-04 10:17:00	22.0	47.0	22.0	48.0	21.0	50.0	21.0	51.0
2020-09-04 10:18:00	22.0	47.0	22.0	48.0	21.0	50.0	21.0	51.0
2020-09-04 10:19:00	22.0	47.0	22.0	48.0	21.0	50.0	21.0	51.0
2020-09-04 10:20:00	22.0	47.0	22.0	48.0	21.0	50.0	21.0	51.0
2020-09-04 10:21:00	22.0	47.0	22.0	48.0	21.0	50.0	21.0	51.0
2020-09-04 10:22:00	22.0	47.0	22.0	48.0	21.0	50.0	21.0	51.0
2020-09-04 10:23:00	22.0	47.0	22.0	48.0	21.0	50.0	21.0	51.0
2020-09-04 10:24:00	22.0	47.0	22.0	48.0	21.0	50.0	21.0	51.0
2020-09-04 10:25:00	22.0	47.0	22.0	48.0	21.0	50.0	21.0	51.0
2020-09-04 10:26:00	22.0	47.0	22.0	48.0	21.0	50.0	21.0	51.0
2020-09-04 10:27:00	22.0	47.0	22.0	48.0	21.0	50.0	21.0	51.0
2020-09-04 10:28:00	22.0	47.0	22.0	48.0	21.0	50.0	21.0	51.0
2020-09-04 10:29:00	22.0	47.0	22.0	48.0	21.0	50.0	21.0	51.0
2020-09-04 10:30:00	22.0	47.0	22.0	48.0	21.0	50.0	21.0	51.0
2020-09-04 10:31:00	22.0	47.0	22.0	48.0	21.0	50.0	21.0	51.0
2020-09-04 10:32:00	22.0	47.0	22.0	48.0	21.0	50.0	21.0	51.0
2020-09-04 10:33:00	22.0	47.0	22.0	48.0	21.0	50.0	21.0	51.0
2020-09-04 10:34:00	22.0	47.0	22.0	48.0	21.0	50.0	21.0	51.0
2020-09-04 10:35:00	22.0	47.0	22.0	48.0	21.0	50.0	21.0	51.0
2020-09-04 10:36:00	22.0	47.0	22.0	48.0	21.0	50.0	21.0	51.0
2020-09-04 10:37:00	22.0	47.0	22.0	48.0	21.0	50.0	21.0	51.0
2020-09-04 10:38:00	22.0	47.0	22.0	48.0	21.0	50.0	21.0	51.0
2020-09-04 10:39:00	22.0	47.0	22.0	48.0	21.0	50.0	21.0	51.0
2020-09-04 10:40:00	22.0	47.0	22.0	48.0	21.0	50.0	21.0	50.0
2020-09-04 10:41:00	22.0	47.0	22.0	48.0	21.0	50.0	21.0	50.0
2020-09-04 10:42:00	22.0	47.0	22.0	48.0	21.0	49.0	21.0	50.0
2020-09-04 10:43:00	22.0	47.0	22.0	48.0	21.0	49.0	21.0	50.0
2020-09-04 10:44:00	22.0	47.0	22.0	48.0	21.0	49.0	21.0	50.0
2020-09-04 10:45:00	22.0	47.0	22.0	48.0	21.0	49.0	21.0	50.0
2020-09-04 10:46:00	22.0	47.0	22.0	48.0	21.0	49.0	21.0	50.0
2020-09-04 10:47:00	22.0	47.0	22.0	48.0	21.0	49.0	21.0	50.0
2020-09-04 10:48:00	22.0	47.0	22.0	48.0	21.0	49.0	21.0	50.0
2020-09-04 10:49:00	22.0	47.0	22.0	48.0	21.0	49.0	21.0	50.0
2020-09-04 10:50:00	22.0	47.0	22.0	48.0	21.0	49.0	21.0	50.0
2020-09-04 10:51:00	22.0	47.0	22.0	48.0	21.0	49.0	21.0	50.0
2020-09-04 10:52:00	22.0	47.0	22.0	48.0	21.0	49.0	21.0	50.0
2020-09-04 10:53:00	22.0	47.0	22.0	48.0	21.0	49.0	21.0	50.0
2020-09-04 10:54:00	22.0	47.0	22.0	48.0	21.0	49.0	21.0	50.0
2020-09-04 10:55:00	22.0	47.0	22.0	48.0	21.0	49.0	21.0	50.0
2020-09-04 10:56:00	22.0	47.0	22.0	48.0	21.0	49.0	21.0	50.0
2020-09-04 10:57:00	22.0	47.0	22.0	48.0	21.0	49.0	21.0	50.0
2020-09-04 10:58:00	22.0	47.0	22.0	48.0	21.0	49.0	21.0	50.0
2020-09-04 10:59:00	22.0	47.0	22.0	48.0	21.0	49.0	21.0	50.0
2020-09-04 11:00:00	22.0	47.0	22.0	48.0	21.0	49.0	21.0	50.0
2020-09-04 11:01:00	22.0	47.0	22.0	48.0	21.0	49.0	21.0	50.0
2020-09-04 11:02:00	22.0	47.0	22.0	48.0	21.0	49.0	21.0	50.0
2020-09-04 11:03:00	22.0	47.0	22.0	48.0	21.0	49.0	21.0	50.0
2020-09-04 11:04:00	22.0	47.0	22.0	48.0	21.0	49.0	21.0	50.0
2020-09-04 11:05:00	22.0	47.0	22.0	48.0	21.0	49.0	21.0	50.0
2020-09-04 11:06:00	22.0	47.0	22.0	48.0	21.0	49.0	21.0	50.0
2020-09-04 11:07:00	22.0	47.0	22.0	48.0	21.0	49.0	21.0	50.0
2020-09-04 11:08:00	22.0	47.0	22.0	48.0	21.0	49.0	21.0	50.0
2020-09-04 11:09:00	22.0	47.0	22.0	48.0	21.0	49.0	21.0	50.0
2020-09-04 11:10:00	22.0	47.0	22.0	48.0	21.0	49.0	21.0	50.0
2020-09-04 11:11:00	22.0	47.0	22.0	48.0	21.0	49.0	21.0	50.0
2020-09-04 11:12:00	22.0	47.0	22.0	48.0	21.0	49.0	21.0	50.0
2020-09-04 11:13:00	22.0	47.0	22.0	48.0	21.0	49.0	21.0	51.0
2020-09-04 11:14:00	22.0	47.0	22.0	48.0	21.0	49.0	21.0	51.0
2020-09-04 11:15:00	22.0	47.0	22.0	48.0	22.0	49.0	21.0	51.0
2020-09-04 11:16:00	22.0	47.0	22.0	48.0	22.0	49.0	21.0	51.0
2020-09-04 11:17:00	22.0	47.0	22.0	48.0	22.0	49.0	21.0	51.0
2020-09-04 11:18:00	22.0	47.0	22.0	48.0	22.0	49.0	21.0	51.0
2020-09-04 11:19:00	22.0	47.0	22.0	48.0	22.0	49.0	21.0	51.0
2020-09-04 11:20:00	22.0	47.0	22.0	48.0	22.0	49.0	21.0	51.0
2020-09-04 11:21:00	22.0	47.0	22.0	48.0	22.0	49.0	21.0	51.0
2020-09-04 11:22:00	22.0	47.0	22.0	48.0	22.0	49.0	21.0	51.0
2020-09-04 11:23:00	22.0	47.0	22.0	48.0	22.0	49.0	21.0	51.0
2020-09-04 11:24:00	22.0	47.0	22.0	48.0	22.0	49.0	21.0	51.0
2020-09-04 11:25:00	22.0	47.0	22.0	48.0	22.0	49.0	21.0	51.0
2020-09-04 11:26:00	22.0	47.0	22.0	48.0	22.0	49.0	21.0	51.0
2020-09-04 11:27:00	22.0	47.0	22.0	48.0	22.0	49.0	21.0	51.0
2020-09-04 11:28:00	22.0	47.0	22.0	48.0	22.0	49.0	21.0	51.0
2020-09-04 11:29:00	22.0	47.0	22.0	48.0	22.0	49.0	21.0	51.0
2020-09-04 11:30:00	22.0	47.0	22.0	48.0	22.0	49.0	21.0	51.0
2020-09-04 11:31:00	22.0	47.0	22.0	48.0	22.0	49.0	21.0	51.0
2020-09-04 11:32:00	23.0	47.0	22.0	48.0	22.0	49.0	21.0	51.0
2020-09-04 11:33:00	23.0	47.0	22.0	48.0	22.0	49.0	21.0	51.0
2020-09-04 11:34:00	23.0	47.0	22.0	48.0	22.0	49.0	21.0	51.0
2020-09-04 11:35:00	23.0	47.0	22.0	48.0	22.0	49.0	21.0	51.0
2020-09-04 11:36:00	23.0	47.0	22.0	48.0	22.0	49.0	21.0	51.0
2020-09-04 11:37:00	23.0	47.0	22.0	48.0	22.0	49.0	21.0	51.0
2020-09-04 11:38:00	23.0	47.0	22.0	48.0	22.0	49.0	21.0	51.0
2020-09-04 11:39:00	23.0	47.0	22.0	48.0	22.0	49.0	21.0	51.0
2020-09-04 11:40:00	23.0	47.0	22.0	48.0	22.0	49.0	21.0	51.0
2020-09-04 11:41:00	23.0	47.0	22.0	48.0	22.0	49.0	21.0	51.0
2020-09-04 11:42:00	23.0	47.0	22.0	48.0	22.0	49.0	21.0	51.0
2020-09-04 11:43:00	23.0	47.0	22.0	48.0	22.0	49.0	21.0	51.0
2020-09-04 11:44:00	23.0	47.0	22.0	48.0	22.0	49.0	21.0	51.0
2020-09-04 11:45:00	23.0	47.0	22.0	48.0	22.0	49.0	21.0	51.0
2020-09-04 11:46:00	23.0	47.0	22.0	48.0	22.0	49.0	22.0	51.0
2020-09-04 11:47:00	23.0	47.0	22.0	48.0	22.0	49.0	22.0	51.0
2020-09-04 11:48:00	23.0	47.0	23.0	48.0	22.0	49.0	22.0	51.0
2020-09-04 11:49:00	23.0	47.0	23.0	48.0	22.0	49.0	22.0	51.0
2020-09-04 11:50:00	23.0	47.0	23.0	48.0	22.0	49.0	22.0	51.0
2020-09-04 11:51:00	23.0	47.0	23.0	48.0	22.0	49.0	22.0	51.0
2020-09-04 11:52:00	23.0	47.0	23.0	48.0	22.0	49.0	22.0	51.0
2020-09-04 11:53:00	23.0	47.0	23.0	48.0	22.0	49.0	22.0	51.0
2020-09-04 11:54:00	23.0	47.0	23.0	48.0	22.0	49.0	22.0	51.0
2020-09-04 11:55:00	23.0	47.0	23.0	48.0	22.0	49.0	22.0	51.0
2020-09-04 11:56:00	23.0	47.0	23.0	48.0	22.0	49.0	22.0	51.0
2020-09-04 11:57:00	23.0	47.0	23.0	48.0	22.0	49.0	22.0	51.0
2020-09-04 11:58:00	23.0	47.0	23.0	48.0	22.0	49.0	22.0	51.0
2020-09-04 11:59:00	23.0	47.0	23.0	48.0	22.0	49.0	22.0	51.0
2020-09-04 12:00:00	23.0	47.0	23.0	48.0	22.0	49.0	22.0	51.0
2020-09-04 12:01:00	23.0	47.0	23.0	48.0	22.0	49.0	22.0	51.0
2020-09-04 12:02:00	23.0	47.0	23.0	48.0	22.0	49.0	22.0	51.0
2020-09-04 12:03:00	23.0	47.0	23.0	48.0	22.0	49.0	22.0	50.0
2020-09-04 12:04:00	23.0	47.0	23.0	48.0	22.0	49.0	22.0	50.0
2020-09-04 12:05:00	23.0	47.0	23.0	48.0	22.0	49.0	22.0	50.0
2020-09-04 12:06:00	23.0	47.0	23.0	48.0	22.0	49.0	22.0	50.0
2020-09-04 12:07:00	23.0	47.0	23.0	48.0	22.0	49.0	22.0	50.0
2020-09-04 12:08:00	23.0	47.0	23.0	48.0	22.0	49.0	22.0	50.0
2020-09-04 12:09:00	23.0	47.0	23.0	48.0	22.0	49.0	22.0	50.0
2020-09-04 12:10:00	23.0	47.0	23.0	48.0	22.0	49.0	22.0	50.0
2020-09-04 12:11:00	23.0	47.0	23.0	48.0	22.0	49.0	22.0	50.0
2020-09-04 12:12:00	23.0	47.0	23.0	48.0	22.0	49.0	22.0	50.0
2020-09-04 12:13:00	23.0	47.0	23.0	48.0	22.0	49.0	22.0	50.0
2020-09-04 12:14:00	23.0	47.0	23.0	48.0	22.0	49.0	22.0	50.0
2020-09-04 12:15:00	23.0	47.0	23.0	48.0	22.0	49.0	22.0	50.0
2020-09-04 12:16:00	23.0	47.0	23.0	48.0	22.0	49.0	22.0	50.0
2020-09-04 12:17:00	23.0	47.0	23.0	48.0	22.0	49.0	22.0	50.0
2020-09-04 12:18:00	23.0	47.0	23.0	48.0	22.0	49.0	22.0	50.0
2020-09-04 12:19:00	23.0	47.0	23.0	48.0	22.0	49.0	22.0	50.0
2020-09-04 12:20:00	23.0	47.0	23.0	48.0	22.0	49.0	22.0	50.0
2020-09-04 12:21:00	23.0	47.0	23.0	48.0	22.0	49.0	22.0	50.0
2020-09-04 12:22:00	23.0	46.0	23.0	48.0	22.0	49.0	22.0	50.0
2020-09-04 12:23:00	23.0	46.0	23.0	48.0	22.0	49.0	22.0	50.0
2020-09-04 12:24:00	23.0	46.0	23.0	48.0	22.0	49.0	22.0	50.0
2020-09-04 12:25:00	23.0	46.0	23.0	48.0	22.0	49.0	22.0	50.0
2020-09-04 12:26:00	23.0	46.0	23.0	48.0	22.0	49.0	22.0	50.0
2020-09-04 12:27:00	23.0	46.0	23.0	48.0	22.0	49.0	22.0	50.0
2020-09-04 12:28:00	23.0	46.0	23.0	48.0	22.0	49.0	22.0	50.0
2020-09-04 12:29:00	23.0	46.0	23.0	48.0	22.0	49.0	22.0	50.0
2020-09-04 12:30:00	23.0	46.0	23.0	48.0	22.0	49.0	22.0	50.0
2020-09-04 12:31:00	23.0	46.0	23.0	48.0	22.0	49.0	22.0	50.0
2020-09-04 12:32:00	23.0	46.0	23.0	48.0	22.0	49.0	22.0	50.0
2020-09-04 12:33:00	23.0	46.0	23.0	48.0	22.0	49.0	22.0	50.0
2020-09-04 12:34:00	23.0	46.0	23.0	48.0	22.0	49.0	22.0	50.0
2020-09-04 12:35:00	23.0	46.0	23.0	48.0	22.0	49.0	22.0	50.0
2020-09-04 12:36:00	23.0	46.0	23.0	48.0	22.0	49.0	22.0	49.0
2020-09-04 12:37:00	23.0	46.0	23.0	48.0	22.0	49.0	22.0	49.0
2020-09-04 12:38:00	23.0	46.0	23.0	47.0	22.0	49.0	22.0	49.0
2020-09-04 12:39:00	23.0	47.0	23.0	47.0	22.0	49.0	22.0	49.0
2020-09-04 12:40:00	23.0	47.0	23.0	47.0	22.0	49.0	22.0	49.0
2020-09-04 12:41:00	23.0	47.0	23.0	47.0	22.0	49.0	22.0	49.0
2020-09-04 12:42:00	23.0	47.0	23.0	47.0	22.0	49.0	22.0	49.0
2020-09-04 12:43:00	23.0	47.0	23.0	47.0	22.0	49.0	22.0	49.0
2020-09-04 12:44:00	23.0	47.0	23.0	47.0	22.0	49.0	22.0	49.0
2020-09-04 12:45:00	23.0	47.0	23.0	47.0	22.0	49.0	22.0	49.0
2020-09-04 12:46:00	23.0	47.0	23.0	47.0	22.0	49.0	22.0	49.0
2020-09-04 12:47:00	23.0	47.0	23.0	47.0	22.0	49.0	22.0	49.0
2020-09-04 12:48:00	23.0	47.0	23.0	47.0	22.0	49.0	22.0	49.0
2020-09-04 12:49:00	23.0	47.0	23.0	47.0	22.0	49.0	22.0	49.0
2020-09-04 12:50:00	23.0	47.0	23.0	47.0	22.0	49.0	22.0	49.0
2020-09-04 12:51:00	23.0	47.0	23.0	47.0	22.0	49.0	22.0	49.0
2020-09-04 12:52:00	23.0	47.0	23.0	47.0	22.0	49.0	22.0	49.0
2020-09-04 12:53:00	23.0	47.0	23.0	47.0	22.0	49.0	22.0	50.0
2020-09-04 12:54:00	23.0	47.0	23.0	47.0	22.0	49.0	22.0	50.0
2020-09-04 12:55:00	23.0	47.0	23.0	47.0	22.0	49.0	22.0	50.0
2020-09-04 12:56:00	23.0	47.0	23.0	47.0	22.0	49.0	22.0	50.0
2020-09-04 12:57:00	23.0	47.0	23.0	47.0	22.0	49.0	22.0	50.0
2020-09-04 12:58:00	23.0	47.0	23.0	47.0	22.0	49.0	22.0	50.0
2020-09-04 12:59:00	23.0	47.0	23.0	47.0	22.0	49.0	22.0	50.0
2020-09-04 13:00:00	23.0	47.0	23.0	47.0	22.0	49.0	22.0	50.0
2020-09-04 13:01:00	23.0	47.0	23.0	47.0	22.0	49.0	22.0	50.0
2020-09-04 13:02:00	23.0	47.0	23.0	47.0	22.0	49.0	22.0	50.0
2020-09-04 13:03:00	23.0	47.0	23.0	47.0	22.0	49.0	22.0	50.0
2020-09-04 13:04:00	23.0	47.0	23.0	47.0	22.0	49.0	22.0	50.0
2020-09-04 13:05:00	23.0	47.0	23.0	47.0	22.0	49.0	22.0	50.0
2020-09-04 13:06:00	23.0	47.0	23.0	47.0	22.0	49.0	22.0	50.0
2020-09-04 13:07:00	23.0	47.0	23.0	47.0	22.0	49.0	22.0	50.0
2020-09-04 13:08:00	23.0	47.0	23.0	47.0	22.0	49.0	22.0	50.0
2020-09-04 13:09:00	23.0	47.0	23.0	47.0	22.0	49.0	22.0	50.0
2020-09-04 13:10:00	23.0	47.0	23.0	47.0	22.0	49.0	22.0	50.0
2020-09-04 13:11:00	23.0	47.0	23.0	47.0	22.0	49.0	22.0	50.0
2020-09-04 13:12:00	23.0	47.0	23.0	48.0	22.0	49.0	22.0	50.0
2020-09-04 13:13:00	23.0	47.0	23.0	48.0	22.0	49.0	22.0	50.0
2020-09-04 13:14:00	23.0	47.0	23.0	48.0	22.0	49.0	22.0	50.0
2020-09-04 13:15:00	23.0	47.0	23.0	48.0	22.0	49.0	22.0	50.0
2020-09-04 13:16:00	23.0	47.0	23.0	48.0	22.0	49.0	22.0	50.0
2020-09-04 13:17:00	23.0	47.0	23.0	48.0	22.0	49.0	22.0	50.0
2020-09-04 13:18:00	23.0	47.0	23.0	48.0	22.0	49.0	22.0	50.0
2020-09-04 13:19:00	23.0	47.0	23.0	48.0	22.0	49.0	22.0	50.0
2020-09-04 13:20:00	23.0	47.0	23.0	48.0	22.0	49.0	22.0	50.0
2020-09-04 13:21:00	23.0	47.0	23.0	48.0	22.0	49.0	22.0	50.0
2020-09-04 13:22:00	23.0	47.0	23.0	48.0	22.0	49.0	22.0	50.0
2020-09-04 13:23:00	23.0	47.0	23.0	48.0	22.0	49.0	22.0	50.0
2020-09-04 13:24:00	23.0	47.0	23.0	48.0	22.0	49.0	22.0	50.0
2020-09-04 13:25:00	23.0	47.0	23.0	48.0	22.0	49.0	22.0	50.0
2020-09-04 13:26:00	23.0	47.0	23.0	48.0	22.0	49.0	22.0	50.0
2020-09-04 13:27:00	23.0	47.0	23.0	48.0	22.0	49.0	22.0	50.0
2020-09-04 13:28:00	23.0	47.0	23.0	48.0	22.0	49.0	22.0	50.0
2020-09-04 13:29:00	23.0	47.0	23.0	48.0	22.0	49.0	22.0	50.0
2020-09-04 13:30:00	23.0	47.0	23.0	48.0	22.0	49.0	22.0	50.0
2020-09-04 13:31:00	23.0	47.0	23.0	48.0	22.0	49.0	22.0	50.0
2020-09-04 13:32:00	23.0	47.0	23.0	48.0	22.0	49.0	22.0	50.0
2020-09-04 13:33:00	23.0	47.0	23.0	48.0	22.0	49.0	22.0	50.0
2020-09-04 13:34:00	23.0	47.0	23.0	48.0	22.0	49.0	22.0	50.0
2020-09-04 13:35:00	23.0	47.0	23.0	48.0	22.0	49.0	22.0	50.0
2020-09-04 13:36:00	23.0	47.0	23.0	48.0	22.0	49.0	22.0	50.0
2020-09-04 13:37:00	23.0	47.0	23.0	48.0	22.0	49.0	22.0	50.0
2020-09-04 13:38:00	23.0	47.0	23.0	48.0	22.0	49.0	22.0	50.0
2020-09-04 13:39:00	23.0	47.0	23.0	48.0	22.0	49.0	22.0	50.0
2020-09-04 13:40:00	23.0	47.0	23.0	48.0	22.0	49.0	22.0	50.0
2020-09-04 13:41:00	23.0	47.0	23.0	48.0	22.0	49.0	22.0	50.0
2020-09-04 13:42:00	23.0	47.0	23.0	48.0	22.0	49.0	22.0	50.0
2020-09-04 13:43:00	23.0	47.0	23.0	48.0	22.0	49.0	22.0	51.0
2020-09-04 13:44:00	23.0	47.0	23.0	48.0	22.0	49.0	22.0	51.0
2020-09-04 13:45:00	24.0	46.0	23.0	48.0	23.0	49.0	22.0	51.0
2020-09-04 13:46:00	24.0	46.0	23.0	48.0	23.0	49.0	22.0	51.0
2020-09-04 13:47:00	24.0	46.0	23.0	48.0	23.0	49.0	22.0	51.0
2020-09-04 13:48:00	24.0	46.0	23.0	48.0	23.0	49.0	22.0	51.0
2020-09-04 13:49:00	24.0	46.0	23.0	48.0	23.0	49.0	22.0	51.0
2020-09-04 13:50:00	24.0	46.0	23.0	48.0	23.0	49.0	22.0	51.0
2020-09-04 13:51:00	24.0	46.0	23.0	48.0	23.0	49.0	22.0	51.0
2020-09-04 13:52:00	24.0	46.0	23.0	48.0	23.0	49.0	22.0	51.0
2020-09-04 13:53:00	24.0	46.0	23.0	48.0	23.0	49.0	22.0	51.0
2020-09-04 13:54:00	24.0	46.0	23.0	48.0	23.0	49.0	22.0	51.0
2020-09-04 13:55:00	24.0	46.0	23.0	48.0	23.0	49.0	22.0	51.0
2020-09-04 13:56:00	24.0	46.0	23.0	48.0	23.0	49.0	22.0	51.0
2020-09-04 13:57:00	24.0	49.0	23.0	48.0	23.0	49.0	22.0	51.0
2020-09-04 13:58:00	24.0	49.0	23.0	51.0	23.0	52.0	22.0	51.0
2020-09-04 13:59:00	24.0	49.0	23.0	51.0	23.0	52.0	22.0	51.0
2020-09-04 14:00:00	24.0	49.0	23.0	51.0	23.0	52.0	22.0	53.0
2020-09-04 14:01:00	24.0	49.0	23.0	51.0	23.0	52.0	22.0	53.0
2020-09-04 14:02:00	24.0	51.0	23.0	52.0	23.0	53.0	22.0	53.0
2020-09-04 14:03:00	24.0	51.0	23.0	52.0	23.0	53.0	22.0	53.0
2020-09-04 14:04:00	24.0	51.0	23.0	52.0	23.0	53.0	22.0	53.0
2020-09-04 14:05:00	24.0	51.0	23.0	52.0	23.0	53.0	22.0	53.0
2020-09-04 14:06:00	24.0	51.0	23.0	52.0	23.0	53.0	22.0	53.0
2020-09-04 14:07:00	24.0	51.0	23.0	52.0	23.0	53.0	22.0	53.0
2020-09-04 14:08:00	24.0	51.0	23.0	52.0	23.0	53.0	22.0	53.0
2020-09-04 14:09:00	24.0	51.0	23.0	52.0	23.0	53.0	22.0	53.0
2020-09-04 14:10:00	24.0	51.0	23.0	52.0	23.0	53.0	22.0	53.0
2020-09-04 14:11:00	24.0	51.0	23.0	52.0	23.0	53.0	22.0	53.0
2020-09-04 14:12:00	24.0	51.0	23.0	52.0	23.0	53.0	22.0	53.0
2020-09-04 14:13:00	24.0	51.0	23.0	52.0	23.0	53.0	22.0	53.0
2020-09-04 14:14:00	24.0	51.0	23.0	52.0	23.0	53.0	22.0	53.0
2020-09-04 14:15:00	24.0	51.0	23.0	52.0	23.0	53.0	22.0	53.0
2020-09-04 14:16:00	24.0	51.0	23.0	52.0	23.0	53.0	23.0	54.0
2020-09-04 14:17:00	24.0	51.0	23.0	52.0	23.0	53.0	23.0	54.0
2020-09-04 14:18:00	24.0	51.0	24.0	52.0	23.0	53.0	23.0	54.0
2020-09-04 14:19:00	24.0	51.0	24.0	52.0	23.0	53.0	23.0	54.0
2020-09-04 14:20:00	24.0	51.0	24.0	52.0	23.0	53.0	23.0	54.0
2020-09-04 14:21:00	24.0	51.0	24.0	52.0	23.0	53.0	23.0	54.0
2020-09-04 14:22:00	24.0	51.0	24.0	52.0	23.0	53.0	23.0	54.0
2020-09-04 14:23:00	24.0	51.0	24.0	52.0	23.0	53.0	23.0	54.0
2020-09-04 14:24:00	24.0	51.0	24.0	52.0	23.0	53.0	23.0	54.0
2020-09-04 14:25:00	24.0	51.0	24.0	52.0	23.0	53.0	23.0	54.0
[truncated: 854,828 more rows]
