# Supplementary material for: Measurement data on the window opening behavior and climate in a strongly daylit office building
Source: Data Brief. 2022 Nov 29;46:108794. doi: 10.1016/j.dib.2022.108794 (PMC9772800; doi:10.1016/j.dib.2022.108794)
Supplement: Supplementary file 1 [file mmc1.zip › Dataset 2 - Temperature outdoor.csv]

Date-Time	T_outside
2020-09-02 11:48:00	20.9647
2020-09-02 11:49:00	21.2088
2020-09-02 11:50:00	21.2333
2020-09-02 11:51:00	21.7215
2020-09-02 11:52:00	22.3319
2020-09-02 11:53:00	22.9667
2020-09-02 11:54:00	22.8935
2020-09-02 11:55:00	22.9667
2020-09-02 11:56:00	22.7226
2020-09-02 11:57:00	22.5761
2020-09-02 11:58:00	22.7226
2020-09-02 11:59:00	22.2098
2020-09-02 12:00:00	21.868
2020-09-02 12:01:00	21.868
2020-09-02 12:02:00	21.8192
2020-09-02 12:03:00	21.5995
2020-09-02 12:04:00	21.2088
2020-09-02 12:05:00	21.3553
2020-09-02 12:06:00	21.2088
2020-09-02 12:07:00	21.453
2020-09-02 12:08:00	21.868
2020-09-02 12:09:00	22.3319
2020-09-02 12:10:00	22.7226
2020-09-02 12:11:00	23.2597
2020-09-02 12:12:00	23.2109
2020-09-02 12:13:00	23.748
2020-09-02 12:14:00	23.748
2020-09-02 12:15:00	23.2109
2020-09-02 12:16:00	22.8202
2020-09-02 12:17:00	23.0644
2020-09-02 12:18:00	23.3085
2020-09-02 12:19:00	23.5771
2020-09-02 12:20:00	24.3095
2020-09-02 12:21:00	24.8466
2020-09-02 12:22:00	24.8466
2020-09-02 12:23:00	25.4601
2020-09-02 12:24:00	25.7286
2020-09-02 12:25:00	25.2892
2020-09-02 12:26:00	25.2159
2020-09-02 12:27:00	24.9687
2020-09-02 12:28:00	24.5537
2020-09-02 12:29:00	24.3583
2020-09-02 12:30:00	23.5771
2020-09-02 12:31:00	23.455
2020-09-02 12:32:00	23.0644
2020-09-02 12:33:00	22.9667
2020-09-02 12:34:00	22.3319
2020-09-02 12:35:00	21.7215
2020-09-02 12:36:00	21.9657
2020-09-02 12:37:00	21.7215
2020-09-02 12:38:00	21.7215
2020-09-02 12:39:00	21.5995
2020-09-02 12:40:00	21.2088
2020-09-02 12:41:00	21.2088
2020-09-02 12:42:00	21.4774
2020-09-02 12:43:00	21.3553
2020-09-02 12:44:00	20.8426
2020-09-02 12:45:00	20.8426
2020-09-02 12:46:00	20.867
2020-09-02 12:47:00	20.8426
2020-09-02 12:48:00	21.1112
2020-09-02 12:49:00	21.7215
2020-09-02 12:50:00	22.2343
2020-09-02 12:51:00	22.7226
2020-09-02 12:52:00	22.6981
2020-09-02 12:53:00	22.2098
2020-09-02 12:54:00	21.868
2020-09-02 12:55:00	22.6005
2020-09-02 12:56:00	23.2109
2020-09-02 12:57:00	23.3329
2020-09-02 12:58:00	22.9667
2020-09-02 12:59:00	22.7226
2020-09-02 13:00:00	22.2098
2020-09-02 13:01:00	22.1122
2020-09-02 13:02:00	21.6971
2020-09-02 13:03:00	21.7215
2020-09-02 13:04:00	21.7215
2020-09-02 13:05:00	21.7215
2020-09-02 13:06:00	21.868
2020-09-02 13:07:00	21.2088
2020-09-02 13:08:00	21.2088
2020-09-02 13:09:00	21.1112
2020-09-02 13:10:00	20.3543
2020-09-02 13:11:00	20.3543
2020-09-02 13:12:00	20.2078
2020-09-02 13:13:00	20.2567
2020-09-02 13:14:00	20.1102
2020-09-02 13:15:00	19.866
2020-09-02 13:16:00	20.1102
2020-09-02 13:17:00	20.2078
2020-09-02 13:18:00	20.0858
2020-09-02 13:19:00	20.2567
2020-09-02 13:20:00	20.2567
2020-09-02 13:21:00	20.1102
2020-09-02 13:22:00	20.1102
2020-09-02 13:23:00	19.866
2020-09-02 13:24:00	19.8416
2020-09-02 13:25:00	19.866
2020-09-02 13:26:00	19.866
2020-09-02 13:27:00	19.7195
2020-09-02 13:28:00	19.866
2020-09-02 13:29:00	20.1102
2020-09-02 13:30:00	20.1102
2020-09-02 13:31:00	19.866
2020-09-02 13:32:00	19.6219
2020-09-02 13:33:00	19.5975
2020-09-02 13:34:00	19.3777
2020-09-02 13:35:00	18.9871
2020-09-02 13:36:00	18.865
2020-09-02 13:37:00	18.8162
2020-09-02 13:38:00	18.865
2020-09-02 13:39:00	19.3777
2020-09-02 13:40:00	19.9881
2020-09-02 13:41:00	20.2567
2020-09-02 13:42:00	20.5008
2020-09-02 13:43:00	20.7205
2020-09-02 13:44:00	20.5985
2020-09-02 13:45:00	20.5008
2020-09-02 13:46:00	20.5008
2020-09-02 13:47:00	20.5008
2020-09-02 13:48:00	20.3543
2020-09-02 13:49:00	20.1102
2020-09-02 13:50:00	20.2078
2020-09-02 13:51:00	20.2567
2020-09-02 13:52:00	20.2567
2020-09-02 13:53:00	20.452
2020-09-02 13:54:00	20.5985
2020-09-02 13:55:00	20.7205
2020-09-02 13:56:00	20.7205
2020-09-02 13:57:00	20.7205
2020-09-02 13:58:00	20.7205
2020-09-02 13:59:00	20.5985
2020-09-02 14:00:00	20.2078
2020-09-02 14:01:00	20.2567
2020-09-02 14:02:00	20.1102
2020-09-02 14:03:00	19.8416
2020-09-02 14:04:00	19.4998
2020-09-02 14:05:00	19.4998
2020-09-02 14:06:00	19.3777
2020-09-02 14:07:00	19.3533
2020-09-02 14:08:00	19.2557
2020-09-02 14:09:00	19.0115
2020-09-02 14:10:00	18.9871
2020-09-02 14:11:00	19.2312
2020-09-02 14:12:00	19.2312
2020-09-02 14:13:00	19.2557
2020-09-02 14:14:00	19.2557
2020-09-02 14:15:00	19.3777
2020-09-02 14:16:00	19.8416
2020-09-02 14:17:00	20.1102
2020-09-02 14:18:00	20.2078
2020-09-02 14:19:00	20.1102
2020-09-02 14:20:00	20.2567
2020-09-02 14:21:00	20.2567
2020-09-02 14:22:00	20.6229
2020-09-02 14:23:00	20.867
2020-09-02 14:24:00	20.9647
2020-09-02 14:25:00	20.8426
2020-09-02 14:26:00	21.2088
2020-09-02 14:27:00	21.2088
2020-09-02 14:28:00	21.2088
2020-09-02 14:29:00	21.7215
2020-09-02 14:30:00	21.7215
2020-09-02 14:31:00	22.2098
2020-09-02 14:32:00	22.9423
2020-09-02 14:33:00	23.3329
2020-09-02 14:34:00	23.9433
2020-09-02 14:35:00	24.6025
2020-09-02 14:36:00	24.9199
2020-09-02 14:37:00	25.4601
2020-09-02 14:38:00	25.9728
2020-09-02 14:39:00	26.2169
2020-09-02 14:40:00	26.4611
2020-09-02 14:41:00	26.7052
2020-09-02 14:42:00	26.925
2020-09-02 14:43:00	26.5587
2020-09-02 14:44:00	26.4611
2020-09-02 14:45:00	26.4611
2020-09-02 14:46:00	26.4611
2020-09-02 14:47:00	26.0704
2020-09-02 14:48:00	25.7042
2020-09-02 14:49:00	25.5333
2020-09-02 14:50:00	25.5333
2020-09-02 14:51:00	25.2159
2020-09-02 14:52:00	25.2159
2020-09-02 14:53:00	25.4601
2020-09-02 14:54:00	25.5821
2020-09-02 14:55:00	25.3624
2020-09-02 14:56:00	25.3624
2020-09-02 14:57:00	25.1183
2020-09-02 14:58:00	25.2159
2020-09-02 14:59:00	24.9687
2020-09-02 15:00:00	24.8466
2020-09-02 15:01:00	24.9687
2020-09-02 15:02:00	24.8466
2020-09-02 15:03:00	24.8466
2020-09-02 15:04:00	24.4316
2020-09-02 15:05:00	24.0654
2020-09-02 15:06:00	24.0654
2020-09-02 15:07:00	24.3583
2020-09-02 15:08:00	24.0654
2020-09-02 15:09:00	23.8212
2020-09-02 15:10:00	24.1874
2020-09-02 15:11:00	24.3095
2020-09-02 15:12:00	24.4316
2020-09-02 15:13:00	24.6025
2020-09-02 15:14:00	24.1874
2020-09-02 15:15:00	23.8212
2020-09-02 15:16:00	23.748
2020-09-02 15:17:00	23.748
2020-09-02 15:18:00	23.455
2020-09-02 15:19:00	23.2109
2020-09-02 15:20:00	23.3329
2020-09-02 15:21:00	22.9667
2020-09-02 15:22:00	22.7226
2020-09-02 15:23:00	22.3319
2020-09-02 15:24:00	22.0634
2020-09-02 15:25:00	21.5995
2020-09-02 15:26:00	21.7215
2020-09-02 15:27:00	21.2088
2020-09-02 15:28:00	21.0868
2020-09-02 15:29:00	20.7205
2020-09-02 15:30:00	20.7694
2020-09-02 15:31:00	20.3543
2020-09-02 15:32:00	19.866
2020-09-02 15:33:00	19.4998
2020-09-02 15:34:00	19.1092
2020-09-02 15:35:00	18.865
2020-09-02 15:36:00	18.7429
2020-09-02 15:37:00	18.4011
2020-09-02 15:38:00	17.7664
2020-09-02 15:39:00	17.4001
2020-09-02 15:40:00	16.863
2020-09-02 15:41:00	16.6189
2020-09-02 15:42:00	16.2526
2020-09-02 15:43:00	16.0085
2020-09-02 15:44:00	15.862
2020-09-02 15:45:00	15.3981
2020-09-02 15:46:00	15.0075
2020-09-02 15:47:00	14.4948
2020-09-02 15:48:00	13.9088
2020-09-02 15:49:00	13.5426
2020-09-02 15:50:00	13.1275
2020-09-02 15:51:00	12.9078
2020-09-02 15:52:00	12.9078
2020-09-02 15:53:00	12.6392
2020-09-02 15:54:00	12.1723
2020-09-02 15:55:00	12.1723
2020-09-02 15:56:00	12.0258
2020-09-02 15:57:00	11.7817
2020-09-02 15:58:00	11.6596
2020-09-02 15:59:00	11.1225
2020-09-02 16:00:00	11.2445
2020-09-02 16:01:00	11.1713
2020-09-02 16:02:00	11.1713
2020-09-02 16:03:00	11.2934
2020-09-02 16:04:00	11.1713
2020-09-02 16:05:00	11.4154
2020-09-02 16:06:00	11.684
2020-09-02 16:07:00	11.7817
2020-09-02 16:08:00	11.9282
2020-09-02 16:09:00	12.0258
2020-09-02 16:10:00	12.1723
2020-09-02 16:11:00	12.2944
2020-09-02 16:12:00	12.1723
2020-09-02 16:13:00	12.1723
2020-09-02 16:14:00	12.0991
2020-09-02 16:15:00	12.0258
2020-09-02 16:16:00	12.0991
2020-09-02 16:17:00	12.2944
2020-09-02 16:18:00	12.392
2020-09-02 16:19:00	12.5416
2020-09-02 16:20:00	12.6637
2020-09-02 16:21:00	12.392
2020-09-02 16:22:00	12.392
2020-09-02 16:23:00	12.3432
2020-09-02 16:24:00	12.392
2020-09-02 16:25:00	12.392
2020-09-02 16:26:00	12.5416
2020-09-02 16:27:00	12.6637
2020-09-02 16:28:00	12.7857
2020-09-02 16:29:00	12.9078
2020-09-02 16:30:00	13.152
2020-09-02 16:31:00	13.3961
2020-09-02 16:32:00	13.5426
2020-09-02 16:33:00	13.6402
2020-09-02 16:34:00	13.7867
2020-09-02 16:35:00	13.7867
2020-09-02 16:36:00	13.7867
2020-09-02 16:37:00	14.3971
2020-09-02 16:38:00	15.3981
2020-09-02 16:39:00	15.8864
2020-09-02 16:40:00	16.3015
2020-09-02 16:41:00	16.3747
2020-09-02 16:42:00	16.863
2020-09-02 16:43:00	17.0339
2020-09-02 16:44:00	16.9607
2020-09-02 16:45:00	17.0339
2020-09-02 16:46:00	17.3513
2020-09-02 16:47:00	17.4734
2020-09-02 16:48:00	17.3025
2020-09-02 16:49:00	17.3513
2020-09-02 16:50:00	16.4968
2020-09-02 16:51:00	16.3503
2020-09-02 16:52:00	16.1061
2020-09-02 16:53:00	16.0085
2020-09-02 16:54:00	15.8864
2020-09-02 16:55:00	15.862
2020-09-02 16:56:00	15.862
2020-09-02 16:57:00	15.862
2020-09-02 16:58:00	15.7399
2020-09-02 16:59:00	15.6178
2020-09-02 17:00:00	15.6178
2020-09-02 17:01:00	15.4958
2020-09-02 17:02:00	15.862
2020-09-02 17:03:00	15.8864
2020-09-02 17:04:00	15.6178
2020-09-02 17:05:00	15.6178
2020-09-02 17:06:00	15.7643
2020-09-02 17:07:00	15.6178
2020-09-02 17:08:00	15.3981
2020-09-02 17:09:00	15.2516
2020-09-02 17:10:00	15.0075
2020-09-02 17:11:00	15.0075
2020-09-02 17:12:00	15.276
2020-09-02 17:13:00	15.3981
2020-09-02 17:14:00	15.5202
2020-09-02 17:15:00	15.5202
2020-09-02 17:16:00	15.5202
2020-09-02 17:17:00	15.4958
2020-09-02 17:18:00	15.6178
2020-09-02 17:19:00	15.862
2020-09-02 17:20:00	15.862
2020-09-02 17:21:00	15.5202
2020-09-02 17:22:00	15.4958
2020-09-02 17:23:00	15.3981
2020-09-02 17:24:00	15.2516
2020-09-02 17:25:00	15.0075
2020-09-02 17:26:00	15.154
2020-09-02 17:27:00	15.0075
2020-09-02 17:28:00	14.8854
2020-09-02 17:29:00	15.0075
2020-09-02 17:30:00	15.3981
2020-09-02 17:31:00	15.6178
2020-09-02 17:32:00	15.862
2020-09-02 17:33:00	15.4958
2020-09-02 17:34:00	15.3981
2020-09-02 17:35:00	15.3493
2020-09-02 17:36:00	15.3981
2020-09-02 17:37:00	15.3981
2020-09-02 17:38:00	15.3981
2020-09-02 17:39:00	15.3981
2020-09-02 17:40:00	15.3981
2020-09-02 17:41:00	15.4958
2020-09-02 17:42:00	15.862
2020-09-02 17:43:00	16.2526
2020-09-02 17:44:00	16.3015
2020-09-02 17:45:00	16.1306
2020-09-02 17:46:00	15.8864
2020-09-02 17:47:00	15.8864
2020-09-02 17:48:00	15.862
2020-09-02 17:49:00	15.4958
2020-09-02 17:50:00	15.4958
2020-09-02 17:51:00	15.3981
2020-09-02 17:52:00	15.276
2020-09-02 17:53:00	15.2516
2020-09-02 17:54:00	15.276
2020-09-02 17:55:00	15.276
2020-09-02 17:56:00	15.276
2020-09-02 17:57:00	15.276
2020-09-02 17:58:00	15.2516
2020-09-02 17:59:00	15.154
2020-09-02 18:00:00	15.154
2020-09-02 18:01:00	15.154
2020-09-02 18:02:00	15.154
2020-09-02 18:03:00	15.0075
2020-09-02 18:04:00	15.0075
2020-09-02 18:05:00	15.0075
2020-09-02 18:06:00	15.0075
2020-09-02 18:07:00	14.9098
2020-09-02 18:08:00	14.9098
2020-09-02 18:09:00	14.7633
2020-09-02 18:10:00	14.7633
2020-09-02 18:11:00	14.7633
2020-09-02 18:12:00	14.6413
2020-09-02 18:13:00	14.5192
2020-09-02 18:14:00	14.5192
2020-09-02 18:15:00	14.5192
2020-09-02 18:16:00	14.4948
2020-09-02 18:17:00	14.3971
2020-09-02 18:18:00	14.5192
2020-09-02 18:19:00	14.5192
2020-09-02 18:20:00	14.6413
2020-09-02 18:21:00	14.6413
2020-09-02 18:22:00	14.4948
2020-09-02 18:23:00	14.5192
2020-09-02 18:24:00	14.3971
2020-09-02 18:25:00	14.3971
2020-09-02 18:26:00	14.3971
2020-09-02 18:27:00	14.153
2020-09-02 18:28:00	14.153
2020-09-02 18:29:00	14.0065
2020-09-02 18:30:00	14.0065
2020-09-02 18:31:00	13.9088
2020-09-02 18:32:00	13.9088
2020-09-02 18:33:00	13.9088
2020-09-02 18:34:00	13.7867
2020-09-02 18:35:00	13.7379
2020-09-02 18:36:00	13.6402
2020-09-02 18:37:00	13.6402
2020-09-02 18:38:00	13.6647
2020-09-02 18:39:00	13.6647
2020-09-02 18:40:00	13.5426
2020-09-02 18:41:00	13.5426
2020-09-02 18:42:00	13.5426
2020-09-02 18:43:00	13.5182
2020-09-02 18:44:00	13.5426
2020-09-02 18:45:00	13.3961
2020-09-02 18:46:00	13.3961
2020-09-02 18:47:00	13.3961
2020-09-02 18:48:00	13.3961
2020-09-02 18:49:00	13.3961
2020-09-02 18:50:00	13.4205
2020-09-02 18:51:00	13.5426
2020-09-02 18:52:00	13.6402
2020-09-02 18:53:00	13.6647
2020-09-02 18:54:00	13.7867
2020-09-02 18:55:00	13.7867
2020-09-02 18:56:00	13.7867
2020-09-02 18:57:00	13.7867
2020-09-02 18:58:00	13.7867
2020-09-02 18:59:00	13.7867
2020-09-02 19:00:00	13.6647
2020-09-02 19:01:00	13.6402
2020-09-02 19:02:00	13.5426
2020-09-02 19:03:00	13.5426
2020-09-02 19:04:00	13.3961
2020-09-02 19:05:00	13.3961
2020-09-02 19:06:00	13.3961
2020-09-02 19:07:00	13.3961
2020-09-02 19:08:00	13.3961
2020-09-02 19:09:00	13.3961
2020-09-02 19:10:00	13.3961
2020-09-02 19:11:00	13.3961
2020-09-02 19:12:00	13.3961
2020-09-02 19:13:00	13.3961
2020-09-02 19:14:00	13.4205
2020-09-02 19:15:00	13.152
2020-09-02 19:16:00	13.0299
2020-09-02 19:17:00	13.0299
2020-09-02 19:18:00	12.9078
2020-09-02 19:19:00	12.9078
2020-09-02 19:20:00	12.7857
2020-09-02 19:21:00	12.7857
2020-09-02 19:22:00	12.6392
2020-09-02 19:23:00	12.6637
2020-09-02 19:24:00	12.5416
2020-09-02 19:25:00	12.3432
2020-09-02 19:26:00	12.392
2020-09-02 19:27:00	12.27
2020-09-02 19:28:00	12.1723
2020-09-02 19:29:00	12.1723
2020-09-02 19:30:00	12.0258
2020-09-02 19:31:00	12.0991
2020-09-02 19:32:00	12.0258
2020-09-02 19:33:00	11.9282
2020-09-02 19:34:00	11.9282
2020-09-02 19:35:00	11.9282
2020-09-02 19:36:00	11.7817
2020-09-02 19:37:00	11.7817
2020-09-02 19:38:00	11.7817
2020-09-02 19:39:00	11.7817
2020-09-02 19:40:00	11.6596
2020-09-02 19:41:00	11.6596
2020-09-02 19:42:00	11.5375
2020-09-02 19:43:00	11.5375
2020-09-02 19:44:00	11.4154
2020-09-02 19:45:00	11.4154
2020-09-02 19:46:00	11.4154
2020-09-02 19:47:00	11.2445
2020-09-02 19:48:00	11.2445
2020-09-02 19:49:00	11.2934
2020-09-02 19:50:00	11.1225
2020-09-02 19:51:00	11.0004
2020-09-02 19:52:00	10.9272
2020-09-02 19:53:00	10.9272
2020-09-02 19:54:00	10.9272
2020-09-02 19:55:00	10.9272
2020-09-02 19:56:00	10.9272
2020-09-02 19:57:00	10.9272
2020-09-02 19:58:00	10.9272
2020-09-02 19:59:00	10.7562
2020-09-02 20:00:00	10.7562
2020-09-02 20:01:00	10.7562
2020-09-02 20:02:00	10.7562
2020-09-02 20:03:00	10.8295
2020-09-02 20:04:00	10.683
2020-09-02 20:05:00	10.5609
2020-09-02 20:06:00	10.5609
2020-09-02 20:07:00	10.5609
2020-09-02 20:08:00	10.5609
2020-09-02 20:09:00	10.5609
2020-09-02 20:10:00	10.5609
2020-09-02 20:11:00	10.39
2020-09-02 20:12:00	10.39
2020-09-02 20:13:00	10.39
2020-09-05 22:30:00	14.3727
2020-09-05 22:31:00	14.2506
2020-09-05 22:32:00	14.1774
2020-09-05 22:33:00	14.153
2020-09-05 22:34:00	14.153
2020-09-05 22:35:00	14.1774
2020-09-05 22:36:00	14.153
2020-09-05 22:37:00	14.153
2020-09-05 22:38:00	14.153
2020-09-05 22:39:00	14.153
2020-09-05 22:40:00	14.2506
2020-09-05 22:41:00	14.2506
2020-09-05 22:42:00	14.2506
2020-09-05 22:43:00	14.2506
2020-09-05 22:44:00	14.2506
2020-09-05 22:45:00	14.1285
2020-09-05 22:46:00	14.153
2020-09-05 22:47:00	14.153
2020-09-05 22:48:00	14.153
2020-09-05 22:49:00	14.153
2020-09-05 22:50:00	14.153
2020-09-05 22:51:00	14.153
2020-09-05 22:52:00	14.153
2020-09-05 22:53:00	14.153
2020-09-05 22:54:00	14.153
2020-09-05 22:55:00	14.153
2020-09-05 22:56:00	14.153
2020-09-05 22:57:00	14.1285
2020-09-05 22:58:00	14.1285
2020-09-05 22:59:00	14.153
2020-09-05 23:00:00	14.2506
2020-09-05 23:01:00	14.2506
2020-09-05 23:02:00	14.2506
2020-09-05 23:03:00	14.2506
2020-09-05 23:04:00	14.153
2020-09-05 23:05:00	14.153
2020-09-05 23:06:00	14.1285
2020-09-05 23:07:00	14.1774
2020-09-05 23:08:00	14.153
2020-09-05 23:09:00	14.153
2020-09-05 23:10:00	14.153
2020-09-05 23:11:00	14.153
2020-09-05 23:12:00	14.2262
2020-09-05 23:13:00	14.2506
2020-09-05 23:14:00	14.2506
2020-09-05 23:15:00	14.2506
2020-09-05 23:16:00	14.2506
2020-09-05 23:17:00	14.153
2020-09-05 23:18:00	14.153
2020-09-05 23:19:00	14.2506
2020-09-05 23:20:00	14.153
2020-09-05 23:21:00	14.1285
2020-09-05 23:22:00	14.153
2020-09-05 23:23:00	14.153
2020-09-05 23:24:00	14.153
2020-09-05 23:25:00	14.0065
2020-09-05 23:26:00	14.0065
2020-09-05 23:27:00	14.153
2020-09-05 23:28:00	14.153
2020-09-05 23:29:00	14.153
2020-09-05 23:30:00	14.1285
2020-09-05 23:31:00	14.2506
2020-09-05 23:32:00	14.2506
2020-09-05 23:33:00	14.2506
2020-09-05 23:34:00	14.275
2020-09-05 23:35:00	14.2506
2020-09-05 23:36:00	14.2506
2020-09-05 23:37:00	14.2506
2020-09-05 23:38:00	14.275
2020-09-05 23:39:00	14.2506
2020-09-05 23:40:00	14.2506
2020-09-05 23:41:00	14.2506
2020-09-05 23:42:00	14.2506
2020-09-05 23:43:00	14.2506
2020-09-05 23:44:00	14.2506
2020-09-05 23:45:00	14.2506
2020-09-05 23:46:00	14.2506
2020-09-05 23:47:00	14.2506
2020-09-05 23:48:00	14.2506
2020-09-05 23:49:00	14.275
2020-09-05 23:50:00	14.2506
2020-09-05 23:51:00	14.2506
2020-09-05 23:52:00	14.2506
2020-09-05 23:53:00	14.2506
2020-09-05 23:54:00	14.2506
2020-09-05 23:55:00	14.2506
2020-09-05 23:56:00	14.2506
2020-09-05 23:57:00	14.2506
2020-09-05 23:58:00	14.153
2020-09-05 23:59:00	14.153
2020-09-06 00:00:00	14.153
2020-09-06 00:01:00	14.153
2020-09-06 00:02:00	14.1285
2020-09-06 00:03:00	14.153
2020-09-06 00:04:00	14.153
2020-09-06 00:05:00	14.153
2020-09-06 00:06:00	14.153
2020-09-06 00:07:00	14.153
2020-09-06 00:08:00	14.153
2020-09-06 00:09:00	14.153
2020-09-06 00:10:00	14.153
2020-09-06 00:11:00	14.153
2020-09-06 00:12:00	14.1285
2020-09-06 00:13:00	14.153
2020-09-06 00:14:00	14.153
2020-09-06 00:15:00	14.153
2020-09-06 00:16:00	14.2262
2020-09-06 00:17:00	14.2506
2020-09-06 00:18:00	14.2506
2020-09-06 00:19:00	14.2506
2020-09-06 00:20:00	14.2506
2020-09-06 00:21:00	14.153
2020-09-06 00:22:00	14.153
2020-09-06 00:23:00	14.2506
2020-09-06 00:24:00	14.2506
2020-09-06 00:25:00	14.2506
2020-09-06 00:26:00	14.2506
2020-09-06 00:27:00	14.2506
2020-09-06 00:28:00	14.2506
2020-09-06 00:29:00	14.3971
2020-09-06 00:30:00	14.3971
2020-09-06 00:31:00	14.3971
2020-09-06 00:32:00	14.3971
2020-09-06 00:33:00	14.3971
2020-09-06 00:34:00	14.3971
2020-09-06 00:35:00	14.3971
2020-09-06 00:36:00	14.3971
2020-09-06 00:37:00	14.3971
2020-09-06 00:38:00	14.3971
2020-09-06 00:39:00	14.3971
2020-09-06 00:40:00	14.3971
2020-09-06 00:41:00	14.3971
2020-09-06 00:42:00	14.3971
2020-09-06 00:43:00	14.3971
2020-09-06 00:44:00	14.3727
2020-09-06 00:45:00	14.3971
2020-09-06 00:46:00	14.3971
2020-09-06 00:47:00	14.3971
2020-09-06 00:48:00	14.3971
2020-09-06 00:49:00	14.3727
2020-09-06 00:50:00	14.3971
2020-09-06 00:51:00	14.3727
2020-09-06 00:52:00	14.3971
2020-09-06 00:53:00	14.3971
2020-09-06 00:54:00	14.3727
2020-09-06 00:55:00	14.3971
2020-09-06 00:56:00	14.2506
2020-09-06 00:57:00	14.275
2020-09-06 00:58:00	14.2506
2020-09-06 00:59:00	14.2506
2020-09-06 01:00:00	14.2506
2020-09-06 01:01:00	14.2506
2020-09-06 01:02:00	14.2506
2020-09-06 01:03:00	14.2506
2020-09-06 01:04:00	14.2506
2020-09-06 01:05:00	14.2506
2020-09-06 01:06:00	14.2506
2020-09-06 01:07:00	14.153
2020-09-06 01:08:00	14.153
2020-09-06 01:09:00	14.153
2020-09-06 01:10:00	14.0065
2020-09-06 01:11:00	13.8844
2020-09-06 01:12:00	13.9088
2020-09-06 01:13:00	13.9088
2020-09-06 01:14:00	13.8844
2020-09-06 01:15:00	13.8844
2020-09-06 01:16:00	13.8844
2020-09-06 01:17:00	13.9088
2020-09-06 01:18:00	13.7379
2020-09-06 01:19:00	13.9088
2020-09-06 01:20:00	13.8844
2020-09-06 01:21:00	13.8844
2020-09-06 01:22:00	13.9088
2020-09-06 01:23:00	13.8844
2020-09-06 01:24:00	13.8844
2020-09-06 01:25:00	13.9088
2020-09-06 01:26:00	13.8844
2020-09-06 01:27:00	13.9088
2020-09-06 01:28:00	13.8844
2020-09-06 01:29:00	13.9088
2020-09-06 01:30:00	13.9088
2020-09-06 01:31:00	13.9088
2020-09-06 01:32:00	13.9088
2020-09-06 01:33:00	13.8844
2020-09-06 01:34:00	13.7867
2020-09-06 01:35:00	13.7867
2020-09-06 01:36:00	13.7379
2020-09-06 01:37:00	13.7867
2020-09-06 01:38:00	13.6402
2020-09-06 01:39:00	13.6402
2020-09-06 01:40:00	13.5426
2020-09-06 01:41:00	13.5182
2020-09-06 01:42:00	13.5426
2020-09-06 01:43:00	13.3961
2020-09-06 01:44:00	13.3961
2020-09-06 01:45:00	13.3961
2020-09-06 01:46:00	13.3717
2020-09-06 01:47:00	13.3961
2020-09-06 01:48:00	13.3961
2020-09-06 01:49:00	13.274
2020-09-06 01:50:00	13.274
2020-09-06 01:51:00	13.274
2020-09-06 01:52:00	13.274
2020-09-06 01:53:00	13.2984
2020-09-06 01:54:00	13.274
2020-09-06 01:55:00	13.274
2020-09-06 01:56:00	13.274
2020-09-06 01:57:00	13.2496
2020-09-06 01:58:00	13.274
2020-09-06 01:59:00	13.274
2020-09-06 02:00:00	13.274
2020-09-06 02:01:00	13.2984
2020-09-06 02:02:00	13.152
2020-09-06 02:03:00	13.152
2020-09-06 02:04:00	13.0299
2020-09-06 02:05:00	13.0299
2020-09-06 02:06:00	13.152
2020-09-06 02:07:00	13.0299
2020-09-06 02:08:00	12.8834
2020-09-06 02:09:00	12.8834
2020-09-06 02:10:00	13.0299
2020-09-06 02:11:00	13.0299
2020-09-06 02:12:00	13.0299
2020-09-06 02:13:00	13.0543
2020-09-06 02:14:00	13.0299
2020-09-06 02:15:00	13.0299
2020-09-06 02:16:00	13.0299
2020-09-06 02:17:00	13.0299
2020-09-06 02:18:00	13.152
2020-09-06 02:19:00	13.1275
2020-09-06 02:20:00	13.152
2020-09-06 02:21:00	13.152
2020-09-06 02:22:00	13.274
2020-09-06 02:23:00	13.2984
2020-09-06 02:24:00	13.274
2020-09-06 02:25:00	13.2984
2020-09-06 02:26:00	13.274
2020-09-06 02:27:00	13.274
2020-09-06 02:28:00	13.274
2020-09-06 02:29:00	13.274
2020-09-06 02:30:00	13.3961
2020-09-06 02:31:00	13.3961
2020-09-06 02:32:00	13.3961
2020-09-06 02:33:00	13.3961
2020-09-06 02:34:00	13.3961
2020-09-06 02:35:00	13.3961
2020-09-06 02:36:00	13.3961
2020-09-06 02:37:00	13.3961
2020-09-06 02:38:00	13.3961
2020-09-06 02:39:00	13.3961
2020-09-06 02:40:00	13.3961
2020-09-06 02:41:00	13.3961
2020-09-06 02:42:00	13.3961
2020-09-06 02:43:00	13.3961
2020-09-06 02:44:00	13.3961
2020-09-06 02:45:00	13.5426
2020-09-06 02:46:00	13.5182
2020-09-06 02:47:00	13.5426
2020-09-06 02:48:00	13.5426
2020-09-06 02:49:00	13.5426
2020-09-06 02:50:00	13.5426
2020-09-06 02:51:00	13.5426
2020-09-06 02:52:00	13.5182
2020-09-06 02:53:00	13.6647
2020-09-06 02:54:00	13.6402
2020-09-06 02:55:00	13.6402
2020-09-06 02:56:00	13.5182
2020-09-06 02:57:00	13.5426
2020-09-06 02:58:00	13.3961
2020-09-06 02:59:00	13.3961
2020-09-06 03:00:00	13.3961
2020-09-06 03:01:00	13.3961
2020-09-06 03:02:00	13.3961
2020-09-06 03:03:00	13.3961
2020-09-06 03:04:00	13.3961
2020-09-06 03:05:00	13.3961
2020-09-06 03:06:00	13.3961
2020-09-06 03:07:00	13.4205
2020-09-06 03:08:00	13.3961
2020-09-06 03:09:00	13.3961
2020-09-06 03:10:00	13.3961
2020-09-06 03:11:00	13.3961
2020-09-06 03:12:00	13.5426
2020-09-06 03:13:00	13.5426
2020-09-06 03:14:00	13.5426
2020-09-06 03:15:00	13.5182
2020-09-06 03:16:00	13.5426
2020-09-06 03:17:00	13.5426
2020-09-06 03:18:00	13.6402
2020-09-06 03:19:00	13.6647
2020-09-06 03:20:00	13.6402
2020-09-06 03:21:00	13.6402
2020-09-06 03:22:00	13.6402
2020-09-06 03:23:00	13.6402
2020-09-06 03:24:00	13.6402
2020-09-06 03:25:00	13.5426
2020-09-06 03:26:00	13.6402
2020-09-06 03:27:00	13.6402
2020-09-06 03:28:00	13.6402
2020-09-06 03:29:00	13.6402
2020-09-06 03:30:00	13.6402
2020-09-06 03:31:00	13.6402
2020-09-06 03:32:00	13.6402
2020-09-06 03:33:00	13.6402
2020-09-06 03:34:00	13.6402
2020-09-06 03:35:00	13.7379
2020-09-06 03:36:00	13.7867
2020-09-06 03:37:00	13.7867
2020-09-06 03:38:00	13.7867
2020-09-06 03:39:00	13.7867
2020-09-06 03:40:00	13.7867
2020-09-06 03:41:00	13.9088
2020-09-06 03:42:00	13.8844
2020-09-06 03:43:00	13.8844
2020-09-06 03:44:00	13.9088
2020-09-06 03:45:00	13.8844
2020-09-06 03:46:00	13.9088
2020-09-06 03:47:00	13.9088
2020-09-06 03:48:00	13.9088
2020-09-06 03:49:00	14.0065
2020-09-06 03:50:00	14.0065
2020-09-06 03:51:00	14.0065
2020-09-06 03:52:00	14.0065
2020-09-06 03:53:00	14.0065
2020-09-06 03:54:00	14.0065
2020-09-06 03:55:00	14.0553
2020-09-06 03:56:00	14.0065
2020-09-06 03:57:00	14.153
2020-09-06 03:58:00	14.1285
2020-09-06 03:59:00	14.153
2020-09-06 04:00:00	14.153
2020-09-06 04:01:00	14.153
2020-09-06 04:02:00	14.1285
2020-09-06 04:03:00	14.153
2020-09-06 04:04:00	14.275
2020-09-06 04:05:00	14.275
2020-09-06 04:06:00	14.2506
2020-09-06 04:07:00	14.153
2020-09-06 04:08:00	14.153
2020-09-06 04:09:00	14.0065
2020-09-06 04:10:00	14.0065
2020-09-06 04:11:00	14.0065
2020-09-06 04:12:00	14.0553
2020-09-06 04:13:00	14.0065
2020-09-06 04:14:00	14.153
2020-09-06 04:15:00	14.153
2020-09-06 04:16:00	14.153
2020-09-06 04:17:00	14.153
2020-09-06 04:18:00	14.153
2020-09-06 04:19:00	14.153
2020-09-06 04:20:00	14.2506
2020-09-06 04:21:00	14.153
2020-09-06 04:22:00	14.2506
2020-09-06 04:23:00	14.2506
2020-09-06 04:24:00	14.2506
2020-09-06 04:25:00	14.2506
2020-09-06 04:26:00	14.2506
2020-09-06 04:27:00	14.275
2020-09-06 04:28:00	14.2506
2020-09-06 04:29:00	14.2506
2020-09-06 04:30:00	14.2506
2020-09-06 04:31:00	14.2506
2020-09-06 04:32:00	14.2506
2020-09-06 04:33:00	14.2506
2020-09-06 04:34:00	14.3971
2020-09-06 04:35:00	14.3971
2020-09-06 04:36:00	14.3971
2020-09-06 04:37:00	14.3971
2020-09-06 04:38:00	14.2506
2020-09-06 04:39:00	14.2506
2020-09-06 04:40:00	14.2506
2020-09-06 04:41:00	14.153
2020-09-06 04:42:00	14.153
2020-09-06 04:43:00	14.153
2020-09-06 04:44:00	14.153
2020-09-06 04:45:00	14.153
2020-09-06 04:46:00	14.153
2020-09-06 04:47:00	14.153
2020-09-06 04:48:00	14.1285
2020-09-06 04:49:00	14.153
2020-09-06 04:50:00	14.153
2020-09-06 04:51:00	14.2506
2020-09-06 04:52:00	14.2506
2020-09-06 04:53:00	14.2506
2020-09-06 04:54:00	14.2506
2020-09-06 04:55:00	14.3971
2020-09-06 04:56:00	14.2506
2020-09-06 04:57:00	14.2506
2020-09-06 04:58:00	14.2506
2020-09-06 04:59:00	14.2506
2020-09-06 05:00:00	14.2506
2020-09-06 05:01:00	14.2506
2020-09-06 05:02:00	14.2506
2020-09-06 05:03:00	14.2506
2020-09-06 05:04:00	14.2506
2020-09-06 05:05:00	14.2506
2020-09-06 05:06:00	14.2506
2020-09-06 05:07:00	14.2506
2020-09-06 05:08:00	14.3971
2020-09-06 05:09:00	14.3971
2020-09-06 05:10:00	14.3971
2020-09-06 05:11:00	14.3971
2020-09-06 05:12:00	14.4215
2020-09-06 05:13:00	14.3971
2020-09-06 05:14:00	14.3971
2020-09-06 05:15:00	14.3971
2020-09-06 05:16:00	14.3727
2020-09-06 05:17:00	14.3971
2020-09-06 05:18:00	14.3971
2020-09-06 05:19:00	14.2506
2020-09-06 05:20:00	14.2506
2020-09-06 05:21:00	14.2506
2020-09-06 05:22:00	14.2506
2020-09-06 05:23:00	14.2506
2020-09-06 05:24:00	14.2506
2020-09-06 05:25:00	14.2506
2020-09-06 05:26:00	14.275
2020-09-06 05:27:00	14.2506
2020-09-06 05:28:00	14.2506
2020-09-06 05:29:00	14.2506
2020-09-06 05:30:00	14.2506
2020-09-06 05:31:00	14.2506
2020-09-06 05:32:00	14.2506
2020-09-06 05:33:00	14.2506
2020-09-06 05:34:00	14.2506
2020-09-06 05:35:00	14.2506
2020-09-06 05:36:00	14.2506
2020-09-06 05:37:00	14.2506
2020-09-06 05:38:00	14.2506
2020-09-06 05:39:00	14.2506
2020-09-06 05:40:00	14.2506
2020-09-06 05:41:00	14.2506
2020-09-06 05:42:00	14.2506
2020-09-06 05:43:00	14.2506
2020-09-06 05:44:00	14.2506
2020-09-06 05:45:00	14.2506
2020-09-06 05:46:00	14.3971
2020-09-06 05:47:00	14.3971
2020-09-06 05:48:00	14.3971
2020-09-06 05:49:00	14.3971
2020-09-06 05:50:00	14.3971
2020-09-06 05:51:00	14.3971
2020-09-06 05:52:00	14.3971
2020-09-06 05:53:00	14.3971
2020-09-06 05:54:00	14.3971
2020-09-06 05:55:00	14.3971
2020-09-06 05:56:00	14.3971
2020-09-06 05:57:00	14.3727
2020-09-06 05:58:00	14.3971
2020-09-06 05:59:00	14.3971
2020-09-06 06:00:00	14.3971
2020-09-06 06:01:00	14.3727
2020-09-06 06:02:00	14.3971
2020-09-06 06:03:00	14.3971
2020-09-06 06:04:00	14.3971
2020-09-06 06:05:00	14.3971
2020-09-06 06:06:00	14.3971
2020-09-06 06:07:00	14.3971
2020-09-06 06:08:00	14.3971
2020-09-06 06:09:00	14.3971
2020-09-06 06:10:00	14.3971
2020-09-06 06:11:00	14.3971
2020-09-06 06:12:00	14.3971
2020-09-06 06:13:00	14.3971
2020-09-06 06:14:00	14.3971
2020-09-06 06:15:00	14.4948
2020-09-06 06:16:00	14.4948
2020-09-06 06:17:00	14.4948
2020-09-06 06:18:00	14.5192
2020-09-06 06:19:00	14.4948
2020-09-06 06:20:00	14.4948
2020-09-06 06:21:00	14.5192
2020-09-06 06:22:00	14.5192
2020-09-06 06:23:00	14.5192
2020-09-06 06:24:00	14.4948
2020-09-06 06:25:00	14.5192
2020-09-06 06:26:00	14.4948
2020-09-06 06:27:00	14.5192
2020-09-06 06:28:00	14.4948
2020-09-06 06:29:00	14.3971
2020-09-06 06:30:00	14.3971
2020-09-06 06:31:00	14.3971
2020-09-06 06:32:00	14.3971
2020-09-06 06:33:00	14.3727
2020-09-06 06:34:00	14.3971
2020-09-06 06:35:00	14.2506
2020-09-06 06:36:00	14.2506
2020-09-06 06:37:00	14.275
2020-09-06 06:38:00	14.2506
2020-09-06 06:39:00	14.2506
2020-09-06 06:40:00	14.2506
2020-09-06 06:41:00	14.153
2020-09-06 06:42:00	14.153
2020-09-06 06:43:00	14.0065
2020-09-06 06:44:00	14.0065
2020-09-06 06:45:00	14.0065
2020-09-06 06:46:00	14.0065
2020-09-06 06:47:00	14.0065
2020-09-06 06:48:00	14.0065
2020-09-06 06:49:00	14.0065
2020-09-06 06:50:00	13.8844
2020-09-06 06:51:00	13.9088
2020-09-06 06:52:00	13.8844
2020-09-06 06:53:00	13.8844
2020-09-06 06:54:00	13.8844
2020-09-06 06:55:00	13.9088
2020-09-06 06:56:00	14.0065
2020-09-06 06:57:00	14.0553
2020-09-06 06:58:00	14.0065
2020-09-06 06:59:00	14.0553
2020-09-06 07:00:00	14.0065
2020-09-06 07:01:00	14.0065
2020-09-06 07:02:00	14.0065
2020-09-06 07:03:00	14.153
2020-09-06 07:04:00	14.153
2020-09-06 07:05:00	14.153
2020-09-06 07:06:00	14.153
2020-09-06 07:07:00	14.1774
2020-09-06 07:08:00	14.0065
2020-09-06 07:09:00	14.0065
2020-09-06 07:10:00	13.9088
2020-09-06 07:11:00	13.9088
2020-09-06 07:12:00	13.9088
2020-09-06 07:13:00	13.8844
2020-09-06 07:14:00	13.8844
2020-09-06 07:15:00	13.8844
2020-09-06 07:16:00	13.9088
2020-09-06 07:17:00	13.8844
2020-09-06 07:18:00	13.9088
2020-09-06 07:19:00	13.9088
2020-09-06 07:20:00	13.8844
2020-09-06 07:21:00	13.8844
2020-09-06 07:22:00	14.0065
2020-09-06 07:23:00	14.0065
2020-09-06 07:24:00	14.0065
2020-09-06 07:25:00	14.0065
2020-09-06 07:26:00	14.0065
2020-09-06 07:27:00	14.0065
2020-09-06 07:28:00	14.0065
2020-09-06 07:29:00	14.0065
2020-09-06 07:30:00	14.0065
2020-09-06 07:31:00	14.153
2020-09-06 07:32:00	14.153
2020-09-06 07:33:00	14.153
2020-09-06 07:34:00	14.153
2020-09-06 07:35:00	14.153
2020-09-06 07:36:00	14.0065
2020-09-06 07:37:00	14.0065
2020-09-06 07:38:00	14.0065
2020-09-06 07:39:00	14.0065
2020-09-06 07:40:00	14.0065
2020-09-06 07:41:00	14.0553
2020-09-06 07:42:00	14.0065
2020-09-06 07:43:00	14.0553
2020-09-06 07:44:00	13.9088
2020-09-06 07:45:00	13.8844
2020-09-06 07:46:00	13.8844
2020-09-06 07:47:00	13.9088
2020-09-06 07:48:00	13.9088
2020-09-06 07:49:00	14.0065
2020-09-06 07:50:00	14.0065
2020-09-06 07:51:00	14.0065
2020-09-06 07:52:00	14.0065
2020-09-06 07:53:00	14.0065
2020-09-06 07:54:00	14.0065
2020-09-06 07:55:00	14.0553
2020-09-06 07:56:00	14.0065
2020-09-06 07:57:00	14.0065
2020-09-06 07:58:00	14.0065
2020-09-06 07:59:00	14.0065
2020-09-06 08:00:00	14.0065
2020-09-06 08:01:00	13.8844
2020-09-06 08:02:00	14.0553
2020-09-06 08:03:00	13.9088
2020-09-06 08:04:00	13.9088
2020-09-06 08:05:00	14.0065
2020-09-06 08:06:00	14.0065
2020-09-06 08:07:00	14.0065
2020-09-06 08:08:00	14.1285
2020-09-06 08:09:00	14.153
2020-09-06 08:10:00	14.1285
2020-09-06 08:11:00	14.153
2020-09-06 08:12:00	14.153
2020-09-06 08:13:00	14.2506
2020-09-06 08:14:00	14.275
2020-09-06 08:15:00	14.3971
2020-09-06 08:16:00	14.4215
2020-09-06 08:17:00	14.3971
2020-09-06 08:18:00	14.3971
2020-09-06 08:19:00	14.3727
2020-09-06 08:20:00	14.3971
2020-09-06 08:21:00	14.5192
2020-09-06 08:22:00	14.4948
2020-09-06 08:23:00	14.6413
2020-09-06 08:24:00	14.6413
2020-09-06 08:25:00	14.6413
2020-09-06 08:26:00	14.6413
2020-09-06 08:27:00	14.6413
2020-09-06 08:28:00	14.6413
2020-09-06 08:29:00	14.6413
2020-09-06 08:30:00	14.6413
2020-09-06 08:31:00	14.7389
2020-09-06 08:32:00	14.9098
2020-09-06 08:33:00	14.8854
2020-09-06 08:34:00	14.9098
2020-09-06 08:35:00	14.8854
2020-09-06 08:36:00	14.8854
2020-09-06 08:37:00	14.8854
2020-09-06 08:38:00	14.9098
2020-09-06 08:39:00	15.0075
2020-09-06 08:40:00	15.0075
2020-09-06 08:41:00	15.0075
2020-09-06 08:42:00	15.0075
2020-09-06 08:43:00	15.0075
2020-09-06 08:44:00	14.9098
2020-09-06 08:45:00	14.9098
2020-09-06 08:46:00	14.9098
2020-09-06 08:47:00	15.0075
2020-09-06 08:48:00	14.8854
2020-09-06 08:49:00	14.8854
2020-09-06 08:50:00	14.8854
2020-09-06 08:51:00	14.9098
2020-09-06 08:52:00	14.8854
2020-09-06 08:53:00	14.8854
2020-09-06 08:54:00	14.8854
2020-09-06 08:55:00	14.8854
2020-09-06 08:56:00	14.8854
2020-09-06 08:57:00	14.8854
2020-09-06 08:58:00	15.0075
2020-09-06 08:59:00	14.9831
2020-09-06 09:00:00	15.0075
2020-09-06 09:01:00	15.0319
2020-09-06 09:02:00	15.0075
2020-09-06 09:03:00	15.154
2020-09-06 09:04:00	15.0075
2020-09-06 09:05:00	15.154
2020-09-06 09:06:00	15.1296
2020-09-06 09:07:00	15.2516
2020-09-06 09:08:00	15.2516
2020-09-06 09:09:00	15.2516
2020-09-06 09:10:00	15.3493
2020-09-06 09:11:00	15.3981
2020-09-06 09:12:00	15.3981
2020-09-06 09:13:00	15.6178
2020-09-06 09:14:00	15.862
2020-09-06 09:15:00	15.862
2020-09-06 09:16:00	16.1061
2020-09-06 09:17:00	16.2526
2020-09-06 09:18:00	16.3747
2020-09-06 09:19:00	16.3747
2020-09-06 09:20:00	16.2526
2020-09-06 09:21:00	16.1306
2020-09-06 09:22:00	16.1061
2020-09-06 09:23:00	16.1061
2020-09-06 09:24:00	16.2526
2020-09-06 09:25:00	16.3747
2020-09-06 09:26:00	16.3747
2020-09-06 09:27:00	16.2526
2020-09-06 09:28:00	16.3747
2020-09-06 09:29:00	16.4968
2020-09-06 09:30:00	16.863
2020-09-06 09:31:00	17.1072
2020-09-06 09:32:00	17.4001
2020-09-06 09:33:00	17.4734
2020-09-06 09:34:00	17.4734
2020-09-06 09:35:00	17.7175
2020-09-06 09:36:00	17.8884
2020-09-06 09:37:00	18.2546
2020-09-06 09:38:00	18.2546
2020-09-06 09:39:00	18.2546
2020-09-06 09:40:00	18.4011
2020-09-06 09:41:00	18.3767
2020-09-06 09:42:00	18.4011
2020-09-06 09:43:00	18.3767
2020-09-06 09:44:00	18.4988
2020-09-06 09:45:00	18.572
2020-09-06 09:46:00	18.4011
2020-09-06 09:47:00	18.1326
2020-09-06 09:48:00	17.9617
2020-09-06 09:49:00	18.0105
2020-09-06 09:50:00	18.3767
2020-09-06 09:51:00	18.4011
2020-09-06 09:52:00	18.2546
2020-09-06 09:53:00	18.1326
2020-09-06 09:54:00	18.2058
2020-09-06 09:55:00	18.4011
2020-09-06 09:56:00	18.3767
2020-09-06 09:57:00	18.4988
2020-09-06 09:58:00	18.7429
2020-09-06 09:59:00	18.7429
2020-09-06 10:00:00	18.865
2020-09-06 10:01:00	19.0115
2020-09-06 10:02:00	18.9871
2020-09-06 10:03:00	18.865
2020-09-06 10:04:00	18.8162
2020-09-06 10:05:00	18.7429
2020-09-06 10:06:00	18.572
2020-09-06 10:07:00	18.572
2020-09-06 10:08:00	18.572
2020-09-06 10:09:00	18.3767
2020-09-06 10:10:00	18.3767
2020-09-06 10:11:00	18.1326
2020-09-06 10:12:00	17.8396
2020-09-06 10:13:00	17.7175
2020-09-06 10:14:00	17.7175
2020-09-06 10:15:00	17.8884
2020-09-06 10:16:00	17.8396
2020-09-06 10:17:00	17.8884
2020-09-06 10:18:00	18.2546
2020-09-06 10:19:00	18.3767
2020-09-06 10:20:00	18.4011
2020-09-06 10:21:00	18.2546
2020-09-06 10:22:00	18.1326
2020-09-06 10:23:00	17.9617
2020-09-06 10:24:00	17.9617
2020-09-06 10:25:00	18.1326
2020-09-06 10:26:00	18.2058
2020-09-06 10:27:00	18.2546
2020-09-06 10:28:00	18.3767
2020-09-06 10:29:00	18.4988
2020-09-06 10:30:00	18.865
2020-09-06 10:31:00	18.865
2020-09-06 10:32:00	18.865
2020-09-06 10:33:00	19.2557
2020-09-06 10:34:00	19.2557
2020-09-06 10:35:00	19.2557
2020-09-06 10:36:00	19.2312
2020-09-06 10:37:00	18.9871
2020-09-06 10:38:00	19.2312
2020-09-06 10:39:00	19.3533
2020-09-06 10:40:00	19.3533
2020-09-06 10:41:00	19.3533
2020-09-06 10:42:00	19.3777
2020-09-06 10:43:00	19.3533
2020-09-06 10:44:00	19.2557
2020-09-06 10:45:00	19.2557
2020-09-06 10:46:00	19.3533
2020-09-06 10:47:00	19.3533
2020-09-06 10:48:00	19.3533
2020-09-06 10:49:00	19.5975
2020-09-06 10:50:00	19.3777
2020-09-06 10:51:00	19.3533
2020-09-06 10:52:00	19.2557
2020-09-06 10:53:00	19.2557
2020-09-06 10:54:00	19.1092
2020-09-06 10:55:00	19.1092
2020-09-06 10:56:00	19.2312
2020-09-06 10:57:00	19.2312
2020-09-06 10:58:00	19.2557
2020-09-06 10:59:00	19.3777
2020-09-06 11:00:00	19.9881
2020-09-06 11:01:00	20.5985
2020-09-06 11:02:00	21.1112
2020-09-06 11:03:00	21.2088
2020-09-06 11:04:00	21.2088
2020-09-06 11:05:00	21.0868
2020-09-06 11:06:00	20.7205
2020-09-06 11:07:00	20.7205
2020-09-06 11:08:00	20.9647
2020-09-06 11:09:00	20.7205
2020-09-06 11:10:00	20.867
2020-09-06 11:11:00	20.8426
2020-09-06 11:12:00	20.7205
2020-09-06 11:13:00	20.5985
2020-09-06 11:14:00	20.6229
2020-09-06 11:15:00	20.8426
2020-09-06 11:16:00	21.1112
2020-09-06 11:17:00	20.9647
2020-09-06 11:18:00	20.9647
2020-09-06 11:19:00	20.7205
2020-09-06 11:20:00	20.9403
2020-09-06 11:21:00	21.2333
2020-09-06 11:22:00	21.2333
2020-09-06 11:23:00	21.2088
2020-09-06 11:24:00	21.3553
2020-09-06 11:25:00	21.3309
2020-09-06 11:26:00	21.0868
2020-09-06 11:27:00	20.7205
2020-09-06 11:28:00	20.5008
2020-09-06 11:29:00	20.2078
2020-09-06 11:30:00	19.8416
2020-09-06 11:31:00	19.866
2020-09-06 11:32:00	19.6219
2020-09-06 11:33:00	19.4998
2020-09-06 11:34:00	19.2557
2020-09-06 11:35:00	19.0115
2020-09-06 11:36:00	18.9871
2020-09-06 11:37:00	19.1092
2020-09-06 11:38:00	19.2557
2020-09-06 11:39:00	19.3777
2020-09-06 11:40:00	19.4998
2020-09-06 11:41:00	19.4754
2020-09-06 11:42:00	19.2557
2020-09-06 11:43:00	19.1092
2020-09-06 11:44:00	19.2557
2020-09-06 11:45:00	19.2557
2020-09-06 11:46:00	19.3533
2020-09-06 11:47:00	19.4998
2020-09-06 11:48:00	19.7439
2020-09-06 11:49:00	19.4998
2020-09-06 11:50:00	19.4998
2020-09-06 11:51:00	19.5975
2020-09-06 11:52:00	19.5975
2020-09-06 11:53:00	19.6219
2020-09-06 11:54:00	19.4998
2020-09-06 11:55:00	19.5975
2020-09-06 11:56:00	19.5975
2020-09-06 11:57:00	19.7439
2020-09-06 11:58:00	19.7439
2020-09-06 11:59:00	19.866
2020-09-06 12:00:00	19.9881
2020-09-06 12:01:00	20.3543
2020-09-06 12:02:00	20.7205
2020-09-06 12:03:00	20.7205
2020-09-06 12:04:00	20.6229
2020-09-06 12:05:00	20.7694
2020-09-06 12:06:00	21.1112
2020-09-06 12:07:00	21.2333
2020-09-06 12:08:00	21.2088
2020-09-06 12:09:00	21.3553
2020-09-06 12:10:00	21.7215
2020-09-06 12:11:00	22.2343
2020-09-06 12:12:00	22.7226
2020-09-06 12:13:00	23.0155
2020-09-06 12:14:00	23.2597
2020-09-06 12:15:00	23.2109
2020-09-06 12:16:00	23.2109
2020-09-06 12:17:00	23.2109
2020-09-06 12:18:00	22.6981
2020-09-06 12:19:00	22.7226
2020-09-06 12:20:00	22.7226
2020-09-06 12:21:00	22.2098
2020-09-06 12:22:00	22.2098
2020-09-06 12:23:00	22.2343
2020-09-06 12:24:00	22.454
2020-09-06 12:25:00	22.2098
2020-09-06 12:26:00	22.2098
2020-09-06 12:27:00	22.7226
2020-09-06 12:28:00	23.2109
2020-09-06 12:29:00	23.2109
2020-09-06 12:30:00	23.455
2020-09-06 12:31:00	23.455
2020-09-06 12:32:00	23.5771
2020-09-06 12:33:00	24.1142
2020-09-06 12:34:00	24.0654
2020-09-06 12:35:00	23.8212
2020-09-06 12:36:00	24.163
2020-09-06 12:37:00	24.6025
2020-09-06 12:38:00	24.4316
2020-09-06 12:39:00	24.3583
2020-09-06 12:40:00	24.6757
2020-09-06 12:41:00	24.9687
2020-09-06 12:42:00	25.2159
2020-09-06 12:43:00	25.3624
2020-09-06 12:44:00	25.7042
2020-09-06 12:45:00	25.4601
2020-09-06 12:46:00	25.2159
2020-09-06 12:47:00	24.6757
2020-09-06 12:48:00	24.6757
2020-09-06 12:49:00	24.6025
2020-09-06 12:50:00	24.4316
2020-09-06 12:51:00	24.1874
2020-09-06 12:52:00	24.1142
2020-09-06 12:53:00	24.1874
2020-09-06 12:54:00	23.9433
2020-09-06 12:55:00	23.455
2020-09-06 12:56:00	22.9667
2020-09-06 12:57:00	22.7226
2020-09-06 12:58:00	22.4784
2020-09-06 12:59:00	22.1122
2020-09-06 13:00:00	21.868
2020-09-06 13:01:00	21.3553
2020-09-06 13:02:00	21.1112
2020-09-06 13:03:00	21.1112
2020-09-06 13:04:00	21.1112
2020-09-06 13:05:00	20.9647
2020-09-06 13:06:00	21.1112
2020-09-06 13:07:00	20.9647
2020-09-06 13:08:00	20.8426
2020-09-06 13:09:00	20.7694
2020-09-06 13:10:00	20.7694
2020-09-06 13:11:00	20.5985
2020-09-06 13:12:00	20.6229
2020-09-06 13:13:00	20.3543
2020-09-06 13:14:00	20.1102
2020-09-06 13:15:00	19.9881
2020-09-06 13:16:00	19.9881
2020-09-06 13:17:00	20.1102
2020-09-06 13:18:00	19.8416
2020-09-06 13:19:00	20.1102
2020-09-06 13:20:00	20.1102
2020-09-06 13:21:00	20.1102
2020-09-06 13:22:00	20.2078
2020-09-06 13:23:00	20.2567
2020-09-06 13:24:00	20.1102
2020-09-06 13:25:00	19.7928
2020-09-06 13:26:00	19.5975
2020-09-06 13:27:00	19.7439
2020-09-06 13:28:00	19.7439
2020-09-06 13:29:00	19.8416
2020-09-06 13:30:00	19.8416
2020-09-06 13:31:00	19.8416
2020-09-06 13:32:00	19.866
2020-09-06 13:33:00	19.866
2020-09-06 13:34:00	19.3533
2020-09-06 13:35:00	19.6219
2020-09-06 13:36:00	19.866
2020-09-06 13:37:00	19.6219
2020-09-06 13:38:00	19.6219
2020-09-06 13:39:00	19.3777
2020-09-06 13:40:00	19.3533
2020-09-06 13:41:00	19.3777
2020-09-06 13:42:00	19.1092
2020-09-06 13:43:00	19.0115
2020-09-06 13:44:00	19.0115
2020-09-06 13:45:00	18.865
2020-09-06 13:46:00	19.0115
2020-09-06 13:47:00	18.9871
2020-09-06 13:48:00	19.158
2020-09-06 13:49:00	19.1092
2020-09-06 13:50:00	19.1092
2020-09-06 13:51:00	18.865
2020-09-06 13:52:00	18.865
2020-09-06 13:53:00	19.1092
2020-09-06 13:54:00	19.1092
2020-09-06 13:55:00	18.7429
2020-09-06 13:56:00	18.6453
2020-09-06 13:57:00	18.4988
2020-09-06 13:58:00	18.2546
2020-09-06 13:59:00	18.1326
2020-09-06 14:00:00	18.1326
2020-09-06 14:01:00	18.1326
2020-09-06 14:02:00	17.9617
2020-09-06 14:03:00	18.1326
2020-09-06 14:04:00	18.157
2020-09-06 14:05:00	18.1326
2020-09-06 14:06:00	18.1326
2020-09-06 14:07:00	17.9617
2020-09-06 14:08:00	17.8884
2020-09-06 14:09:00	17.9617
2020-09-06 14:10:00	18.2546
2020-09-06 14:11:00	18.4011
2020-09-06 14:12:00	18.3767
2020-09-06 14:13:00	18.4988
2020-09-06 14:14:00	18.572
2020-09-06 14:15:00	18.6453
2020-09-06 14:16:00	18.7429
2020-09-06 14:17:00	18.7429
2020-09-06 14:18:00	18.865
2020-09-06 14:19:00	19.2312
2020-09-06 14:20:00	19.3533
2020-09-06 14:21:00	19.866
2020-09-06 14:22:00	19.9881
2020-09-06 14:23:00	19.9881
2020-09-06 14:24:00	19.9881
2020-09-06 14:25:00	19.8416
2020-09-06 14:26:00	19.8416
2020-09-06 14:27:00	19.866
2020-09-06 14:28:00	19.8416
2020-09-06 14:29:00	19.7439
2020-09-06 14:30:00	19.3533
2020-09-06 14:31:00	19.2557
2020-09-06 14:32:00	19.1092
2020-09-06 14:33:00	19.0115
2020-09-06 14:34:00	18.865
2020-09-06 14:35:00	18.7429
2020-09-06 14:36:00	18.6453
2020-09-06 14:37:00	18.4988
2020-09-06 14:38:00	18.4988
2020-09-06 14:39:00	18.3767
2020-09-06 14:40:00	18.4011
2020-09-06 14:41:00	18.4011
2020-09-06 14:42:00	18.2546
2020-09-06 14:43:00	18.2546
2020-09-06 14:44:00	18.2546
2020-09-06 14:45:00	18.1326
2020-09-06 14:46:00	18.157
2020-09-06 14:47:00	18.0105
2020-09-06 14:48:00	17.8884
2020-09-06 14:49:00	17.9128
2020-09-06 14:50:00	17.7175
2020-09-06 14:51:00	17.7175
2020-09-06 14:52:00	17.7175
2020-09-06 14:53:00	17.5954
2020-09-06 14:54:00	17.6443
2020-09-06 14:55:00	17.7664
2020-09-06 14:56:00	17.8884
2020-09-06 14:57:00	17.8884
2020-09-06 14:58:00	17.9617
2020-09-06 14:59:00	18.157
2020-09-06 15:00:00	18.4011
2020-09-06 15:01:00	18.4011
2020-09-06 15:02:00	18.1326
2020-09-06 15:03:00	17.9617
2020-09-06 15:04:00	17.8884
2020-09-06 15:05:00	17.7175
2020-09-06 15:06:00	17.4734
2020-09-06 15:07:00	17.0339
2020-09-06 15:08:00	16.863
2020-09-06 15:09:00	16.3747
2020-09-06 15:10:00	16.3015
2020-09-06 15:11:00	16.1306
2020-09-06 15:12:00	16.1061
2020-09-06 15:13:00	16.1061
2020-09-06 15:14:00	15.862
2020-09-06 15:15:00	15.6178
2020-09-06 15:16:00	15.3981
2020-09-06 15:17:00	15.4958
2020-09-06 15:18:00	15.4958
2020-09-06 15:19:00	15.6178
2020-09-06 15:20:00	15.4958
2020-09-06 15:21:00	15.4958
2020-09-06 15:22:00	15.6178
2020-09-06 15:23:00	15.7643
2020-09-06 15:24:00	15.862
2020-09-06 15:25:00	16.0085
2020-09-06 15:26:00	16.2526
2020-09-06 15:27:00	16.3747
2020-09-06 15:28:00	16.3747
2020-09-06 15:29:00	16.4968
2020-09-06 15:30:00	16.4968
2020-09-06 15:31:00	16.6189
2020-09-06 15:32:00	16.7409
2020-09-06 15:33:00	16.863
2020-09-06 15:34:00	17.1072
2020-09-06 15:35:00	17.3513
2020-09-06 15:36:00	17.4734
2020-09-06 15:37:00	17.7175
2020-09-06 15:38:00	17.6443
2020-09-06 15:39:00	17.4734
2020-09-06 15:40:00	17.4001
2020-09-06 15:41:00	17.4001
2020-09-06 15:42:00	17.2292
2020-09-06 15:43:00	17.2292
2020-09-06 15:44:00	17.2292
2020-09-06 15:45:00	17.4001
2020-09-06 15:46:00	17.2292
2020-09-06 15:47:00	17.156
2020-09-06 15:48:00	17.1072
2020-09-06 15:49:00	17.0339
2020-09-06 15:50:00	16.863
2020-09-06 15:51:00	16.7409
2020-09-06 15:52:00	16.3747
2020-09-06 15:53:00	16.1306
2020-09-06 15:54:00	15.862
2020-09-06 15:55:00	15.862
2020-09-06 15:56:00	15.862
2020-09-06 15:57:00	15.862
2020-09-06 15:58:00	16.0085
2020-09-06 15:59:00	16.2526
2020-09-06 16:00:00	16.3015
2020-09-06 16:01:00	16.3747
2020-09-06 16:02:00	16.3747
2020-09-06 16:03:00	16.3747
2020-09-06 16:04:00	16.4968
2020-09-06 16:05:00	16.4968
2020-09-06 16:06:00	16.4968
2020-09-06 16:07:00	16.5456
2020-09-06 16:08:00	16.4968
2020-09-06 16:09:00	16.3747
2020-09-06 16:10:00	16.2526
2020-09-06 16:11:00	16.0085
2020-09-06 16:12:00	15.862
2020-09-06 16:13:00	15.862
2020-09-06 16:14:00	16.0085
2020-09-06 16:15:00	16.1306
2020-09-06 16:16:00	15.862
2020-09-06 16:17:00	15.7399
2020-09-06 16:18:00	15.8864
2020-09-06 16:19:00	15.862
2020-09-06 16:20:00	16.0085
2020-09-06 16:21:00	16.1306
2020-09-06 16:22:00	16.1306
2020-09-06 16:23:00	16.0085
2020-09-06 16:24:00	16.1306
2020-09-06 16:25:00	16.1306
2020-09-06 16:26:00	16.1306
2020-09-06 16:27:00	16.2526
2020-09-06 16:28:00	16.3747
2020-09-06 16:29:00	16.3747
2020-09-06 16:30:00	16.3747
2020-09-06 16:31:00	16.0085
2020-09-06 16:32:00	15.7399
2020-09-06 16:33:00	15.7643
2020-09-06 16:34:00	15.5202
2020-09-06 16:35:00	15.4958
2020-09-06 16:36:00	15.4958
2020-09-06 16:37:00	15.5202
2020-09-06 16:38:00	15.6178
2020-09-06 16:39:00	15.7643
2020-09-06 16:40:00	15.6178
2020-09-06 16:41:00	15.7643
2020-09-06 16:42:00	15.7643
2020-09-06 16:43:00	15.6178
2020-09-06 16:44:00	15.3981
2020-09-06 16:45:00	15.3981
2020-09-06 16:46:00	15.3493
2020-09-06 16:47:00	15.2516
2020-09-06 16:48:00	15.276
2020-09-06 16:49:00	15.276
2020-09-06 16:50:00	15.0075
2020-09-06 16:51:00	14.9098
2020-09-06 16:52:00	14.9098
2020-09-06 16:53:00	14.9098
2020-09-06 16:54:00	14.8854
2020-09-06 16:55:00	14.7633
2020-09-06 16:56:00	14.6413
2020-09-06 16:57:00	14.5192
2020-09-06 16:58:00	14.5192
2020-09-06 16:59:00	14.5192
2020-09-06 17:00:00	14.4948
2020-09-06 17:01:00	14.5192
2020-09-06 17:02:00	14.4215
2020-09-06 17:03:00	14.3971
2020-09-06 17:04:00	14.4948
2020-09-06 17:05:00	14.4948
2020-09-06 17:06:00	14.4948
2020-09-06 17:07:00	14.4948
2020-09-06 17:08:00	14.4948
2020-09-06 17:09:00	14.3971
2020-09-06 17:10:00	14.3727
2020-09-06 17:11:00	14.3971
2020-09-06 17:12:00	14.3971
2020-09-06 17:13:00	14.3971
2020-09-06 17:14:00	14.3727
2020-09-06 17:15:00	14.3971
2020-09-06 17:16:00	14.3971
2020-09-06 17:17:00	14.3971
2020-09-06 17:18:00	14.3971
2020-09-06 17:19:00	14.3971
2020-09-06 17:20:00	14.3971
2020-09-06 17:21:00	14.3971
2020-09-06 17:22:00	14.275
2020-09-06 17:23:00	14.2506
2020-09-06 17:24:00	14.2506
2020-09-06 17:25:00	14.2506
2020-09-06 17:26:00	14.2506
2020-09-06 17:27:00	14.2506
2020-09-06 17:28:00	14.153
2020-09-06 17:29:00	14.153
2020-09-06 17:30:00	14.1774
2020-09-06 17:31:00	14.0065
2020-09-06 17:32:00	14.0065
2020-09-06 17:33:00	14.0065
2020-09-06 17:34:00	13.9088
2020-09-06 17:35:00	14.0065
2020-09-06 17:36:00	14.0065
2020-09-06 17:37:00	14.153
2020-09-06 17:38:00	14.153
2020-09-06 17:39:00	14.153
2020-09-06 17:40:00	14.275
2020-09-06 17:41:00	14.2506
2020-09-06 17:42:00	14.2506
2020-09-06 17:43:00	14.3971
2020-09-06 17:44:00	14.275
2020-09-06 17:45:00	14.153
2020-09-06 17:46:00	14.153
2020-09-06 17:47:00	14.0065
2020-09-06 17:48:00	14.0065
2020-09-06 17:49:00	13.9088
2020-09-06 17:50:00	13.9088
2020-09-06 17:51:00	13.9088
2020-09-06 17:52:00	14.0065
2020-09-06 17:53:00	14.0065
2020-09-06 17:54:00	14.0065
2020-09-06 17:55:00	13.9088
2020-09-06 17:56:00	13.9088
2020-09-06 17:57:00	13.9088
2020-09-06 17:58:00	14.0553
2020-09-06 17:59:00	13.9821
2020-09-06 18:00:00	14.0065
2020-09-06 18:01:00	14.0065
2020-09-06 18:02:00	14.0065
2020-09-06 18:03:00	14.0065
2020-09-06 18:04:00	14.0065
2020-09-06 18:05:00	13.9088
2020-09-06 18:06:00	13.9088
2020-09-06 18:07:00	13.8844
2020-09-06 18:08:00	13.9088
2020-09-06 18:09:00	13.9088
2020-09-06 18:10:00	13.8844
2020-09-06 18:11:00	13.9088
2020-09-06 18:12:00	13.8844
2020-09-06 18:13:00	13.9088
2020-09-06 18:14:00	13.9088
2020-09-06 18:15:00	13.7867
2020-09-06 18:16:00	13.7867
2020-09-06 18:17:00	13.7379
2020-09-06 18:18:00	13.7867
2020-09-06 18:19:00	13.7867
2020-09-06 18:20:00	13.7867
2020-09-06 18:21:00	13.7867
2020-09-06 18:22:00	13.7867
2020-09-06 18:23:00	13.8112
2020-09-06 18:24:00	13.7867
2020-09-06 18:25:00	13.7379
2020-09-06 18:26:00	13.7867
2020-09-06 18:27:00	13.7867
2020-09-06 18:28:00	13.7867
2020-09-06 18:29:00	13.7867
2020-09-06 18:30:00	13.7867
2020-09-06 18:31:00	13.7867
2020-09-06 18:32:00	13.7867
2020-09-06 18:33:00	13.7867
2020-09-06 18:34:00	13.6402
2020-09-06 18:35:00	13.5182
2020-09-06 18:36:00	13.5182
2020-09-06 18:37:00	13.5182
2020-09-06 18:38:00	13.5426
2020-09-06 18:39:00	13.5182
2020-09-06 18:40:00	13.5426
2020-09-06 18:41:00	13.5426
2020-09-06 18:42:00	13.3961
2020-09-06 18:43:00	13.5426
2020-09-06 18:44:00	13.5426
2020-09-06 18:45:00	13.3961
2020-09-06 18:46:00	13.3961
2020-09-06 18:47:00	13.3961
2020-09-06 18:48:00	13.3961
2020-09-06 18:49:00	13.3961
2020-09-06 18:50:00	13.3717
2020-09-06 18:51:00	13.3961
2020-09-06 18:52:00	13.3961
2020-09-06 18:53:00	13.4205
2020-09-06 18:54:00	13.3961
2020-09-06 18:55:00	13.3961
2020-09-06 18:56:00	13.3961
2020-09-06 18:57:00	13.3961
2020-09-06 18:58:00	13.3961
2020-09-06 18:59:00	13.3961
2020-09-06 19:00:00	13.5426
2020-09-06 19:01:00	13.5426
2020-09-06 19:02:00	13.3961
2020-09-06 19:03:00	13.3961
2020-09-06 19:04:00	13.3961
2020-09-06 19:05:00	13.3961
2020-09-06 19:06:00	13.3961
2020-09-06 19:07:00	13.3961
2020-09-06 19:08:00	13.3961
2020-09-06 19:09:00	13.3961
2020-09-06 19:10:00	13.3961
2020-09-06 19:11:00	13.2984
2020-09-06 19:12:00	13.2984
2020-09-06 19:13:00	13.274
2020-09-06 19:14:00	13.152
2020-09-06 19:15:00	13.152
2020-09-06 19:16:00	13.152
2020-09-06 19:17:00	13.1275
2020-09-06 19:18:00	13.0299
2020-09-06 19:19:00	13.0299
2020-09-06 19:20:00	13.0543
2020-09-06 19:21:00	13.0543
2020-09-06 19:22:00	13.0299
2020-09-06 19:23:00	13.0299
2020-09-06 19:24:00	13.0299
2020-09-06 19:25:00	13.0299
2020-09-06 19:26:00	13.0299
2020-09-06 19:27:00	12.9078
2020-09-06 19:28:00	13.0299
2020-09-06 19:29:00	13.0299
2020-09-06 19:30:00	13.0299
2020-09-06 19:31:00	13.0299
2020-09-06 19:32:00	13.152
2020-09-06 19:33:00	13.152
2020-09-06 19:34:00	13.0299
2020-09-06 19:35:00	13.0299
2020-09-06 19:36:00	13.0543
2020-09-06 19:37:00	13.0299
2020-09-06 19:38:00	13.0299
2020-09-06 19:39:00	13.0543
2020-09-06 19:40:00	12.9078
2020-09-06 19:41:00	12.8834
2020-09-06 19:42:00	12.8834
2020-09-06 19:43:00	12.9078
2020-09-06 19:44:00	12.9078
2020-09-06 19:45:00	12.8834
2020-09-06 19:46:00	13.0299
2020-09-06 19:47:00	12.8834
2020-09-06 19:48:00	12.9078
2020-09-06 19:49:00	12.9078
2020-09-06 19:50:00	12.8834
2020-09-06 19:51:00	12.8834
2020-09-06 19:52:00	12.8834
2020-09-06 19:53:00	12.9078
2020-09-06 19:54:00	12.8834
2020-09-06 19:55:00	12.9078
2020-09-06 19:56:00	12.9078
2020-09-06 19:57:00	12.9078
2020-09-06 19:58:00	12.8834
2020-09-06 19:59:00	12.8834
2020-09-06 20:00:00	12.8834
2020-09-06 20:01:00	12.8834
2020-09-06 20:02:00	12.8834
2020-09-06 20:03:00	12.9078
2020-09-06 20:04:00	12.9078
2020-09-06 20:05:00	12.8834
2020-09-06 20:06:00	12.9078
2020-09-06 20:07:00	12.8834
2020-09-06 20:08:00	13.0299
2020-09-06 20:09:00	13.0299
2020-09-06 20:10:00	13.0299
2020-09-06 20:11:00	12.8834
2020-09-06 20:12:00	12.9078
2020-09-06 20:13:00	12.8834
2020-09-06 20:14:00	13.0543
2020-09-06 20:15:00	12.9078
2020-09-06 20:16:00	13.0543
2020-09-06 20:17:00	12.9078
2020-09-06 20:18:00	12.8834
2020-09-06 20:19:00	12.9078
2020-09-06 20:20:00	12.9078
2020-09-06 20:21:00	12.8834
2020-09-06 20:22:00	12.9078
2020-09-06 20:23:00	12.8834
2020-09-06 20:24:00	12.9078
2020-09-06 20:25:00	12.8834
2020-09-06 20:26:00	12.8834
2020-09-06 20:27:00	12.9078
2020-09-06 20:28:00	12.8834
2020-09-06 20:29:00	12.9078
2020-09-06 20:30:00	12.9078
2020-09-06 20:31:00	12.7857
2020-09-06 20:32:00	12.8834
2020-09-06 20:33:00	12.7857
2020-09-06 20:34:00	12.7857
2020-09-06 20:35:00	12.7857
2020-09-06 20:36:00	12.9078
2020-09-06 20:37:00	12.9078
2020-09-06 20:38:00	12.8834
2020-09-06 20:39:00	12.7857
2020-09-06 20:40:00	12.7857
2020-09-06 20:41:00	12.8834
2020-09-06 20:42:00	12.9078
2020-09-06 20:43:00	12.8834
2020-09-06 20:44:00	12.9078
2020-09-06 20:45:00	12.9078
2020-09-06 20:46:00	12.7857
2020-09-06 20:47:00	12.7857
2020-09-06 20:48:00	12.7857
2020-09-06 20:49:00	12.6392
2020-09-06 20:50:00	12.6392
2020-09-06 20:51:00	12.7857
2020-09-06 20:52:00	12.7857
2020-09-06 20:53:00	12.7857
2020-09-06 20:54:00	12.7857
2020-09-06 20:55:00	12.7857
2020-09-06 20:56:00	12.9078
2020-09-06 20:57:00	12.9078
2020-09-06 20:58:00	12.8834
2020-09-06 20:59:00	12.8834
2020-09-06 21:00:00	12.7857
2020-09-06 21:01:00	12.7857
2020-09-06 21:02:00	12.7857
2020-09-06 21:03:00	12.7857
2020-09-06 21:04:00	12.6392
2020-09-06 21:05:00	12.6392
2020-09-06 21:06:00	12.6392
2020-09-06 21:07:00	12.6392
2020-09-06 21:08:00	12.7857
2020-09-06 21:09:00	12.7857
2020-09-06 21:10:00	12.7857
2020-09-06 21:11:00	12.7857
2020-09-06 21:12:00	12.7857
2020-09-06 21:13:00	12.7857
2020-09-06 21:14:00	12.7857
2020-09-06 21:15:00	12.6392
2020-09-06 21:16:00	12.6392
2020-09-06 21:17:00	12.6392
2020-09-06 21:18:00	12.7857
2020-09-06 21:19:00	12.7857
2020-09-06 21:20:00	12.7857
2020-09-06 21:21:00	12.7857
2020-09-06 21:22:00	12.6637
2020-09-06 21:23:00	12.5416
2020-09-06 21:24:00	12.6637
2020-09-06 21:25:00	12.6637
2020-09-06 21:26:00	12.5416
2020-09-06 21:27:00	12.5172
2020-09-06 21:28:00	12.5416
2020-09-06 21:29:00	12.3432
2020-09-06 21:30:00	12.4409
2020-09-06 21:31:00	12.5416
2020-09-06 21:32:00	12.5416
2020-09-06 21:33:00	12.392
2020-09-06 21:34:00	12.5416
2020-09-06 21:35:00	12.6392
2020-09-06 21:36:00	12.6637
2020-09-06 21:37:00	12.6392
2020-09-06 21:38:00	12.7857
2020-09-06 21:39:00	12.7613
2020-09-06 21:40:00	12.7857
2020-09-06 21:41:00	12.7857
2020-09-06 21:42:00	12.7857
2020-09-06 21:43:00	12.9078
2020-09-06 21:44:00	12.8834
2020-09-06 21:45:00	12.7857
2020-09-06 21:46:00	12.7857
2020-09-06 21:47:00	12.7857
2020-09-06 21:48:00	12.6392
2020-09-06 21:49:00	12.6392
2020-09-06 21:50:00	12.6392
2020-09-06 21:51:00	12.6392
2020-09-06 21:52:00	12.7857
2020-09-06 21:53:00	12.6392
2020-09-06 21:54:00	12.6392
2020-09-06 21:55:00	12.6392
2020-09-06 21:56:00	12.6392
2020-09-06 21:57:00	12.6637
2020-09-06 21:58:00	12.5172
2020-09-06 21:59:00	12.5172
2020-09-06 22:00:00	12.392
2020-09-06 22:01:00	12.392
2020-09-06 22:02:00	12.392
2020-09-06 22:03:00	12.392
2020-09-06 22:04:00	12.392
2020-09-06 22:05:00	12.392
2020-09-06 22:06:00	12.392
2020-09-06 22:07:00	12.392
2020-09-06 22:08:00	12.392
2020-09-06 22:09:00	12.392
2020-09-06 22:10:00	12.392
2020-09-06 22:11:00	12.392
2020-09-06 22:12:00	12.392
2020-09-06 22:13:00	12.392
2020-09-06 22:14:00	12.3432
2020-09-06 22:15:00	12.392
2020-09-06 22:16:00	12.392
2020-09-06 22:17:00	12.392
2020-09-06 22:18:00	12.3432
2020-09-06 22:19:00	12.392
2020-09-06 22:20:00	12.3432
2020-09-06 22:21:00	12.392
2020-09-06 22:22:00	12.5416
2020-09-06 22:23:00	12.392
2020-09-06 22:24:00	12.392
2020-09-06 22:25:00	12.392
2020-09-06 22:26:00	12.392
2020-09-06 22:27:00	12.392
2020-09-06 22:28:00	12.392
2020-09-06 22:29:00	12.392
2020-09-06 22:30:00	12.392
2020-09-06 22:31:00	12.392
2020-09-06 22:32:00	12.392
2020-09-06 22:33:00	12.392
2020-09-06 22:34:00	12.392
2020-09-06 22:35:00	12.392
2020-09-06 22:36:00	12.392
2020-09-06 22:37:00	12.3432
2020-09-06 22:38:00	12.392
2020-09-06 22:39:00	12.392
2020-09-06 22:40:00	12.392
2020-09-06 22:41:00	12.2211
2020-09-06 22:42:00	12.27
2020-09-06 22:43:00	12.27
2020-09-06 22:44:00	12.27
2020-09-06 22:45:00	12.392
2020-09-06 22:46:00	12.392
2020-09-06 22:47:00	12.392
2020-09-06 22:48:00	12.27
2020-09-06 22:49:00	12.27
2020-09-06 22:50:00	12.27
2020-09-06 22:51:00	12.27
2020-09-06 22:52:00	12.27
2020-09-06 22:53:00	12.27
2020-09-06 22:54:00	12.27
2020-09-06 22:55:00	12.27
2020-09-06 22:56:00	12.27
2020-09-06 22:57:00	12.27
2020-09-06 22:58:00	12.2944
2020-09-06 22:59:00	12.27
2020-09-06 23:00:00	12.27
2020-09-06 23:01:00	12.2944
2020-09-06 23:02:00	12.27
2020-09-06 23:03:00	12.392
2020-09-06 23:04:00	12.392
2020-09-06 23:05:00	12.3432
2020-09-06 23:06:00	12.392
2020-09-06 23:07:00	12.392
2020-09-06 23:08:00	12.392
2020-09-06 23:09:00	12.392
2020-09-06 23:10:00	12.392
2020-09-06 23:11:00	12.392
2020-09-06 23:12:00	12.27
2020-09-06 23:13:00	12.392
2020-09-06 23:14:00	12.3432
2020-09-06 23:15:00	12.392
2020-09-06 23:16:00	12.392
2020-09-06 23:17:00	12.392
2020-09-06 23:18:00	12.392
2020-09-06 23:19:00	12.3432
2020-09-06 23:20:00	12.392
2020-09-06 23:21:00	12.392
2020-09-06 23:22:00	12.392
[truncated: 850,689 more rows]
