# Supplementary material for: Measurement data on the window opening behavior and climate in a strongly daylit office building
Source: Data Brief. 2022 Nov 29;46:108794. doi: 10.1016/j.dib.2022.108794 (PMC9772800; doi:10.1016/j.dib.2022.108794)
Supplement: Supplementary file 1 [file mmc1.zip › Dataset 3 - Wind speed.csv]

Date-Time	Wind_speed
2021-07-01 00:01:00	1.3463
2021-07-01 00:02:00	0.0
2021-07-01 00:03:00	0.0
2021-07-01 00:04:00	0.2341
2021-07-01 00:05:00	0.0
2021-07-01 00:06:00	0.6439
2021-07-01 00:07:00	2.1659
2021-07-01 00:08:00	2.1073
2021-07-01 00:09:00	0.0
2021-07-01 00:10:00	0.0
2021-07-01 00:11:00	0.0
2021-07-01 00:12:00	0.0
2021-07-01 00:13:00	0.0
2021-07-01 00:14:00	0.0
2021-07-01 00:15:00	0.0
2021-07-01 00:16:00	0.0
2021-07-01 00:17:00	0.0
2021-07-01 00:18:00	0.0
2021-07-01 00:19:00	0.0
2021-07-01 00:20:00	0.0
2021-07-01 00:21:00	0.0
2021-07-01 00:22:00	0.0
2021-07-01 00:23:00	0.0
2021-07-01 00:24:00	0.0
2021-07-01 00:25:00	3.1024
2021-07-01 00:26:00	0.1171
2021-07-01 00:27:00	0.4683
2021-07-01 00:28:00	2.9854
2021-07-01 00:29:00	1.2878
2021-07-01 00:30:00	0.0
2021-07-01 00:31:00	1.8146
2021-07-01 00:32:00	3.1024
2021-07-01 00:33:00	0.0
2021-07-01 00:34:00	3.1024
2021-07-01 00:35:00	0.5854
2021-07-01 00:36:00	3.0439
2021-07-01 00:37:00	0.0
2021-07-01 00:38:00	0.0
2021-07-01 00:39:00	0.0
2021-07-01 00:40:00	0.0
2021-07-01 00:41:00	0.0
2021-07-01 00:42:00	0.0
2021-07-01 00:43:00	0.0
2021-07-01 00:44:00	0.0
2021-07-01 00:45:00	1.2878
2021-07-01 00:46:00	2.0488
2021-07-01 00:47:00	0.0585
2021-07-01 00:48:00	0.0
2021-07-01 00:49:00	0.0
2021-07-01 00:50:00	0.0
2021-07-01 00:51:00	3.3366
2021-07-01 00:52:00	3.8634
2021-07-01 00:53:00	1.7561
2021-07-01 00:54:00	2.4585
2021-07-01 00:55:00	0.9951
2021-07-01 00:56:00	1.639
2021-07-01 00:57:00	0.5268
2021-07-01 00:58:00	0.6439
2021-07-01 00:59:00	2.3415
2021-07-01 01:00:00	0.0
2021-07-01 01:01:00	0.0
2021-07-01 01:02:00	0.0
2021-07-01 01:03:00	0.1756
2021-07-01 01:04:00	0.0
2021-07-01 01:05:00	0.2341
2021-07-01 01:06:00	2.8683
2021-07-01 01:07:00	2.1073
2021-07-01 01:08:00	4.2732
2021-07-01 01:09:00	3.8634
2021-07-01 01:10:00	0.6439
2021-07-01 01:11:00	0.4683
2021-07-01 01:12:00	0.0
2021-07-01 01:13:00	0.0
2021-07-01 01:14:00	0.0
2021-07-01 01:15:00	0.0
2021-07-01 01:16:00	0.0
2021-07-01 01:17:00	0.0
2021-07-01 01:18:00	0.3512
2021-07-01 01:19:00	0.6439
2021-07-01 01:20:00	0.2341
2021-07-01 01:21:00	0.0
2021-07-01 01:22:00	0.0
2021-07-01 01:23:00	0.0
2021-07-01 01:24:00	0.4098
2021-07-01 01:25:00	0.5268
2021-07-01 01:26:00	0.2341
2021-07-01 01:27:00	0.0
2021-07-01 01:28:00	0.0
2021-07-01 01:29:00	0.0
2021-07-01 01:30:00	0.0
2021-07-01 01:31:00	1.0537
2021-07-01 01:32:00	0.0
2021-07-01 01:33:00	0.0
2021-07-01 01:34:00	0.0
2021-07-01 01:35:00	0.0
2021-07-01 01:36:00	0.0
2021-07-01 01:37:00	0.0
2021-07-01 01:38:00	0.0
2021-07-01 01:39:00	0.0
2021-07-01 01:40:00	0.0
2021-07-01 01:41:00	1.5805
2021-07-01 01:42:00	3.278
2021-07-01 01:43:00	3.1024
2021-07-01 01:44:00	4.3902
2021-07-01 01:45:00	1.7561
2021-07-01 01:46:00	0.0
2021-07-01 01:47:00	0.0
2021-07-01 01:48:00	0.0
2021-07-01 01:49:00	0.0
2021-07-01 01:50:00	0.0
2021-07-01 01:51:00	0.0
2021-07-01 01:52:00	0.0
2021-07-01 01:53:00	0.0
2021-07-01 01:54:00	0.761
2021-07-01 01:55:00	1.4049
2021-07-01 01:56:00	2.9854
2021-07-01 01:57:00	3.9805
2021-07-01 01:58:00	3.8634
2021-07-01 01:59:00	3.7463
2021-07-01 02:00:00	4.8
2021-07-01 02:01:00	2.1659
2021-07-01 02:02:00	3.5122
2021-07-01 02:03:00	0.0
2021-07-01 02:04:00	0.0
2021-07-01 02:05:00	0.0
2021-07-01 02:06:00	0.0
2021-07-01 02:07:00	0.0
2021-07-01 02:08:00	0.0
2021-07-01 02:09:00	0.0
2021-07-01 02:10:00	0.0585
2021-07-01 02:11:00	0.0
2021-07-01 02:12:00	0.0
2021-07-01 02:13:00	0.0
2021-07-01 02:14:00	0.0
2021-07-01 02:15:00	0.0
2021-07-01 02:16:00	0.0
2021-07-01 02:17:00	0.0
2021-07-01 02:18:00	0.0
2021-07-01 02:19:00	0.0
2021-07-01 02:20:00	0.0
2021-07-01 02:21:00	0.0
2021-07-01 02:22:00	2.1073
2021-07-01 02:23:00	3.0439
2021-07-01 02:24:00	2.5171
2021-07-01 02:25:00	2.2244
2021-07-01 02:26:00	1.6976
2021-07-01 02:27:00	0.0
2021-07-01 02:28:00	0.0
2021-07-01 02:29:00	0.0
2021-07-01 02:30:00	0.878
2021-07-01 02:31:00	0.0585
2021-07-01 02:32:00	0.0
2021-07-01 02:33:00	0.0
2021-07-01 02:34:00	0.0
2021-07-01 02:35:00	0.2341
2021-07-01 02:36:00	0.0
2021-07-01 02:37:00	0.0
2021-07-01 02:38:00	0.0
2021-07-01 02:39:00	0.0
2021-07-01 02:40:00	0.0585
2021-07-01 02:41:00	0.0
2021-07-01 02:42:00	4.2732
2021-07-01 02:43:00	4.2732
2021-07-01 02:44:00	3.9805
2021-07-01 02:45:00	4.8585
2021-07-01 02:46:00	2.2244
2021-07-01 02:47:00	1.4049
2021-07-01 02:48:00	2.7512
2021-07-01 02:49:00	3.3366
2021-07-01 02:50:00	2.9854
2021-07-01 02:51:00	0.0585
2021-07-01 02:52:00	0.8195
2021-07-01 02:53:00	0.8195
2021-07-01 02:54:00	0.0
2021-07-01 02:55:00	0.0
2021-07-01 02:56:00	0.0
2021-07-01 02:57:00	2.4585
2021-07-01 02:58:00	1.5805
2021-07-01 02:59:00	0.0
2021-07-01 03:00:00	0.5268
2021-07-01 03:01:00	0.0
2021-07-01 03:02:00	0.0
2021-07-01 03:03:00	0.0
2021-07-01 03:04:00	0.0
2021-07-01 03:05:00	0.0
2021-07-01 03:06:00	0.0
2021-07-01 03:07:00	0.0
2021-07-01 03:08:00	0.0
2021-07-01 03:09:00	0.0
2021-07-01 03:10:00	1.4634
2021-07-01 03:11:00	2.2829
2021-07-01 03:12:00	1.6976
2021-07-01 03:13:00	0.9366
2021-07-01 03:14:00	0.0
2021-07-01 03:15:00	0.0
2021-07-01 03:16:00	0.0
2021-07-01 03:17:00	0.0585
2021-07-01 03:18:00	0.0
2021-07-01 03:19:00	0.0
2021-07-01 03:20:00	0.0
2021-07-01 03:21:00	0.0
2021-07-01 03:22:00	0.0
2021-07-01 03:23:00	0.4683
2021-07-01 03:24:00	1.7561
2021-07-01 03:25:00	0.0585
2021-07-01 03:26:00	1.7561
2021-07-01 03:27:00	0.0
2021-07-01 03:28:00	0.0
2021-07-01 03:29:00	0.0
2021-07-01 03:30:00	0.0
2021-07-01 03:31:00	0.0
2021-07-01 03:32:00	0.0
2021-07-01 03:33:00	0.0
2021-07-01 03:34:00	0.0
2021-07-01 03:35:00	0.0
2021-07-01 03:36:00	0.0
2021-07-01 03:37:00	0.0
2021-07-01 03:38:00	0.0
2021-07-01 03:39:00	0.0
2021-07-01 03:40:00	0.0
2021-07-01 03:41:00	0.0
2021-07-01 03:42:00	0.0
2021-07-01 03:43:00	0.0
2021-07-01 03:44:00	0.0
2021-07-01 03:45:00	0.0
2021-07-01 03:46:00	0.0
2021-07-01 03:47:00	0.0
2021-07-01 03:48:00	0.0
2021-07-01 03:49:00	0.0
2021-07-01 03:50:00	0.0
2021-07-01 03:51:00	0.0
2021-07-01 03:52:00	0.0
2021-07-01 03:53:00	0.0
2021-07-01 03:54:00	0.0
2021-07-01 03:55:00	0.0
2021-07-01 03:56:00	0.0
2021-07-01 03:57:00	0.0
2021-07-01 03:58:00	0.0
2021-07-01 03:59:00	0.0
2021-07-01 04:00:00	0.0
2021-07-01 04:01:00	0.0
2021-07-01 04:02:00	0.0
2021-07-01 04:03:00	0.0
2021-07-01 04:04:00	0.0
2021-07-01 04:05:00	0.761
2021-07-01 04:06:00	0.0585
2021-07-01 04:07:00	0.0
2021-07-01 04:08:00	0.0
2021-07-01 04:09:00	0.0
2021-07-01 04:10:00	0.0
2021-07-01 04:11:00	0.0585
2021-07-01 04:12:00	1.4049
2021-07-01 04:13:00	1.2878
2021-07-01 04:14:00	1.5805
2021-07-01 04:15:00	0.761
2021-07-01 04:16:00	0.0
2021-07-01 04:17:00	1.3463
2021-07-01 04:18:00	1.0537
2021-07-01 04:19:00	0.878
2021-07-01 04:20:00	1.639
2021-07-01 04:21:00	1.522
2021-07-01 04:22:00	0.0
2021-07-01 04:23:00	0.0
2021-07-01 04:24:00	0.0
2021-07-01 04:25:00	0.0
2021-07-01 04:26:00	0.4683
2021-07-01 04:27:00	1.2878
2021-07-01 04:28:00	1.3463
2021-07-01 04:29:00	1.9317
2021-07-01 04:30:00	1.2293
2021-07-01 04:31:00	0.0
2021-07-01 04:32:00	0.0
2021-07-01 04:33:00	0.0
2021-07-01 04:34:00	0.0
2021-07-01 04:35:00	0.0
2021-07-01 04:36:00	0.0
2021-07-01 04:37:00	0.0
2021-07-01 04:38:00	0.0585
2021-07-01 04:39:00	0.0
2021-07-01 04:40:00	0.0
2021-07-01 04:41:00	0.0
2021-07-01 04:42:00	0.0
2021-07-01 04:43:00	0.0
2021-07-01 04:44:00	0.0
2021-07-01 04:45:00	0.0
2021-07-01 04:46:00	0.0
2021-07-01 04:47:00	0.0
2021-07-01 04:48:00	0.0
2021-07-01 04:49:00	0.9366
2021-07-01 04:50:00	2.5756
2021-07-01 04:51:00	1.9317
2021-07-01 04:52:00	2.1073
2021-07-01 04:53:00	2.8098
2021-07-01 04:54:00	0.2927
2021-07-01 04:55:00	0.3512
2021-07-01 04:56:00	0.2927
2021-07-01 04:57:00	0.0
2021-07-01 04:58:00	0.0
2021-07-01 04:59:00	1.1707
2021-07-01 05:00:00	0.0
2021-07-01 05:01:00	0.0
2021-07-01 05:02:00	0.0
2021-07-01 05:03:00	0.0
2021-07-01 05:04:00	0.0
2021-07-01 05:05:00	0.0
2021-07-01 05:06:00	0.0
2021-07-01 05:07:00	0.0
2021-07-01 05:08:00	0.0
2021-07-01 05:09:00	0.0
2021-07-01 05:10:00	0.0
2021-07-01 05:11:00	0.0
2021-07-01 05:12:00	0.0
2021-07-01 05:13:00	0.0
2021-07-01 05:14:00	0.0
2021-07-01 05:15:00	0.0
2021-07-01 05:16:00	0.0
2021-07-01 05:17:00	0.0
2021-07-01 05:18:00	0.0
2021-07-01 05:19:00	0.0
2021-07-01 05:20:00	0.0
2021-07-01 05:21:00	0.0
2021-07-01 05:22:00	0.0
2021-07-01 05:23:00	0.0
2021-07-01 05:24:00	0.0
2021-07-01 05:25:00	0.0
2021-07-01 05:26:00	0.0
2021-07-01 05:27:00	0.0
2021-07-01 05:28:00	0.0
2021-07-01 05:29:00	0.0
2021-07-01 05:30:00	0.0
2021-07-01 05:31:00	0.0
2021-07-01 05:32:00	0.0
2021-07-01 05:33:00	0.0
2021-07-01 05:34:00	0.0
2021-07-01 05:35:00	0.0
2021-07-01 05:36:00	0.0
2021-07-01 05:37:00	0.0
2021-07-01 05:38:00	0.0
2021-07-01 05:39:00	0.0
2021-07-01 05:40:00	0.0
2021-07-01 05:41:00	0.0
2021-07-01 05:42:00	0.0
2021-07-01 05:43:00	0.0
2021-07-01 05:44:00	0.0
2021-07-01 05:45:00	0.0
2021-07-01 05:46:00	0.0
2021-07-01 05:47:00	0.0
2021-07-01 05:48:00	0.0
2021-07-01 05:49:00	0.0
2021-07-01 05:50:00	0.0
2021-07-01 05:51:00	0.0
2021-07-01 05:52:00	0.0
2021-07-01 05:53:00	0.0
2021-07-01 05:54:00	0.0
2021-07-01 05:55:00	0.0
2021-07-01 05:56:00	0.0
2021-07-01 05:57:00	0.0
2021-07-01 05:58:00	0.0
2021-07-01 05:59:00	0.0
2021-07-01 06:00:00	0.0
2021-07-01 06:01:00	0.0
2021-07-01 06:02:00	0.0
2021-07-01 06:03:00	0.0
2021-07-01 06:04:00	0.0
2021-07-01 06:05:00	0.0
2021-07-01 06:06:00	0.0
2021-07-01 06:07:00	0.0
2021-07-01 06:08:00	0.0
2021-07-01 06:09:00	0.0
2021-07-01 06:10:00	0.0
2021-07-01 06:11:00	0.0
2021-07-01 06:12:00	0.0
2021-07-01 06:13:00	0.0
2021-07-01 06:14:00	0.0
2021-07-01 06:15:00	1.5805
2021-07-01 06:16:00	0.5268
2021-07-01 06:17:00	3.4537
2021-07-01 06:18:00	2.1073
2021-07-01 06:19:00	2.1659
2021-07-01 06:20:00	0.0
2021-07-01 06:21:00	0.0
2021-07-01 06:22:00	0.0585
2021-07-01 06:23:00	0.0
2021-07-01 06:24:00	0.0
2021-07-01 06:25:00	0.0
2021-07-01 06:26:00	0.0
2021-07-01 06:27:00	0.0
2021-07-01 06:28:00	0.0
2021-07-01 06:29:00	0.0
2021-07-01 06:30:00	0.0
2021-07-01 06:31:00	0.0
2021-07-01 06:32:00	1.0537
2021-07-01 06:33:00	0.0
2021-07-01 06:34:00	0.0
2021-07-01 06:35:00	0.0
2021-07-01 06:36:00	0.0
2021-07-01 06:37:00	1.9902
2021-07-01 06:38:00	2.5756
2021-07-01 06:39:00	1.5805
2021-07-01 06:40:00	0.2341
2021-07-01 06:41:00	0.5854
2021-07-01 06:42:00	1.8146
2021-07-01 06:43:00	2.0488
2021-07-01 06:44:00	2.0488
2021-07-01 06:45:00	2.6341
2021-07-01 06:46:00	0.0
2021-07-01 06:47:00	0.0
2021-07-01 06:48:00	0.1171
2021-07-01 06:49:00	2.2829
2021-07-01 06:50:00	2.5756
2021-07-01 06:51:00	1.4634
2021-07-01 06:52:00	3.7463
2021-07-01 06:53:00	4.8585
2021-07-01 06:54:00	3.922
2021-07-01 06:55:00	5.3854
2021-07-01 06:56:00	3.3366
2021-07-01 06:57:00	4.5073
2021-07-01 06:58:00	5.2098
2021-07-01 06:59:00	4.3902
2021-07-01 07:00:00	1.522
2021-07-01 07:01:00	3.161
2021-07-01 07:02:00	1.2878
2021-07-01 07:03:00	2.8098
2021-07-01 07:04:00	3.5122
2021-07-01 07:05:00	3.3366
2021-07-01 07:06:00	3.4537
2021-07-01 07:07:00	2.5756
2021-07-01 07:08:00	0.0585
2021-07-01 07:09:00	3.6878
2021-07-01 07:10:00	2.6927
2021-07-01 07:11:00	2.9268
2021-07-01 07:12:00	0.9951
2021-07-01 07:13:00	0.878
2021-07-01 07:14:00	0.8195
2021-07-01 07:15:00	2.4585
2021-07-01 07:16:00	0.4098
2021-07-01 07:17:00	1.3463
2021-07-01 07:18:00	0.0
2021-07-01 07:19:00	0.4683
2021-07-01 07:20:00	2.1659
2021-07-01 07:21:00	1.5805
2021-07-01 07:22:00	1.7561
2021-07-01 07:23:00	2.1073
2021-07-01 07:24:00	2.1659
2021-07-01 07:25:00	0.2341
2021-07-01 07:26:00	0.2341
2021-07-01 07:27:00	1.8146
2021-07-01 07:28:00	1.6976
2021-07-01 07:29:00	2.5171
2021-07-01 07:30:00	3.6293
2021-07-01 07:31:00	3.8634
2021-07-01 07:32:00	2.5756
2021-07-01 07:33:00	1.2293
2021-07-01 07:34:00	0.1171
2021-07-01 07:35:00	0.0
2021-07-01 07:36:00	0.0
2021-07-01 07:37:00	0.0
2021-07-01 07:38:00	0.0
2021-07-01 07:39:00	0.0
2021-07-01 07:40:00	0.0
2021-07-01 07:41:00	0.0
2021-07-01 07:42:00	0.0
2021-07-01 07:43:00	0.0
2021-07-01 07:44:00	0.0
2021-07-01 07:45:00	0.0
2021-07-01 07:46:00	0.0
2021-07-01 07:47:00	0.0
2021-07-01 07:48:00	0.0
2021-07-01 07:49:00	0.0
2021-07-01 07:50:00	0.0
2021-07-01 07:51:00	0.0585
2021-07-01 07:52:00	0.4098
2021-07-01 07:53:00	0.5268
2021-07-01 07:54:00	1.2878
2021-07-01 07:55:00	1.4634
2021-07-01 07:56:00	0.2341
2021-07-01 07:57:00	1.522
2021-07-01 07:58:00	0.9366
2021-07-01 07:59:00	0.0
2021-07-01 08:00:00	0.0
2021-07-01 08:01:00	0.0
2021-07-01 08:02:00	0.0
2021-07-01 08:03:00	0.0
2021-07-01 08:04:00	0.0
2021-07-01 08:05:00	0.0
2021-07-01 08:06:00	0.0
2021-07-01 08:07:00	0.0
2021-07-01 08:08:00	0.0
2021-07-01 08:09:00	0.1171
2021-07-01 08:10:00	1.2293
2021-07-01 08:11:00	2.1073
2021-07-01 08:12:00	1.522
2021-07-01 08:13:00	1.1122
2021-07-01 08:14:00	0.0
2021-07-01 08:15:00	2.5171
2021-07-01 08:16:00	3.278
2021-07-01 08:17:00	1.9902
2021-07-01 08:18:00	2.1073
2021-07-01 08:19:00	0.4098
2021-07-01 08:20:00	0.8195
2021-07-01 08:21:00	0.9366
2021-07-01 08:22:00	1.1122
2021-07-01 08:23:00	0.2927
2021-07-01 08:24:00	0.878
2021-07-01 08:25:00	1.639
2021-07-01 08:26:00	3.0439
2021-07-01 08:27:00	2.9854
2021-07-01 08:28:00	3.922
2021-07-01 08:29:00	5.3268
2021-07-01 08:30:00	4.0976
2021-07-01 08:31:00	4.7415
2021-07-01 08:32:00	4.7415
2021-07-01 08:33:00	3.922
2021-07-01 08:34:00	3.5122
2021-07-01 08:35:00	1.522
2021-07-01 08:36:00	3.4537
2021-07-01 08:37:00	1.4634
2021-07-01 08:38:00	2.0488
2021-07-01 08:39:00	3.4537
2021-07-01 08:40:00	1.5805
2021-07-01 08:41:00	2.2244
2021-07-01 08:42:00	5.6195
2021-07-01 08:43:00	0.8195
2021-07-01 08:44:00	2.5756
2021-07-01 08:45:00	1.522
2021-07-01 08:46:00	1.522
2021-07-01 08:47:00	2.7512
2021-07-01 08:48:00	2.6341
2021-07-01 08:49:00	3.161
2021-07-01 08:50:00	1.1122
2021-07-01 08:51:00	3.1024
2021-07-01 08:52:00	2.3415
2021-07-01 08:53:00	2.6341
2021-07-01 08:54:00	3.161
2021-07-01 08:55:00	2.8098
2021-07-01 08:56:00	0.5268
2021-07-01 08:57:00	0.2341
2021-07-01 08:58:00	2.7512
2021-07-01 08:59:00	0.761
2021-07-01 09:00:00	0.878
2021-07-01 09:01:00	4.8
2021-07-01 09:02:00	3.3366
2021-07-01 09:03:00	0.1756
2021-07-01 09:04:00	0.0
2021-07-01 09:05:00	0.0
2021-07-01 09:06:00	0.9366
2021-07-01 09:07:00	0.0
2021-07-01 09:08:00	0.1171
2021-07-01 09:09:00	0.0
2021-07-01 09:10:00	0.0
2021-07-01 09:11:00	0.0
2021-07-01 09:12:00	0.0
2021-07-01 09:13:00	0.9951
2021-07-01 09:14:00	0.5854
2021-07-01 09:15:00	3.4537
2021-07-01 09:16:00	6.0878
2021-07-01 09:17:00	4.3317
2021-07-01 09:18:00	4.3902
2021-07-01 09:19:00	0.0585
2021-07-01 09:20:00	0.0
2021-07-01 09:21:00	1.639
2021-07-01 09:22:00	1.2878
2021-07-01 09:23:00	0.8195
2021-07-01 09:24:00	3.5707
2021-07-01 09:25:00	4.5659
2021-07-01 09:26:00	4.8585
2021-07-01 09:27:00	1.8732
2021-07-01 09:28:00	4.8
2021-07-01 09:29:00	5.2098
2021-07-01 09:30:00	3.161
2021-07-01 09:31:00	2.3415
2021-07-01 09:32:00	0.0
2021-07-01 09:33:00	1.9902
2021-07-01 09:34:00	6.3805
2021-07-01 09:35:00	5.0341
2021-07-01 09:36:00	4.039
2021-07-01 09:37:00	1.4049
2021-07-01 09:38:00	2.2829
2021-07-01 09:39:00	2.5756
2021-07-01 09:40:00	3.6293
2021-07-01 09:41:00	0.0
2021-07-01 09:42:00	2.8098
2021-07-01 09:43:00	0.0
2021-07-01 09:44:00	0.878
2021-07-01 09:45:00	0.1171
2021-07-01 09:46:00	0.5854
2021-07-01 09:47:00	0.0
2021-07-01 09:48:00	0.0
2021-07-01 09:49:00	0.0
2021-07-01 09:50:00	0.0
2021-07-01 09:51:00	1.4634
2021-07-01 09:52:00	4.9171
2021-07-01 09:53:00	4.9171
2021-07-01 09:54:00	1.4634
2021-07-01 09:55:00	1.9902
2021-07-01 09:56:00	2.2829
2021-07-01 09:57:00	3.278
2021-07-01 09:58:00	3.0439
2021-07-01 09:59:00	3.161
2021-07-01 10:00:00	0.0585
2021-07-01 10:01:00	0.2341
2021-07-01 10:02:00	0.0585
2021-07-01 10:03:00	0.1171
2021-07-01 10:04:00	0.0
2021-07-01 10:05:00	1.8732
2021-07-01 10:06:00	0.0585
2021-07-01 10:07:00	0.4098
2021-07-01 10:08:00	2.3415
2021-07-01 10:09:00	3.0439
2021-07-01 10:10:00	3.278
2021-07-01 10:11:00	0.2341
2021-07-01 10:12:00	6.5561
2021-07-01 10:13:00	1.1122
2021-07-01 10:14:00	1.1707
2021-07-01 10:15:00	3.161
2021-07-01 10:16:00	1.6976
2021-07-01 10:17:00	1.4634
2021-07-01 10:18:00	0.2341
2021-07-01 10:19:00	2.2244
2021-07-01 10:20:00	0.761
2021-07-01 10:21:00	0.1171
2021-07-01 10:22:00	0.5268
2021-07-01 10:23:00	2.6341
2021-07-01 10:24:00	1.639
2021-07-01 10:25:00	0.5854
2021-07-01 10:26:00	2.4585
2021-07-01 10:27:00	1.639
2021-07-01 10:28:00	1.4634
2021-07-01 10:29:00	0.4098
2021-07-01 10:30:00	1.4049
2021-07-01 10:31:00	1.3463
2021-07-01 10:32:00	2.1073
2021-07-01 10:33:00	0.9366
2021-07-01 10:34:00	0.0
2021-07-01 10:35:00	0.4683
2021-07-01 10:36:00	0.4098
2021-07-01 10:37:00	0.0
2021-07-01 10:38:00	1.9902
2021-07-01 10:39:00	6.1463
2021-07-01 10:40:00	6.2634
2021-07-01 10:41:00	3.5707
2021-07-01 10:42:00	4.5659
2021-07-01 10:43:00	4.5659
2021-07-01 10:44:00	3.1024
2021-07-01 10:45:00	4.2146
2021-07-01 10:46:00	1.4049
2021-07-01 10:47:00	5.4439
2021-07-01 10:48:00	1.9317
2021-07-01 10:49:00	4.4488
2021-07-01 10:50:00	2.0488
2021-07-01 10:51:00	6.3805
2021-07-01 10:52:00	3.922
2021-07-01 10:53:00	1.4634
2021-07-01 10:54:00	0.4098
2021-07-01 10:55:00	0.0
2021-07-01 10:56:00	0.878
2021-07-01 10:57:00	3.161
2021-07-01 10:58:00	3.0439
2021-07-01 10:59:00	4.039
2021-07-01 11:00:00	2.8098
2021-07-01 11:01:00	3.4537
2021-07-01 11:02:00	2.6927
2021-07-01 11:03:00	2.8683
2021-07-01 11:04:00	4.6829
2021-07-01 11:05:00	2.2829
2021-07-01 11:06:00	3.7463
2021-07-01 11:07:00	1.6976
2021-07-01 11:08:00	4.8585
2021-07-01 11:09:00	0.0
2021-07-01 11:10:00	1.9317
2021-07-01 11:11:00	2.8098
2021-07-01 11:12:00	3.3366
2021-07-01 11:13:00	3.278
2021-07-01 11:14:00	1.4049
2021-07-01 11:15:00	1.2878
2021-07-01 11:16:00	0.7024
2021-07-01 11:17:00	1.4634
2021-07-01 11:18:00	5.0341
2021-07-01 11:19:00	8.4878
2021-07-01 11:20:00	9.0732
2021-07-01 11:21:00	6.4976
2021-07-01 11:22:00	2.4
2021-07-01 11:23:00	2.6341
2021-07-01 11:24:00	3.8634
2021-07-01 11:25:00	3.3366
2021-07-01 11:26:00	8.7805
2021-07-01 11:27:00	4.8
2021-07-01 11:28:00	7.7268
2021-07-01 11:29:00	8.0195
2021-07-01 11:30:00	4.6244
2021-07-01 11:31:00	2.8683
2021-07-01 11:32:00	3.8049
2021-07-01 11:33:00	4.4488
2021-07-01 11:34:00	6.7317
2021-07-01 11:35:00	5.2098
2021-07-01 11:36:00	3.3951
2021-07-01 11:37:00	5.9122
2021-07-01 11:38:00	7.0244
2021-07-01 11:39:00	3.922
2021-07-01 11:40:00	4.4488
2021-07-01 11:41:00	4.6829
2021-07-01 11:42:00	4.9756
2021-07-01 11:43:00	6.3805
2021-07-01 11:44:00	1.3463
2021-07-01 11:45:00	2.2244
2021-07-01 11:46:00	0.1756
2021-07-01 11:47:00	3.161
2021-07-01 11:48:00	1.5805
2021-07-01 11:49:00	3.9805
2021-07-01 11:50:00	2.6341
2021-07-01 11:51:00	4.6244
2021-07-01 11:52:00	3.4537
2021-07-01 11:53:00	0.0
2021-07-01 11:54:00	0.2341
2021-07-01 11:55:00	0.9366
2021-07-01 11:56:00	1.3463
2021-07-01 11:57:00	2.4
2021-07-01 11:58:00	0.9951
2021-07-01 11:59:00	1.5805
2021-07-01 12:00:00	0.7024
2021-07-01 12:01:00	0.0
2021-07-01 12:02:00	0.1756
2021-07-01 12:03:00	0.0585
2021-07-01 12:04:00	0.5268
2021-07-01 12:05:00	0.0
2021-07-01 12:06:00	0.761
2021-07-01 12:07:00	1.4049
2021-07-01 12:08:00	1.9317
2021-07-01 12:09:00	4.2732
2021-07-01 12:10:00	0.8195
2021-07-01 12:11:00	1.0537
2021-07-01 12:12:00	3.1024
2021-07-01 12:13:00	1.5805
2021-07-01 12:14:00	1.522
2021-07-01 12:15:00	0.2341
2021-07-01 12:16:00	0.761
2021-07-01 12:17:00	0.0
2021-07-01 12:18:00	0.0
2021-07-01 12:19:00	0.0
2021-07-01 12:20:00	2.9268
2021-07-01 12:21:00	0.761
2021-07-01 12:22:00	5.1512
2021-07-01 12:23:00	2.5756
2021-07-01 12:24:00	0.1171
2021-07-01 12:25:00	0.6439
2021-07-01 12:26:00	1.2878
2021-07-01 12:27:00	0.8195
2021-07-01 12:28:00	0.1171
2021-07-01 12:29:00	0.0
2021-07-01 12:30:00	1.5805
2021-07-01 12:31:00	0.1171
2021-07-01 12:32:00	2.5171
2021-07-01 12:33:00	0.0
2021-07-01 12:34:00	2.2244
2021-07-01 12:35:00	2.1659
2021-07-01 12:36:00	2.6341
2021-07-01 12:37:00	2.4
2021-07-01 12:38:00	3.2195
2021-07-01 12:39:00	3.8634
2021-07-01 12:40:00	4.5659
2021-07-01 12:41:00	5.561
2021-07-01 12:42:00	4.7415
2021-07-01 12:43:00	5.2098
2021-07-01 12:44:00	1.1122
2021-07-01 12:45:00	2.7512
2021-07-01 12:46:00	3.3951
2021-07-01 12:47:00	5.5024
2021-07-01 12:48:00	2.7512
2021-07-01 12:49:00	2.9268
2021-07-01 12:50:00	3.4537
2021-07-01 12:51:00	5.4439
2021-07-01 12:52:00	2.6927
2021-07-01 12:53:00	2.1073
2021-07-01 12:54:00	0.1756
2021-07-01 12:55:00	2.1073
2021-07-01 12:56:00	2.5171
2021-07-01 12:57:00	2.7512
2021-07-01 12:58:00	3.3366
2021-07-01 12:59:00	2.6927
2021-07-01 13:00:00	6.7317
2021-07-01 13:01:00	4.6244
2021-07-01 13:02:00	3.8634
2021-07-01 13:03:00	4.039
2021-07-01 13:04:00	0.878
2021-07-01 13:05:00	0.0
2021-07-01 13:06:00	0.0
2021-07-01 13:07:00	0.0
2021-07-01 13:08:00	4.0976
2021-07-01 13:09:00	0.3512
2021-07-01 13:10:00	2.8098
2021-07-01 13:11:00	0.9366
2021-07-01 13:12:00	1.4049
2021-07-01 13:13:00	2.2244
2021-07-01 13:14:00	2.4585
2021-07-01 13:15:00	1.639
2021-07-01 13:16:00	0.0
2021-07-01 13:17:00	1.6976
2021-07-01 13:18:00	2.3415
2021-07-01 13:19:00	0.0
2021-07-01 13:20:00	0.0
2021-07-01 13:21:00	0.0
2021-07-01 13:22:00	6.1463
2021-07-01 13:23:00	0.0
2021-07-01 13:24:00	0.9951
2021-07-01 13:25:00	5.0927
2021-07-01 13:26:00	1.4049
2021-07-01 13:27:00	4.3317
2021-07-01 13:28:00	1.1707
2021-07-01 13:29:00	1.4049
2021-07-01 13:30:00	4.4488
2021-07-01 13:31:00	2.9854
2021-07-01 13:32:00	0.0
2021-07-01 13:33:00	2.1659
2021-07-01 13:34:00	0.4098
2021-07-01 13:35:00	0.0
2021-07-01 13:36:00	2.6341
2021-07-01 13:37:00	0.878
2021-07-01 13:38:00	4.3902
2021-07-01 13:39:00	1.3463
2021-07-01 13:40:00	0.4098
2021-07-01 13:41:00	2.7512
2021-07-01 13:42:00	2.5756
2021-07-01 13:43:00	0.0
2021-07-01 13:44:00	0.0
2021-07-01 13:45:00	0.9951
2021-07-01 13:46:00	0.0
2021-07-01 13:47:00	1.7561
2021-07-01 13:48:00	0.0
2021-07-01 13:49:00	0.0
2021-07-01 13:50:00	0.0
2021-07-01 13:51:00	0.0
2021-07-01 13:52:00	0.0
2021-07-01 13:53:00	0.0
2021-07-01 13:54:00	0.1756
2021-07-01 13:55:00	0.0
2021-07-01 13:56:00	0.0
2021-07-01 13:57:00	0.2927
2021-07-01 13:58:00	0.0
2021-07-01 13:59:00	0.0
2021-07-01 14:00:00	1.2878
2021-07-01 14:01:00	2.1659
2021-07-01 14:02:00	2.2829
2021-07-01 14:03:00	2.1073
2021-07-01 14:04:00	0.761
2021-07-01 14:05:00	2.2829
2021-07-01 14:06:00	0.0
2021-07-01 14:07:00	0.0
2021-07-01 14:08:00	2.3415
2021-07-01 14:09:00	2.2244
2021-07-01 14:10:00	2.9854
2021-07-01 14:11:00	1.1122
2021-07-01 14:12:00	0.0585
2021-07-01 14:13:00	2.7512
2021-07-01 14:14:00	1.1707
2021-07-01 14:15:00	1.639
2021-07-01 14:16:00	0.9951
2021-07-01 14:17:00	1.522
2021-07-01 14:18:00	0.1756
2021-07-01 14:19:00	1.2293
2021-07-01 14:20:00	0.0585
2021-07-01 14:21:00	0.0
2021-07-01 14:22:00	2.7512
2021-07-01 14:23:00	1.5805
2021-07-01 14:24:00	1.9902
2021-07-01 14:25:00	0.5268
2021-07-01 14:26:00	2.2244
2021-07-01 14:27:00	1.4634
2021-07-01 14:28:00	0.2927
2021-07-01 14:29:00	1.8146
2021-07-01 14:30:00	3.8049
2021-07-01 14:31:00	0.5854
2021-07-01 14:32:00	0.878
2021-07-01 14:33:00	0.1171
2021-07-01 14:34:00	3.161
2021-07-01 14:35:00	1.9902
2021-07-01 14:36:00	5.5024
2021-07-01 14:37:00	3.9805
2021-07-01 14:38:00	1.9902
2021-07-01 14:39:00	4.2146
2021-07-01 14:40:00	4.9756
2021-07-01 14:41:00	3.6878
2021-07-01 14:42:00	1.1122
2021-07-01 14:43:00	0.1171
2021-07-01 14:44:00	2.6341
2021-07-01 14:45:00	0.761
2021-07-01 14:46:00	0.9951
2021-07-01 14:47:00	2.1073
2021-07-01 14:48:00	6.4976
2021-07-01 14:49:00	4.3902
2021-07-01 14:50:00	2.5171
2021-07-01 14:51:00	4.8
2021-07-01 14:52:00	0.4683
2021-07-01 14:53:00	0.6439
2021-07-01 14:54:00	1.9902
2021-07-01 14:55:00	4.2146
2021-07-01 14:56:00	6.3805
2021-07-01 14:57:00	0.0
2021-07-01 14:58:00	0.0
2021-07-01 14:59:00	0.1756
2021-07-01 15:00:00	3.5122
2021-07-01 15:01:00	1.4049
2021-07-01 15:02:00	3.7463
2021-07-01 15:03:00	2.6341
2021-07-01 15:04:00	2.3415
2021-07-01 15:05:00	4.3902
2021-07-01 15:06:00	4.3902
2021-07-01 15:07:00	5.1512
2021-07-01 15:08:00	3.161
2021-07-01 15:09:00	1.522
2021-07-01 15:10:00	0.9951
2021-07-01 15:11:00	0.8195
2021-07-01 15:12:00	3.6878
2021-07-01 15:13:00	5.678
2021-07-01 15:14:00	5.3268
2021-07-01 15:15:00	6.1463
2021-07-01 15:16:00	5.7366
2021-07-01 15:17:00	4.2146
2021-07-01 15:18:00	2.9854
2021-07-01 15:19:00	0.2341
2021-07-01 15:20:00	4.9756
2021-07-01 15:21:00	1.8146
2021-07-01 15:22:00	0.2341
2021-07-01 15:23:00	2.4585
2021-07-01 15:24:00	8.1951
2021-07-01 15:25:00	2.6341
2021-07-01 15:26:00	5.1512
2021-07-01 15:27:00	6.1463
2021-07-01 15:28:00	4.5073
2021-07-01 15:29:00	0.0585
2021-07-01 15:30:00	4.039
2021-07-01 15:31:00	0.0585
2021-07-01 15:32:00	3.2195
2021-07-01 15:33:00	7.4927
2021-07-01 15:34:00	10.4195
2021-07-01 15:35:00	5.9122
2021-07-01 15:36:00	2.1073
2021-07-01 15:37:00	2.1073
2021-07-01 15:38:00	1.2293
2021-07-01 15:39:00	0.2341
2021-07-01 15:40:00	2.4
2021-07-01 15:41:00	3.6293
2021-07-01 15:42:00	1.9902
2021-07-01 15:43:00	9.4244
2021-07-01 15:44:00	3.4537
2021-07-01 15:45:00	4.0976
2021-07-01 15:46:00	2.1659
2021-07-01 15:47:00	4.0976
2021-07-01 15:48:00	1.5805
2021-07-01 15:49:00	2.4585
2021-07-01 15:50:00	6.3805
2021-07-01 15:51:00	3.1024
2021-07-01 15:52:00	4.0976
2021-07-01 15:53:00	8.5463
2021-07-01 15:54:00	0.3512
2021-07-01 15:55:00	0.2341
2021-07-01 15:56:00	6.3805
2021-07-01 15:57:00	4.6244
2021-07-01 15:58:00	2.2829
2021-07-01 15:59:00	1.5805
2021-07-01 16:00:00	6.2049
2021-07-01 16:01:00	4.0976
2021-07-01 16:02:00	4.3902
2021-07-01 16:03:00	0.0
2021-07-01 16:04:00	0.0
2021-07-01 16:05:00	4.4488
2021-07-01 16:06:00	3.7463
2021-07-01 16:07:00	4.8
2021-07-01 16:08:00	3.922
2021-07-01 16:09:00	6.7317
2021-07-01 16:10:00	1.2293
2021-07-01 16:11:00	1.9317
2021-07-01 16:12:00	6.439
2021-07-01 16:13:00	11.2976
2021-07-01 16:14:00	5.7366
2021-07-01 16:15:00	0.3512
2021-07-01 16:16:00	3.0439
2021-07-01 16:17:00	1.1707
2021-07-01 16:18:00	2.2244
2021-07-01 16:19:00	2.9268
2021-07-01 16:20:00	2.4
2021-07-01 16:21:00	3.8049
2021-07-01 16:22:00	3.8634
2021-07-01 16:23:00	5.561
2021-07-01 16:24:00	3.8049
2021-07-01 16:25:00	8.1951
2021-07-01 16:26:00	1.8732
2021-07-01 16:27:00	2.2244
2021-07-01 16:28:00	2.7512
2021-07-01 16:29:00	3.4537
2021-07-01 16:30:00	1.2293
2021-07-01 16:31:00	5.3854
2021-07-01 16:32:00	2.5171
2021-07-01 16:33:00	5.561
2021-07-01 16:34:00	6.7317
2021-07-01 16:35:00	0.9366
2021-07-01 16:36:00	8.9561
2021-07-01 16:37:00	9.0732
2021-07-01 16:38:00	7.2585
2021-07-01 16:39:00	3.9805
2021-07-01 16:40:00	8.8976
2021-07-01 16:41:00	6.6146
2021-07-01 16:42:00	3.7463
2021-07-01 16:43:00	4.9756
2021-07-01 16:44:00	3.9805
2021-07-01 16:45:00	2.6927
2021-07-01 16:46:00	5.2683
2021-07-01 16:47:00	3.8049
2021-07-01 16:48:00	7.6098
2021-07-01 16:49:00	7.7268
2021-07-01 16:50:00	3.8049
2021-07-01 16:51:00	7.5512
2021-07-01 16:52:00	4.3317
2021-07-01 16:53:00	4.9756
2021-07-01 16:54:00	6.6732
2021-07-01 16:55:00	6.5561
2021-07-01 16:56:00	7.9024
2021-07-01 16:57:00	5.4439
2021-07-01 16:58:00	5.0341
2021-07-01 16:59:00	3.6878
2021-07-01 17:00:00	10.4195
2021-07-01 17:01:00	8.722
2021-07-01 17:02:00	6.3805
2021-07-01 17:03:00	3.9805
2021-07-01 17:04:00	3.3951
2021-07-01 17:05:00	6.0293
2021-07-01 17:06:00	2.9268
2021-07-01 17:07:00	2.4585
2021-07-01 17:08:00	4.039
2021-07-01 17:09:00	3.8049
2021-07-01 17:10:00	4.039
2021-07-01 17:11:00	4.039
2021-07-01 17:12:00	3.8634
2021-07-01 17:13:00	1.1707
2021-07-01 17:14:00	4.4488
2021-07-01 17:15:00	3.922
2021-07-01 17:16:00	4.039
2021-07-01 17:17:00	6.2049
2021-07-01 17:18:00	3.6293
2021-07-01 17:19:00	4.3317
2021-07-01 17:20:00	3.3366
2021-07-01 17:21:00	3.7463
2021-07-01 17:22:00	0.5854
2021-07-01 17:23:00	5.1512
2021-07-01 17:24:00	4.6244
2021-07-01 17:25:00	3.6293
2021-07-01 17:26:00	2.4
2021-07-01 17:27:00	4.1561
2021-07-01 17:28:00	5.561
2021-07-01 17:29:00	4.7415
2021-07-01 17:30:00	2.7512
2021-07-01 17:31:00	1.3463
2021-07-01 17:32:00	0.0
2021-07-01 17:33:00	0.0
2021-07-01 17:34:00	2.2244
2021-07-01 17:35:00	1.9902
2021-07-01 17:36:00	0.0
2021-07-01 17:37:00	0.0
2021-07-01 17:38:00	0.761
2021-07-01 17:39:00	0.0585
2021-07-01 17:40:00	0.0
2021-07-01 17:41:00	0.0
2021-07-01 17:42:00	0.0
2021-07-01 17:43:00	0.2927
2021-07-01 17:44:00	0.0
2021-07-01 17:45:00	0.4098
2021-07-01 17:46:00	0.0
2021-07-01 17:47:00	3.3951
2021-07-01 17:48:00	1.522
2021-07-01 17:49:00	0.0
2021-07-01 17:50:00	0.0
2021-07-01 17:51:00	0.0
2021-07-01 17:52:00	1.7561
2021-07-01 17:53:00	0.0
2021-07-01 17:54:00	3.161
2021-07-01 17:55:00	0.0
2021-07-01 17:56:00	0.1171
2021-07-01 17:57:00	1.8732
2021-07-01 17:58:00	0.9366
2021-07-01 17:59:00	0.0
2021-07-01 18:00:00	0.0
2021-07-01 18:01:00	0.4098
2021-07-01 18:02:00	2.7512
2021-07-01 18:03:00	0.0
2021-07-01 18:04:00	0.0
2021-07-01 18:05:00	0.0
2021-07-01 18:06:00	2.5171
2021-07-01 18:07:00	1.7561
2021-07-01 18:08:00	0.0
2021-07-01 18:09:00	0.0
2021-07-01 18:10:00	0.0
2021-07-01 18:11:00	0.5854
2021-07-01 18:12:00	2.0488
2021-07-01 18:13:00	0.0
2021-07-01 18:14:00	0.0
2021-07-01 18:15:00	0.0
2021-07-01 18:16:00	1.8732
2021-07-01 18:17:00	0.9951
2021-07-01 18:18:00	3.7463
2021-07-01 18:19:00	3.3951
2021-07-01 18:20:00	3.1024
2021-07-01 18:21:00	4.4488
2021-07-01 18:22:00	2.9854
2021-07-01 18:23:00	2.3415
2021-07-01 18:24:00	4.2732
2021-07-01 18:25:00	4.3902
2021-07-01 18:26:00	2.4585
2021-07-01 18:27:00	3.6878
2021-07-01 18:28:00	4.5073
2021-07-01 18:29:00	4.5659
2021-07-01 18:30:00	4.8585
2021-07-01 18:31:00	0.878
2021-07-01 18:32:00	2.2244
2021-07-01 18:33:00	3.4537
2021-07-01 18:34:00	0.1756
2021-07-01 18:35:00	2.1073
2021-07-01 18:36:00	0.0
2021-07-01 18:37:00	0.0
2021-07-01 18:38:00	4.3317
2021-07-01 18:39:00	3.2195
2021-07-01 18:40:00	2.1659
2021-07-01 18:41:00	0.0
2021-07-01 18:42:00	0.0
2021-07-01 18:43:00	4.6244
2021-07-01 18:44:00	4.039
2021-07-01 18:45:00	0.0585
2021-07-01 18:46:00	3.3951
2021-07-01 18:47:00	0.7024
2021-07-01 18:48:00	0.0
2021-07-01 18:49:00	0.4098
2021-07-01 18:50:00	1.0537
2021-07-01 18:51:00	1.4634
2021-07-01 18:52:00	2.6341
2021-07-01 18:53:00	0.8195
2021-07-01 18:54:00	0.0
2021-07-01 18:55:00	1.8732
2021-07-01 18:56:00	2.6927
2021-07-01 18:57:00	0.0
2021-07-01 18:58:00	0.0
2021-07-01 18:59:00	0.0
2021-07-01 19:00:00	0.0
2021-07-01 19:01:00	0.2927
2021-07-01 19:02:00	1.639
2021-07-01 19:03:00	0.0
2021-07-01 19:04:00	0.0
2021-07-01 19:05:00	0.761
2021-07-01 19:06:00	0.0
2021-07-01 19:07:00	0.0
2021-07-01 19:08:00	0.9951
2021-07-01 19:09:00	0.1756
2021-07-01 19:10:00	0.0
2021-07-01 19:11:00	0.0
2021-07-01 19:12:00	0.9366
2021-07-01 19:13:00	0.1756
2021-07-01 19:14:00	0.0
2021-07-01 19:15:00	0.0
2021-07-01 19:16:00	0.0
2021-07-01 19:17:00	0.8195
2021-07-01 19:18:00	1.4634
2021-07-01 19:19:00	1.2293
2021-07-01 19:20:00	0.1756
2021-07-01 19:21:00	0.0
2021-07-01 19:22:00	2.5171
2021-07-01 19:23:00	0.1756
2021-07-01 19:24:00	0.0
2021-07-01 19:25:00	0.0
2021-07-01 19:26:00	0.0585
2021-07-01 19:27:00	0.0585
2021-07-01 19:28:00	1.2293
2021-07-01 19:29:00	2.0488
2021-07-01 19:30:00	2.3415
2021-07-01 19:31:00	0.6439
2021-07-01 19:32:00	1.4634
2021-07-01 19:33:00	1.8732
2021-07-01 19:34:00	0.0
2021-07-01 19:35:00	0.1171
2021-07-01 19:36:00	0.0
2021-07-01 19:37:00	0.0
2021-07-01 19:38:00	0.0
2021-07-01 19:39:00	0.4098
2021-07-01 19:40:00	0.0
2021-07-01 19:41:00	0.8195
2021-07-01 19:42:00	0.0
2021-07-01 19:43:00	0.0
2021-07-01 19:44:00	0.0
2021-07-01 19:45:00	1.8146
2021-07-01 19:46:00	2.5756
2021-07-01 19:47:00	1.6976
2021-07-01 19:48:00	1.7561
2021-07-01 19:49:00	0.3512
2021-07-01 19:50:00	1.4049
2021-07-01 19:51:00	2.3415
2021-07-01 19:52:00	0.0585
2021-07-01 19:53:00	1.9317
2021-07-01 19:54:00	0.1756
2021-07-01 19:55:00	1.6976
2021-07-01 19:56:00	2.1073
2021-07-01 19:57:00	3.0439
2021-07-01 19:58:00	3.6293
2021-07-01 19:59:00	0.0
2021-07-01 20:00:00	2.7512
2021-07-01 20:01:00	0.0
2021-07-01 20:02:00	0.0
2021-07-01 20:03:00	0.0
2021-07-01 20:04:00	0.0
2021-07-01 20:05:00	0.5854
2021-07-01 20:06:00	0.0
2021-07-01 20:07:00	0.0
2021-07-01 20:08:00	0.5268
2021-07-01 20:09:00	0.2927
2021-07-01 20:10:00	1.0537
2021-07-01 20:11:00	0.0
2021-07-01 20:12:00	0.0
2021-07-01 20:13:00	0.8195
2021-07-01 20:14:00	1.8146
2021-07-01 20:15:00	1.8146
2021-07-01 20:16:00	0.0
2021-07-01 20:17:00	0.0
2021-07-01 20:18:00	0.0
2021-07-01 20:19:00	0.0
2021-07-01 20:20:00	0.0
2021-07-01 20:21:00	0.0
2021-07-01 20:22:00	0.0
2021-07-01 20:23:00	0.0
2021-07-01 20:24:00	0.0
2021-07-01 20:25:00	0.0
2021-07-01 20:26:00	0.0
2021-07-01 20:27:00	0.0
2021-07-01 20:28:00	1.1122
2021-07-01 20:29:00	0.4098
2021-07-01 20:30:00	0.2927
2021-07-01 20:31:00	0.0
2021-07-01 20:32:00	0.0
2021-07-01 20:33:00	0.0
2021-07-01 20:34:00	0.0
2021-07-01 20:35:00	0.0
2021-07-01 20:36:00	0.0
2021-07-01 20:37:00	0.0
2021-07-01 20:38:00	0.0
2021-07-01 20:39:00	0.0
2021-07-01 20:40:00	0.0
2021-07-01 20:41:00	0.0
2021-07-01 20:42:00	0.0
2021-07-01 20:43:00	0.0
2021-07-01 20:44:00	0.0
2021-07-01 20:45:00	0.0
2021-07-01 20:46:00	0.0
2021-07-01 20:47:00	0.0
2021-07-01 20:48:00	0.0
2021-07-01 20:49:00	0.0
2021-07-01 20:50:00	0.0
2021-07-01 20:51:00	0.0
2021-07-01 20:52:00	0.0
2021-07-01 20:53:00	0.0
2021-07-01 20:54:00	0.0
2021-07-01 20:55:00	0.0
2021-07-01 20:56:00	0.0
2021-07-01 20:57:00	0.0
2021-07-01 20:58:00	0.0
2021-07-01 20:59:00	0.0
2021-07-01 21:00:00	0.0
2021-07-01 21:01:00	0.0
2021-07-01 21:02:00	0.0
2021-07-01 21:03:00	0.0
2021-07-01 21:04:00	0.0
2021-07-01 21:05:00	0.0
2021-07-01 21:06:00	0.0
2021-07-01 21:07:00	0.0
2021-07-01 21:08:00	0.0
2021-07-01 21:09:00	0.0
2021-07-01 21:10:00	0.0
2021-07-01 21:11:00	0.0
2021-07-01 21:12:00	0.0
2021-07-01 21:13:00	5.3854
2021-07-01 21:14:00	2.4585
2021-07-01 21:15:00	1.8732
2021-07-01 21:16:00	1.8146
2021-07-01 21:17:00	0.0
2021-07-01 21:18:00	1.2878
2021-07-01 21:19:00	0.1756
2021-07-01 21:20:00	2.4
2021-07-01 21:21:00	3.8049
2021-07-01 21:22:00	3.922
2021-07-01 21:23:00	2.4585
2021-07-01 21:24:00	2.2244
2021-07-01 21:25:00	1.9317
2021-07-01 21:26:00	0.0
2021-07-01 21:27:00	0.0
2021-07-01 21:28:00	0.0
2021-07-01 21:29:00	0.0
2021-07-01 21:30:00	0.0
2021-07-01 21:31:00	0.0
2021-07-01 21:32:00	0.0
2021-07-01 21:33:00	0.0
2021-07-01 21:34:00	0.0
2021-07-01 21:35:00	0.0
2021-07-01 21:36:00	0.0
2021-07-01 21:37:00	0.0
2021-07-01 21:38:00	0.0
2021-07-01 21:39:00	0.0
2021-07-01 21:40:00	0.0
2021-07-01 21:41:00	0.0
2021-07-01 21:42:00	0.0
2021-07-01 21:43:00	0.0
2021-07-01 21:44:00	0.0
2021-07-01 21:45:00	0.0
2021-07-01 21:46:00	0.0
2021-07-01 21:47:00	0.0
2021-07-01 21:48:00	0.0
2021-07-01 21:49:00	0.0
2021-07-01 21:50:00	0.0
2021-07-01 21:51:00	0.0
2021-07-01 21:52:00	0.0
2021-07-01 21:53:00	0.0
2021-07-01 21:54:00	0.0
2021-07-01 21:55:00	1.3463
2021-07-01 21:56:00	0.0
2021-07-01 21:57:00	0.0
2021-07-01 21:58:00	0.0
2021-07-01 21:59:00	0.0
2021-07-01 22:00:00	0.0
2021-07-01 22:01:00	0.0
2021-07-01 22:02:00	0.0
2021-07-01 22:03:00	0.0
2021-07-01 22:04:00	0.0
2021-07-01 22:05:00	0.0
2021-07-01 22:06:00	0.0
2021-07-01 22:07:00	0.0
2021-07-01 22:08:00	0.0
2021-07-01 22:09:00	0.0
2021-07-01 22:10:00	0.0
2021-07-01 22:11:00	0.0
2021-07-01 22:12:00	0.0
2021-07-01 22:13:00	0.0
2021-07-01 22:14:00	1.0537
2021-07-01 22:15:00	0.0
2021-07-01 22:16:00	0.0585
2021-07-01 22:17:00	1.4049
2021-07-01 22:18:00	1.5805
2021-07-01 22:19:00	0.6439
2021-07-01 22:20:00	0.1756
2021-07-01 22:21:00	2.6927
2021-07-01 22:22:00	3.0439
2021-07-01 22:23:00	2.8098
2021-07-01 22:24:00	3.161
2021-07-01 22:25:00	2.6927
2021-07-01 22:26:00	2.2244
2021-07-01 22:27:00	0.0
2021-07-01 22:28:00	3.161
2021-07-01 22:29:00	4.8
2021-07-01 22:30:00	4.1561
2021-07-01 22:31:00	4.1561
2021-07-01 22:32:00	3.6293
2021-07-01 22:33:00	3.3951
2021-07-01 22:34:00	1.1122
2021-07-01 22:35:00	0.0585
2021-07-01 22:36:00	0.0585
2021-07-01 22:37:00	0.1756
2021-07-01 22:38:00	0.0
2021-07-01 22:39:00	0.0
2021-07-01 22:40:00	0.0
2021-07-01 22:41:00	0.0
2021-07-01 22:42:00	0.0
2021-07-01 22:43:00	0.0585
2021-07-01 22:44:00	0.1756
2021-07-01 22:45:00	0.5854
2021-07-01 22:46:00	0.4683
2021-07-01 22:47:00	0.6439
2021-07-01 22:48:00	0.0585
2021-07-01 22:49:00	0.0
2021-07-01 22:50:00	0.878
2021-07-01 22:51:00	0.5854
2021-07-01 22:52:00	2.2244
2021-07-01 22:53:00	2.1659
2021-07-01 22:54:00	2.7512
2021-07-01 22:55:00	3.6878
2021-07-01 22:56:00	0.1756
2021-07-01 22:57:00	2.3415
2021-07-01 22:58:00	0.0
2021-07-01 22:59:00	0.0
2021-07-01 23:00:00	0.0
2021-07-01 23:01:00	0.0
2021-07-01 23:02:00	0.0
2021-07-01 23:03:00	0.0
2021-07-01 23:04:00	4.1561
2021-07-01 23:05:00	4.3317
2021-07-01 23:06:00	2.4585
2021-07-01 23:07:00	5.4439
2021-07-01 23:08:00	5.2098
2021-07-01 23:09:00	1.9317
2021-07-01 23:10:00	0.1171
2021-07-01 23:11:00	0.0
2021-07-01 23:12:00	0.0
2021-07-01 23:13:00	2.1073
2021-07-01 23:14:00	0.761
2021-07-01 23:15:00	1.2878
2021-07-01 23:16:00	0.0
2021-07-01 23:17:00	0.3512
2021-07-01 23:18:00	1.3463
2021-07-01 23:19:00	0.0
2021-07-01 23:20:00	0.0
2021-07-01 23:21:00	0.0
2021-07-01 23:22:00	0.0
2021-07-01 23:23:00	0.0
2021-07-01 23:24:00	4.2732
2021-07-01 23:25:00	3.0439
2021-07-01 23:26:00	5.6195
2021-07-01 23:27:00	1.0537
2021-07-01 23:28:00	5.0927
2021-07-01 23:29:00	1.9902
2021-07-01 23:30:00	3.0439
2021-07-01 23:31:00	3.7463
2021-07-01 23:32:00	2.6341
2021-07-01 23:33:00	3.922
2021-07-01 23:34:00	3.4537
2021-07-01 23:35:00	3.9805
2021-07-01 23:36:00	3.8049
2021-07-01 23:37:00	2.9268
2021-07-01 23:38:00	2.4585
2021-07-01 23:39:00	3.161
2021-07-01 23:40:00	3.0439
2021-07-01 23:41:00	1.639
2021-07-01 23:42:00	0.1171
2021-07-01 23:43:00	2.0488
2021-07-01 23:44:00	1.522
2021-07-01 23:45:00	3.3951
2021-07-01 23:46:00	6.0293
2021-07-01 23:47:00	4.0976
2021-07-01 23:48:00	1.9902
2021-07-01 23:49:00	0.0
2021-07-01 23:50:00	0.5268
2021-07-01 23:51:00	0.0
2021-07-01 23:52:00	1.8146
2021-07-01 23:53:00	0.0
2021-07-01 23:54:00	0.0
2021-07-01 23:55:00	0.0
2021-07-01 23:56:00	0.0
2021-07-01 23:57:00	0.7024
2021-07-01 23:58:00	0.9951
2021-07-01 23:59:00	0.0
2021-07-02 00:00:00	0.0
2021-07-02 00:01:00	0.0
2021-07-02 00:02:00	0.0
2021-07-02 00:03:00	0.0
2021-07-02 00:04:00	0.0
2021-07-02 00:05:00	0.0
2021-07-02 00:06:00	0.0
2021-07-02 00:07:00	0.0
2021-07-02 00:08:00	0.0585
2021-07-02 00:09:00	2.9268
2021-07-02 00:10:00	0.4683
2021-07-02 00:11:00	0.0
2021-07-02 00:12:00	0.0
2021-07-02 00:13:00	3.1024
2021-07-02 00:14:00	1.8732
2021-07-02 00:15:00	1.1122
2021-07-02 00:16:00	0.0
2021-07-02 00:17:00	0.0
2021-07-02 00:18:00	0.0
2021-07-02 00:19:00	0.0
2021-07-02 00:20:00	0.2341
2021-07-02 00:21:00	0.0
2021-07-02 00:22:00	0.0
2021-07-02 00:23:00	0.0
2021-07-02 00:24:00	0.0585
2021-07-02 00:25:00	0.0
2021-07-02 00:26:00	0.0
2021-07-02 00:27:00	0.0
2021-07-02 00:28:00	0.0
2021-07-02 00:29:00	0.0
2021-07-02 00:30:00	0.0
2021-07-02 00:31:00	0.0
2021-07-02 00:32:00	0.0
2021-07-02 00:33:00	0.0585
2021-07-02 00:34:00	0.0
2021-07-02 00:35:00	0.0
2021-07-02 00:36:00	0.0
2021-07-02 00:37:00	0.0
2021-07-02 00:38:00	2.2244
2021-07-02 00:39:00	0.0585
2021-07-02 00:40:00	0.0
2021-07-02 00:41:00	0.0
2021-07-02 00:42:00	0.0
2021-07-02 00:43:00	0.0
2021-07-02 00:44:00	0.2927
2021-07-02 00:45:00	0.0
2021-07-02 00:46:00	0.5268
2021-07-02 00:47:00	0.0
2021-07-02 00:48:00	0.0
2021-07-02 00:49:00	0.0
2021-07-02 00:50:00	0.0
2021-07-02 00:51:00	0.0
2021-07-02 00:52:00	0.0
2021-07-02 00:53:00	0.9951
2021-07-02 00:54:00	4.0976
2021-07-02 00:55:00	6.322
2021-07-02 00:56:00	3.7463
2021-07-02 00:57:00	2.8683
2021-07-02 00:58:00	0.0
2021-07-02 00:59:00	0.0
2021-07-02 01:00:00	0.0
2021-07-02 01:01:00	0.0
2021-07-02 01:02:00	0.0
2021-07-02 01:03:00	0.9366
2021-07-02 01:04:00	3.278
2021-07-02 01:05:00	1.0537
2021-07-02 01:06:00	3.5707
2021-07-02 01:07:00	2.5756
2021-07-02 01:08:00	0.0
2021-07-02 01:09:00	0.0
2021-07-02 01:10:00	0.0
2021-07-02 01:11:00	0.0585
2021-07-02 01:12:00	1.3463
2021-07-02 01:13:00	0.6439
2021-07-02 01:14:00	0.0
2021-07-02 01:15:00	0.0
2021-07-02 01:16:00	0.0
2021-07-02 01:17:00	0.8195
2021-07-02 01:18:00	0.9366
2021-07-02 01:19:00	0.0
2021-07-02 01:20:00	0.0
2021-07-02 01:21:00	0.0
2021-07-02 01:22:00	0.0
2021-07-02 01:23:00	0.0
2021-07-02 01:24:00	0.0
2021-07-02 01:25:00	0.0
2021-07-02 01:26:00	0.0
2021-07-02 01:27:00	0.0
2021-07-02 01:28:00	0.0
2021-07-02 01:29:00	0.0
2021-07-02 01:30:00	0.0
2021-07-02 01:31:00	0.0
2021-07-02 01:32:00	0.0
2021-07-02 01:33:00	0.0
2021-07-02 01:34:00	0.0
2021-07-02 01:35:00	0.0
2021-07-02 01:36:00	0.0
2021-07-02 01:37:00	0.0
2021-07-02 01:38:00	0.0
2021-07-02 01:39:00	0.0
2021-07-02 01:40:00	0.0
2021-07-02 01:41:00	0.0
2021-07-02 01:42:00	0.0
2021-07-02 01:43:00	0.0
2021-07-02 01:44:00	0.0
2021-07-02 01:45:00	0.0
2021-07-02 01:46:00	0.0
2021-07-02 01:47:00	0.0
2021-07-02 01:48:00	0.0
2021-07-02 01:49:00	0.0
2021-07-02 01:50:00	0.0
2021-07-02 01:51:00	0.0
2021-07-02 01:52:00	0.0
2021-07-02 01:53:00	0.0
2021-07-02 01:54:00	0.0
2021-07-02 01:55:00	0.0
2021-07-02 01:56:00	0.0
2021-07-02 01:57:00	0.0
2021-07-02 01:58:00	0.0
2021-07-02 01:59:00	0.0
2021-07-02 02:00:00	0.0
2021-07-02 02:01:00	0.0
2021-07-02 02:02:00	0.0
2021-07-02 02:03:00	0.0
2021-07-02 02:04:00	0.0
2021-07-02 02:05:00	0.0
2021-07-02 02:06:00	0.0
2021-07-02 02:07:00	0.0
2021-07-02 02:08:00	0.0
2021-07-02 02:09:00	2.7512
2021-07-02 02:10:00	2.6927
2021-07-02 02:11:00	1.522
2021-07-02 02:12:00	0.0
2021-07-02 02:13:00	2.2829
2021-07-02 02:14:00	3.5122
2021-07-02 02:15:00	3.0439
2021-07-02 02:16:00	3.3951
2021-07-02 02:17:00	2.1073
2021-07-02 02:18:00	1.639
2021-07-02 02:19:00	2.6927
2021-07-02 02:20:00	0.6439
2021-07-02 02:21:00	2.6927
2021-07-02 02:22:00	2.6341
2021-07-02 02:23:00	2.1073
2021-07-02 02:24:00	0.8195
2021-07-02 02:25:00	1.8732
2021-07-02 02:26:00	2.0488
2021-07-02 02:27:00	1.639
2021-07-02 02:28:00	2.2829
2021-07-02 02:29:00	0.4683
2021-07-02 02:30:00	2.6341
2021-07-02 02:31:00	2.1659
2021-07-02 02:32:00	1.8146
2021-07-02 02:33:00	1.639
2021-07-02 02:34:00	1.4634
2021-07-02 02:35:00	1.1122
2021-07-02 02:36:00	0.0
2021-07-02 02:37:00	0.5268
2021-07-02 02:38:00	0.2927
2021-07-02 02:39:00	0.0
2021-07-02 02:40:00	0.0
2021-07-02 02:41:00	0.0
2021-07-02 02:42:00	0.0
2021-07-02 02:43:00	0.0
2021-07-02 02:44:00	0.0
2021-07-02 02:45:00	0.0
2021-07-02 02:46:00	0.0
2021-07-02 02:47:00	0.0
2021-07-02 02:48:00	0.0
2021-07-02 02:49:00	0.0
2021-07-02 02:50:00	0.0
2021-07-02 02:51:00	1.2878
2021-07-02 02:52:00	0.0585
2021-07-02 02:53:00	2.2244
2021-07-02 02:54:00	1.1707
2021-07-02 02:55:00	0.0
2021-07-02 02:56:00	0.0
2021-07-02 02:57:00	0.0
2021-07-02 02:58:00	0.0
2021-07-02 02:59:00	0.0
2021-07-02 03:00:00	0.0
2021-07-02 03:01:00	0.0
2021-07-02 03:02:00	0.0
2021-07-02 03:03:00	0.0
2021-07-02 03:04:00	0.0
2021-07-02 03:05:00	0.0
2021-07-02 03:06:00	0.0
2021-07-02 03:07:00	0.0
2021-07-02 03:08:00	0.0
2021-07-02 03:09:00	0.0
2021-07-02 03:10:00	0.0
2021-07-02 03:11:00	0.0
2021-07-02 03:12:00	0.0
2021-07-02 03:13:00	0.0
2021-07-02 03:14:00	0.0585
2021-07-02 03:15:00	0.0
2021-07-02 03:16:00	0.0
2021-07-02 03:17:00	0.0
2021-07-02 03:18:00	0.0
2021-07-02 03:19:00	0.0
2021-07-02 03:20:00	0.0
2021-07-02 03:21:00	0.0
2021-07-02 03:22:00	0.0
2021-07-02 03:23:00	0.0
2021-07-02 03:24:00	0.0
2021-07-02 03:25:00	1.1122
2021-07-02 03:26:00	0.0
2021-07-02 03:27:00	0.0
2021-07-02 03:28:00	0.0
2021-07-02 03:29:00	0.2341
2021-07-02 03:30:00	0.0
2021-07-02 03:31:00	0.9366
2021-07-02 03:32:00	1.9317
2021-07-02 03:33:00	2.2829
2021-07-02 03:34:00	0.1171
2021-07-02 03:35:00	0.3512
2021-07-02 03:36:00	1.4049
2021-07-02 03:37:00	0.0
2021-07-02 03:38:00	0.0
2021-07-02 03:39:00	0.6439
2021-07-02 03:40:00	2.4
2021-07-02 03:41:00	0.878
2021-07-02 03:42:00	1.6976
2021-07-02 03:43:00	0.0
2021-07-02 03:44:00	0.0
2021-07-02 03:45:00	0.0
2021-07-02 03:46:00	0.0
2021-07-02 03:47:00	0.0
2021-07-02 03:48:00	0.0
2021-07-02 03:49:00	0.0
2021-07-02 03:50:00	0.0
2021-07-02 03:51:00	0.0585
2021-07-02 03:52:00	0.0
2021-07-02 03:53:00	0.0585
2021-07-02 03:54:00	0.0
2021-07-02 03:55:00	0.0
2021-07-02 03:56:00	0.0
2021-07-02 03:57:00	0.0
2021-07-02 03:58:00	0.0
2021-07-02 03:59:00	0.0
2021-07-02 04:00:00	0.0
2021-07-02 04:01:00	0.0
2021-07-02 04:02:00	0.0585
2021-07-02 04:03:00	0.0
2021-07-02 04:04:00	0.0
2021-07-02 04:05:00	0.0
2021-07-02 04:06:00	0.0
2021-07-02 04:07:00	0.0
2021-07-02 04:08:00	0.0
2021-07-02 04:09:00	0.0
2021-07-02 04:10:00	0.0
2021-07-02 04:11:00	0.0
2021-07-02 04:12:00	0.0
2021-07-02 04:13:00	1.3463
2021-07-02 04:14:00	0.8195
2021-07-02 04:15:00	0.0585
2021-07-02 04:16:00	0.0
2021-07-02 04:17:00	0.0
2021-07-02 04:18:00	0.0585
2021-07-02 04:19:00	0.0
2021-07-02 04:20:00	0.0
2021-07-02 04:21:00	0.0
2021-07-02 04:22:00	0.0
2021-07-02 04:23:00	0.0
2021-07-02 04:24:00	0.0
2021-07-02 04:25:00	0.0
2021-07-02 04:26:00	0.0
2021-07-02 04:27:00	0.0
2021-07-02 04:28:00	0.0
2021-07-02 04:29:00	0.0
2021-07-02 04:30:00	0.0
2021-07-02 04:31:00	0.0
2021-07-02 04:32:00	0.0
2021-07-02 04:33:00	0.0
2021-07-02 04:34:00	0.0
2021-07-02 04:35:00	0.0
2021-07-02 04:36:00	0.0
2021-07-02 04:37:00	0.0
2021-07-02 04:38:00	0.0
2021-07-02 04:39:00	0.0
2021-07-02 04:40:00	0.0
2021-07-02 04:41:00	0.0
2021-07-02 04:42:00	0.0
2021-07-02 04:43:00	0.0
2021-07-02 04:44:00	0.0
2021-07-02 04:45:00	0.0
2021-07-02 04:46:00	0.0
2021-07-02 04:47:00	0.0
2021-07-02 04:48:00	0.0
2021-07-02 04:49:00	0.0
2021-07-02 04:50:00	0.0
2021-07-02 04:51:00	0.0
2021-07-02 04:52:00	0.0
2021-07-02 04:53:00	0.0
2021-07-02 04:54:00	0.0
2021-07-02 04:55:00	0.0
2021-07-02 04:56:00	0.0
2021-07-02 04:57:00	0.0
2021-07-02 04:58:00	0.0
2021-07-02 04:59:00	0.0
2021-07-02 05:00:00	0.0
2021-07-02 05:01:00	0.0
2021-07-02 05:02:00	0.0
2021-07-02 05:03:00	0.0
2021-07-02 05:04:00	0.0
2021-07-02 05:05:00	0.0
2021-07-02 05:06:00	0.0
2021-07-02 05:07:00	1.1707
2021-07-02 05:08:00	2.0488
2021-07-02 05:09:00	0.878
2021-07-02 05:10:00	0.0
2021-07-02 05:11:00	0.0
2021-07-02 05:12:00	0.0
2021-07-02 05:13:00	0.0
2021-07-02 05:14:00	0.0
2021-07-02 05:15:00	0.0
2021-07-02 05:16:00	0.0
2021-07-02 05:17:00	0.0
2021-07-02 05:18:00	0.0
2021-07-02 05:19:00	0.0
2021-07-02 05:20:00	0.0
2021-07-02 05:21:00	0.0
2021-07-02 05:22:00	0.0
2021-07-02 05:23:00	0.0
2021-07-02 05:24:00	0.0
2021-07-02 05:25:00	0.0
2021-07-02 05:26:00	0.0
2021-07-02 05:27:00	3.2195
2021-07-02 05:28:00	2.6927
2021-07-02 05:29:00	0.0
2021-07-02 05:30:00	0.0
2021-07-02 05:31:00	0.0
2021-07-02 05:32:00	1.4634
2021-07-02 05:33:00	3.6293
2021-07-02 05:34:00	1.2293
2021-07-02 05:35:00	0.9366
2021-07-02 05:36:00	0.0585
2021-07-02 05:37:00	2.2244
2021-07-02 05:38:00	2.5171
2021-07-02 05:39:00	0.0
2021-07-02 05:40:00	0.0
2021-07-02 05:41:00	1.2293
2021-07-02 05:42:00	0.0
2021-07-02 05:43:00	1.5805
2021-07-02 05:44:00	0.0
2021-07-02 05:45:00	0.0
2021-07-02 05:46:00	0.0
2021-07-02 05:47:00	0.0
2021-07-02 05:48:00	0.0
2021-07-02 05:49:00	0.6439
2021-07-02 05:50:00	1.7561
2021-07-02 05:51:00	0.2341
2021-07-02 05:52:00	0.0
2021-07-02 05:53:00	0.0
2021-07-02 05:54:00	0.0
2021-07-02 05:55:00	0.0
2021-07-02 05:56:00	0.0
2021-07-02 05:57:00	1.8146
2021-07-02 05:58:00	0.4098
2021-07-02 05:59:00	0.4683
2021-07-02 06:00:00	0.9951
2021-07-02 06:01:00	0.4683
2021-07-02 06:02:00	0.0
2021-07-02 06:03:00	0.0585
2021-07-02 06:04:00	0.0
2021-07-02 06:05:00	0.0
2021-07-02 06:06:00	0.0
2021-07-02 06:07:00	0.0
2021-07-02 06:08:00	0.0
2021-07-02 06:09:00	0.0
2021-07-02 06:10:00	0.0
2021-07-02 06:11:00	0.0
2021-07-02 06:12:00	0.0
2021-07-02 06:13:00	0.0
2021-07-02 06:14:00	0.0
2021-07-02 06:15:00	0.0
2021-07-02 06:16:00	0.5854
2021-07-02 06:17:00	0.0
2021-07-02 06:18:00	1.4634
2021-07-02 06:19:00	1.4634
2021-07-02 06:20:00	0.0
2021-07-02 06:21:00	0.0
2021-07-02 06:22:00	0.0
2021-07-02 06:23:00	0.0
2021-07-02 06:24:00	0.0
2021-07-02 06:25:00	0.0
2021-07-02 06:26:00	0.0
2021-07-02 06:27:00	0.0
2021-07-02 06:28:00	0.0
2021-07-02 06:29:00	0.0
2021-07-02 06:30:00	0.0
2021-07-02 06:31:00	0.0
2021-07-02 06:32:00	1.7561
2021-07-02 06:33:00	1.639
2021-07-02 06:34:00	2.0488
2021-07-02 06:35:00	1.4634
2021-07-02 06:36:00	0.0
2021-07-02 06:37:00	0.0
2021-07-02 06:38:00	0.0
2021-07-02 06:39:00	0.0
2021-07-02 06:40:00	0.0
2021-07-02 06:41:00	0.0
2021-07-02 06:42:00	0.0
2021-07-02 06:43:00	0.0
2021-07-02 06:44:00	0.0
2021-07-02 06:45:00	0.0
2021-07-02 06:46:00	0.0
2021-07-02 06:47:00	0.0
2021-07-02 06:48:00	0.0
2021-07-02 06:49:00	0.0
2021-07-02 06:50:00	0.1171
2021-07-02 06:51:00	0.0585
2021-07-02 06:52:00	0.0585
2021-07-02 06:53:00	1.9317
2021-07-02 06:54:00	0.2927
2021-07-02 06:55:00	0.7024
2021-07-02 06:56:00	0.0
2021-07-02 06:57:00	0.0
2021-07-02 06:58:00	0.0
2021-07-02 06:59:00	0.0
2021-07-02 07:00:00	0.0
2021-07-02 07:01:00	0.0
2021-07-02 07:02:00	0.4098
2021-07-02 07:03:00	1.2293
2021-07-02 07:04:00	2.4585
2021-07-02 07:05:00	0.0585
2021-07-02 07:06:00	0.8195
2021-07-02 07:07:00	0.9951
2021-07-02 07:08:00	1.639
2021-07-02 07:09:00	0.6439
2021-07-02 07:10:00	0.5268
2021-07-02 07:11:00	0.1756
2021-07-02 07:12:00	0.0
2021-07-02 07:13:00	0.0
2021-07-02 07:14:00	0.0
2021-07-02 07:15:00	0.0
2021-07-02 07:16:00	0.0
2021-07-02 07:17:00	0.0
2021-07-02 07:18:00	0.4098
2021-07-02 07:19:00	0.0
2021-07-02 07:20:00	0.9366
2021-07-02 07:21:00	0.4683
2021-07-02 07:22:00	1.1122
2021-07-02 07:23:00	1.3463
2021-07-02 07:24:00	0.1756
2021-07-02 07:25:00	0.1756
2021-07-02 07:26:00	0.761
2021-07-02 07:27:00	3.6878
2021-07-02 07:28:00	1.5805
2021-07-02 07:29:00	0.0
2021-07-02 07:30:00	0.7024
2021-07-02 07:31:00	0.4098
2021-07-02 07:32:00	0.0
2021-07-02 07:33:00	0.2927
2021-07-02 07:34:00	0.3512
2021-07-02 07:35:00	2.2244
2021-07-02 07:36:00	2.4585
2021-07-02 07:37:00	0.0585
2021-07-02 07:38:00	0.2927
2021-07-02 07:39:00	0.6439
2021-07-02 07:40:00	1.522
2021-07-02 07:41:00	0.0
2021-07-02 07:42:00	0.0
2021-07-02 07:43:00	1.4049
2021-07-02 07:44:00	1.0537
2021-07-02 07:45:00	2.1659
2021-07-02 07:46:00	0.0585
2021-07-02 07:47:00	1.1122
2021-07-02 07:48:00	2.9268
2021-07-02 07:49:00	1.6976
2021-07-02 07:50:00	0.6439
2021-07-02 07:51:00	1.0537
2021-07-02 07:52:00	2.5171
2021-07-02 07:53:00	1.6976
2021-07-02 07:54:00	3.8049
2021-07-02 07:55:00	0.5854
2021-07-02 07:56:00	0.5854
2021-07-02 07:57:00	0.0585
2021-07-02 07:58:00	0.8195
2021-07-02 07:59:00	0.0
2021-07-02 08:00:00	0.0
2021-07-02 08:01:00	0.0
2021-07-02 08:02:00	0.0
2021-07-02 08:03:00	0.0
2021-07-02 08:04:00	0.2341
2021-07-02 08:05:00	0.0
2021-07-02 08:06:00	0.878
2021-07-02 08:07:00	2.4
2021-07-02 08:08:00	0.5268
2021-07-02 08:09:00	1.9902
2021-07-02 08:10:00	2.1073
2021-07-02 08:11:00	2.1073
2021-07-02 08:12:00	2.8683
2021-07-02 08:13:00	3.1024
2021-07-02 08:14:00	0.0
2021-07-02 08:15:00	0.0
2021-07-02 08:16:00	1.8146
2021-07-02 08:17:00	0.1756
2021-07-02 08:18:00	0.0
2021-07-02 08:19:00	2.5171
2021-07-02 08:20:00	5.0927
2021-07-02 08:21:00	0.9366
2021-07-02 08:22:00	4.1561
2021-07-02 08:23:00	4.6829
2021-07-02 08:24:00	1.522
2021-07-02 08:25:00	1.522
2021-07-02 08:26:00	3.6878
2021-07-02 08:27:00	3.922
2021-07-02 08:28:00	1.639
2021-07-02 08:29:00	5.7951
2021-07-02 08:30:00	5.0927
2021-07-02 08:31:00	5.5024
2021-07-02 08:32:00	6.3805
2021-07-02 08:33:00	4.4488
2021-07-02 08:34:00	0.0
2021-07-02 08:35:00	0.0
2021-07-02 08:36:00	2.5171
2021-07-02 08:37:00	1.522
2021-07-02 08:38:00	0.2927
2021-07-02 08:39:00	1.4634
2021-07-02 08:40:00	2.9268
2021-07-02 08:41:00	0.6439
2021-07-02 08:42:00	4.9756
2021-07-02 08:43:00	1.8146
2021-07-02 08:44:00	2.2829
2021-07-02 08:45:00	0.878
2021-07-02 08:46:00	3.0439
2021-07-02 08:47:00	3.9805
2021-07-02 08:48:00	1.9902
2021-07-02 08:49:00	2.1073
2021-07-02 08:50:00	4.4488
2021-07-02 08:51:00	2.5756
2021-07-02 08:52:00	4.6829
2021-07-02 08:53:00	5.4439
2021-07-02 08:54:00	3.0439
2021-07-02 08:55:00	2.7512
2021-07-02 08:56:00	0.9366
2021-07-02 08:57:00	0.5854
2021-07-02 08:58:00	0.0585
2021-07-02 08:59:00	1.0537
2021-07-02 09:00:00	1.9902
2021-07-02 09:01:00	0.9366
2021-07-02 09:02:00	0.1756
2021-07-02 09:03:00	3.6293
2021-07-02 09:04:00	1.7561
2021-07-02 09:05:00	3.7463
2021-07-02 09:06:00	4.4488
2021-07-02 09:07:00	4.6829
2021-07-02 09:08:00	4.8585
2021-07-02 09:09:00	3.6878
2021-07-02 09:10:00	4.9171
2021-07-02 09:11:00	4.2146
2021-07-02 09:12:00	2.8683
2021-07-02 09:13:00	3.6878
2021-07-02 09:14:00	5.7366
2021-07-02 09:15:00	4.6244
2021-07-02 09:16:00	2.6927
2021-07-02 09:17:00	4.2146
2021-07-02 09:18:00	3.6293
2021-07-02 09:19:00	2.2244
[truncated: 564,177 more rows]
