# Supplementary material for: Measurement data on the window opening behavior and climate in a strongly daylit office building
Source: Data Brief. 2022 Nov 29;46:108794. doi: 10.1016/j.dib.2022.108794 (PMC9772800; doi:10.1016/j.dib.2022.108794)
Supplement: Supplementary file 1 [file mmc1.zip › Dataset 4 - Window openings.csv]

Date-Time	Window_contact_sensor01	Window_contact_sensor02	Window_contact_sensor03	Window_contact_sensor04	Window_contact_sensor05	Window_contact_sensor06	Window_contact_sensor07	Window_contact_sensor08	Window_contact_sensor09	Window_contact_sensor10	Window_contact_sensor11	Window_contact_sensor12	Window_contact_sensor13	Window_contact_sensor14	Window_contact_sensor15	Window_contact_sensor16	Window_contact_sensor17	Window_contact_sensor18	Window_contact_sensor19	Window_contact_sensor20
2020-09-02 15:22:04	0	0	0	0	0	0	0	0	0	1	0	0	0	0	0	0	0	0	0	0
2020-09-02 15:22:08	0	0	0	0	0	0	0	0	0	0	0	0	0	0	0	0	0	0	0	0
2020-09-07 11:23:05	0	0	0	0	0	0	0	0	0	0	0	0	0	0	0	0	0	0	1	0
2020-09-07 11:23:12	0	0	0	0	0	0	0	0	0	0	0	0	0	0	0	0	0	0	0	0
2020-09-07 15:36:42	0	0	0	0	0	0	0	0	0	1	0	0	0	0	0	0	0	0	0	0
2020-09-07 15:36:45	0	0	0	0	0	0	0	0	0	0	0	0	0	0	0	0	0	0	0	0
2020-09-07 16:45:04	0	0	0	0	0	0	0	0	0	0	0	0	0	0	0	0	1	0	0	0
2020-09-07 16:45:07	0	0	0	0	0	0	0	0	0	0	0	0	0	0	0	0	0	0	0	0
2020-09-07 16:46:17	0	0	0	0	0	0	0	0	0	0	0	0	0	0	0	0	0	1	0	0
2020-09-07 16:46:22	0	0	0	0	0	0	0	0	0	0	0	0	0	0	0	0	0	0	0	0
2020-09-08 13:50:18	0	0	0	0	0	0	0	0	0	0	0	0	0	0	0	0	0	0	0	0
2020-09-08 14:10:14	0	0	0	0	0	0	0	0	0	0	0	0	0	0	0	0	0	0	0	0
2020-09-08 15:26:33	0	0	0	0	0	0	0	0	0	1	0	0	0	0	0	0	0	0	0	0
2020-09-08 15:26:36	0	0	0	0	0	0	0	0	0	0	0	0	0	0	0	0	0	0	0	0
2020-09-08 15:32:45	0	0	0	0	0	0	0	0	0	0	0	0	0	0	0	0	0	0	0	0
2020-09-08 18:28:28	0	0	0	0	0	0	0	0	0	0	0	0	0	0	0	0	0	0	0	0
2020-09-09 07:53:19	0	0	0	0	0	0	0	0	0	0	0	0	0	0	0	0	0	0	0	0
2020-09-09 08:05:07	0	0	0	0	0	0	0	0	0	0	0	0	0	0	0	0	0	0	0	0
2020-09-09 09:38:37	0	0	0	0	0	0	0	0	0	0	0	0	0	0	0	0	1	0	0	0
2020-09-09 09:38:41	0	0	0	0	0	0	0	0	0	0	0	0	0	0	0	0	0	0	0	0
2020-09-09 14:48:42	0	0	0	0	0	0	0	0	0	1	0	0	0	0	0	0	0	0	0	0
2020-09-09 14:48:44	0	0	0	0	0	0	0	0	0	0	0	0	0	0	0	0	0	0	0	0
2020-09-09 15:12:55	0	0	0	0	0	0	0	0	0	0	0	0	0	0	0	1	0	0	0	0
2020-09-09 15:12:57	0	0	0	0	0	0	0	0	0	0	0	0	0	0	0	0	0	0	0	0
2020-09-09 15:12:59	0	0	0	0	0	0	0	0	0	0	0	0	0	0	0	0	0	0	0	0
2020-09-10 08:00:18	0	0	0	0	0	0	0	0	0	0	0	0	0	0	0	0	0	0	0	0
2020-09-10 13:27:11	0	0	0	0	0	0	0	0	0	0	0	0	0	0	0	0	0	0	0	0
2020-09-10 15:41:30	0	0	0	0	0	0	0	0	0	0	0	0	0	0	0	0	0	0	0	0
2020-09-10 15:41:50	0	0	0	0	0	0	0	0	0	0	0	0	0	0	0	0	0	0	0	0
2020-09-11 07:41:39	0	0	0	0	0	0	0	0	0	0	0	0	0	0	0	0	1	0	0	0
2020-09-11 07:41:43	0	0	0	0	0	0	0	0	0	0	0	0	0	0	0	0	0	0	0	0
2020-09-11 15:34:23	0	0	0	0	0	0	0	0	0	0	0	0	0	0	0	0	0	0	0	0
2020-09-11 15:34:27	0	0	0	0	0	0	0	0	0	0	0	0	0	0	0	0	0	0	0	0
2020-09-12 20:29:23	0	0	0	1	0	0	0	0	0	0	0	0	0	0	0	0	0	0	0	0
2020-09-12 22:14:22	0	0	0	0	0	0	0	0	0	0	0	0	0	0	0	0	0	0	0	0
2020-09-14 13:57:25	0	0	0	0	0	0	0	0	0	0	0	0	0	0	0	0	0	0	0	0
2020-09-14 13:57:30	0	0	0	0	0	0	0	0	0	0	0	0	0	0	0	0	0	0	0	0
2020-09-14 14:56:54	0	0	0	0	0	0	0	0	0	1	0	0	0	0	0	0	0	0	0	0
2020-09-14 14:56:57	0	0	0	0	0	0	0	0	0	0	0	0	0	0	0	0	0	0	0	0
2020-09-14 16:01:14	0	0	0	0	0	0	0	0	0	0	0	0	0	0	0	1	0	0	0	0
2020-09-14 16:01:28	0	0	0	1	0	0	0	0	0	0	0	0	0	0	0	1	0	0	0	0
2020-09-14 16:09:19	0	0	0	1	0	0	0	0	0	1	0	0	0	0	0	1	0	0	0	0
2020-09-14 16:09:21	0	0	0	1	0	0	0	0	0	0	0	0	0	0	0	1	0	0	0	0
2020-09-14 16:19:58	0	0	0	1	0	0	0	0	0	1	0	0	0	0	0	1	0	0	0	0
2020-09-14 16:19:59	0	0	0	1	0	0	0	0	0	0	0	0	0	0	0	1	0	0	0	0
2020-09-14 16:20:00	0	0	0	1	0	0	0	0	0	1	0	0	0	0	0	1	0	0	0	0
2020-09-14 16:27:54	0	0	0	1	0	0	0	0	0	1	0	1	0	0	0	1	0	0	0	0
2020-09-14 16:29:39	0	0	0	1	0	0	0	0	0	0	0	1	0	0	0	1	0	0	0	0
2020-09-14 16:29:40	0	0	0	1	0	0	0	0	0	1	0	1	0	0	0	1	0	0	0	0
2020-09-14 16:29:42	0	0	0	1	0	0	0	0	0	0	0	1	0	0	0	1	0	0	0	0
2020-09-14 16:29:43	0	0	0	1	0	0	0	0	0	1	0	1	0	0	0	1	0	0	0	0
2020-09-14 16:30:25	0	0	0	1	0	0	0	0	0	1	0	1	0	0	0	1	0	0	0	0
2020-09-14 16:45:30	0	0	0	1	0	0	0	0	0	0	0	1	0	0	0	1	0	0	0	0
2020-09-14 16:45:32	0	0	0	1	0	0	0	0	0	1	0	1	0	0	0	1	0	0	0	0
2020-09-14 16:45:34	0	0	0	2	0	0	0	0	0	1	0	2	0	0	0	2	0	0	0	0
2020-09-14 16:52:41	0	0	0	1	0	0	0	0	0	1	0	1	0	0	0	1	0	0	0	0
2020-09-14 17:06:30	0	0	0	0	0	0	0	0	0	1	0	1	0	0	0	1	0	0	0	0
2020-09-14 17:06:53	0	0	0	0	0	0	0	0	0	1	0	2	0	0	0	2	0	0	0	0
2020-09-14 17:06:55	0	0	0	0	0	0	0	0	0	0	0	1	0	0	0	1	0	0	0	0
2020-09-14 17:06:57	0	0	0	0	0	0	0	0	0	1	0	1	0	0	0	1	0	0	0	0
2020-09-14 17:08:34	0	0	0	0	0	0	0	0	0	1	0	0	0	0	0	1	0	0	0	0
2020-09-14 17:23:55	0	0	0	0	0	0	0	0	0	0	0	0	0	0	0	1	0	0	0	0
2020-09-14 20:41:56	0	0	0	0	0	0	0	0	0	0	0	0	0	0	0	0	0	0	0	0
2020-09-15 14:21:57	0	0	0	0	0	1	0	0	0	0	0	0	0	0	0	0	0	0	0	0
2020-09-15 14:22:08	0	0	0	0	0	0	0	0	0	0	0	0	0	0	0	0	0	0	0	0
2020-09-15 14:22:10	0	0	0	0	0	1	0	0	0	0	0	0	0	0	0	0	0	0	0	0
2020-09-15 14:53:53	0	0	0	0	0	0	0	0	0	0	0	0	0	0	0	0	0	0	0	0
2020-09-15 14:53:54	0	0	0	0	0	0	0	0	0	0	0	0	0	0	0	0	0	0	0	0
2020-09-15 15:19:46	0	0	0	0	0	0	0	0	0	1	0	0	0	0	0	0	0	0	0	0
2020-09-15 15:19:51	0	0	0	0	0	0	0	0	0	0	0	0	0	0	0	0	0	0	0	0
2020-09-16 11:39:50	0	0	0	0	0	0	0	0	0	0	0	0	0	0	0	0	0	0	0	0
2020-09-16 11:40:24	0	0	0	0	0	0	0	0	0	0	0	0	0	0	0	0	0	0	0	0
2020-09-16 15:13:34	0	0	0	0	0	0	0	0	0	0	0	1	0	0	0	0	0	0	0	0
2020-09-16 15:14:49	0	0	0	0	0	0	0	0	0	0	0	0	0	0	0	0	0	0	0	0
2020-09-16 18:09:32	0	0	0	0	0	0	0	0	0	0	0	0	0	0	0	0	0	0	0	0
2020-09-16 18:30:15	0	0	0	0	0	0	0	0	0	0	0	0	0	0	0	0	0	0	0	0
2020-09-17 09:46:30	0	0	0	0	0	0	0	0	0	0	0	0	0	0	0	0	1	0	0	0
2020-09-17 09:46:36	0	0	0	0	0	0	0	0	0	0	0	0	0	0	0	0	0	0	0	0
2020-09-17 09:50:50	0	0	0	0	0	0	0	0	0	1	0	0	0	0	0	0	0	0	0	0
2020-09-17 09:50:52	0	0	0	0	0	0	0	0	0	0	0	0	0	0	0	0	0	0	0	0
2020-09-17 13:03:58	0	0	0	0	0	0	0	0	0	0	0	0	0	0	0	1	0	0	0	0
2020-09-17 13:04:02	0	0	0	0	0	0	0	0	0	0	0	0	0	0	1	1	0	0	0	0
2020-09-17 13:04:23	0	0	0	0	0	0	0	0	0	0	0	0	1	0	1	1	0	0	0	0
2020-09-17 13:04:26	0	0	0	0	0	0	0	0	0	0	0	0	1	1	1	1	0	0	0	0
2020-09-17 17:58:44	0	0	0	0	0	0	0	0	0	0	0	0	1	1	1	1	1	0	0	0
2020-09-17 17:58:48	0	0	0	0	0	0	0	0	0	0	0	0	1	1	1	1	0	0	0	0
2020-09-17 20:03:16	0	0	0	0	0	0	0	0	0	0	0	0	1	1	0	0	0	0	0	0
2020-09-17 20:03:36	0	0	0	0	0	0	0	0	0	0	0	0	1	0	0	0	0	0	0	0
2020-09-17 20:03:46	0	0	0	0	0	0	0	0	0	0	0	0	0	0	0	0	0	0	0	0
2020-09-17 20:03:52	0	0	0	0	0	0	0	0	0	0	0	0	0	1	0	0	0	0	0	0
2020-09-17 20:03:53	0	0	0	0	0	0	0	0	0	0	0	0	0	0	0	0	0	0	0	0
2020-09-17 20:04:01	0	0	0	0	0	0	0	0	0	0	0	0	0	1	0	0	0	0	0	0
2020-09-17 20:04:14	0	0	0	0	0	0	0	0	0	0	0	0	0	0	0	0	0	0	0	0
2020-09-17 20:06:22	0	0	0	0	0	0	0	0	0	0	0	0	0	1	0	0	0	0	0	0
2020-09-17 20:06:35	0	0	0	0	0	0	0	0	0	0	0	0	0	0	0	0	0	0	0	0
2020-09-17 20:07:04	0	0	0	0	0	0	0	0	0	0	0	0	1	0	0	0	0	0	0	0
2020-09-17 20:07:07	0	0	0	0	0	0	0	0	0	0	0	0	0	0	0	0	0	0	0	0
2020-09-17 20:07:12	0	0	0	0	0	0	0	0	0	0	0	0	0	1	0	0	0	0	0	0
2020-09-17 20:07:49	0	0	0	0	0	0	0	0	0	0	0	0	1	1	0	0	0	0	0	0
2020-09-17 20:07:59	0	0	0	0	0	0	0	0	0	0	0	0	0	1	0	0	0	0	0	0
2020-09-17 20:08:02	0	0	0	0	0	0	0	0	0	0	0	0	0	0	0	0	0	0	0	0
2020-09-18 07:18:30	0	0	0	0	0	0	0	0	0	0	0	0	0	1	0	0	0	0	0	0
2020-09-18 07:18:32	0	0	0	0	0	0	0	0	0	0	0	0	0	0	0	0	0	0	0	0
2020-09-18 07:18:36	0	0	0	0	0	0	0	0	0	0	0	0	0	1	0	0	0	0	0	0
2020-09-18 07:19:20	0	0	0	0	0	0	0	0	0	0	0	0	0	0	0	0	0	0	0	0
2020-09-18 12:25:21	0	0	0	0	0	0	0	0	0	0	0	0	0	0	0	0	0	0	0	0
2020-09-18 12:56:19	0	0	0	0	0	0	0	0	0	0	0	0	0	0	0	0	0	0	0	0
2020-09-18 14:06:17	0	0	0	0	0	0	0	0	0	0	0	0	0	0	0	0	0	0	0	0
2020-09-18 14:06:27	0	0	0	0	0	0	0	0	0	0	0	0	0	0	0	0	0	0	0	0
2020-09-21 13:58:39	0	0	0	0	0	0	0	0	0	0	0	0	0	0	0	0	0	0	0	1
2020-09-21 13:58:42	0	0	0	0	0	0	0	0	0	0	0	0	0	0	0	0	0	0	0	0
2020-09-21 13:58:46	0	0	0	0	0	0	0	0	0	0	0	0	0	0	0	0	0	0	0	1
2020-09-21 16:10:32	0	0	0	0	0	0	0	0	0	0	0	0	0	0	0	0	0	0	0	0
2020-09-21 16:30:40	0	0	0	0	0	0	0	0	0	0	0	0	0	0	0	0	0	0	0	0
2020-09-21 18:30:25	0	0	0	0	0	0	0	0	0	0	0	0	0	0	0	0	0	0	0	0
2020-09-21 18:48:29	0	0	0	0	0	0	0	0	0	0	0	0	0	0	0	0	0	0	0	0
2020-09-22 14:38:01	0	0	0	1	0	0	0	0	0	0	0	0	0	0	0	0	0	0	0	0
2020-09-22 14:38:07	0	0	0	0	0	0	0	0	0	0	0	0	0	0	0	0	0	0	0	0
2020-09-22 14:38:08	0	0	0	0	0	0	0	0	0	0	0	0	0	0	0	0	0	0	0	0
2020-09-22 15:13:20	0	0	0	0	0	0	0	0	0	0	0	0	0	1	0	0	0	0	0	0
2020-09-22 15:34:42	0	0	0	0	0	0	0	0	0	0	0	0	0	0	0	0	0	0	0	0
2020-09-22 15:59:20	0	0	0	0	0	0	0	0	0	1	0	0	0	0	0	0	0	0	0	0
2020-09-22 15:59:22	0	0	0	0	0	0	0	0	0	0	0	0	0	0	0	0	0	0	0	0
2020-09-22 17:44:48	0	0	0	0	0	0	0	0	0	0	0	0	0	1	0	0	0	0	0	0
2020-09-22 18:31:32	0	0	0	0	0	0	0	0	0	0	0	0	0	0	0	0	0	0	0	0
2020-09-23 08:39:42	0	0	0	0	0	0	0	0	0	1	0	0	0	0	0	0	0	0	0	0
2020-09-23 08:39:44	0	0	0	0	0	0	0	0	0	0	0	0	0	0	0	0	0	0	0	0
2020-09-24 08:10:32	0	0	0	0	0	0	0	0	0	0	0	0	0	0	1	0	0	0	0	0
2020-09-24 08:10:36	0	0	0	0	0	0	0	0	0	0	0	0	0	0	0	0	0	0	0	0
2020-09-24 12:55:50	0	0	0	0	0	0	0	0	0	0	0	0	0	1	0	0	0	0	0	0
2020-09-24 12:56:06	0	0	0	0	0	0	0	0	0	0	0	0	0	1	0	1	0	0	0	0
2020-09-24 13:36:20	0	0	0	0	0	0	0	0	0	0	0	0	0	0	0	1	0	0	0	0
2020-09-24 14:55:43	0	0	0	0	0	0	0	0	0	1	0	0	0	0	0	1	0	0	0	0
2020-09-24 14:55:45	0	0	0	0	0	0	0	0	0	0	0	0	0	0	0	1	0	0	0	0
2020-09-24 15:30:58	0	0	0	0	0	0	0	0	0	0	0	0	0	1	0	1	0	0	0	0
2020-09-24 15:31:00	0	0	0	0	0	0	0	0	0	0	0	0	0	1	0	1	1	0	0	0
2020-09-24 15:31:01	0	0	0	0	0	0	0	0	0	0	0	0	0	1	0	1	1	1	0	0
2020-09-24 15:32:40	0	0	0	0	0	0	0	0	0	0	0	0	0	1	0	0	1	1	0	0
2020-09-24 15:32:48	0	0	0	0	0	0	0	0	0	0	0	0	0	0	0	0	1	1	0	0
2020-09-24 16:03:52	0	0	0	0	0	0	0	0	0	0	0	0	0	0	0	0	1	0	0	0
2020-09-24 16:03:53	0	0	0	0	0	0	0	0	0	0	0	0	0	0	0	0	1	0	0	0
2020-09-24 17:07:08	0	0	0	0	0	0	0	0	0	0	0	0	0	1	0	0	0	0	0	0
2020-09-24 17:42:38	0	0	0	0	0	0	0	0	0	0	0	0	0	1	0	0	1	0	0	0
2020-09-24 17:42:44	0	0	0	0	0	0	0	0	0	0	0	0	0	1	0	0	0	0	0	0
2020-09-24 18:24:56	0	0	0	0	0	0	0	0	0	0	0	0	0	0	0	0	0	0	0	0
2020-09-24 18:25:01	0	0	0	0	0	0	0	0	0	0	0	0	0	1	0	0	0	0	0	0
2020-09-24 18:25:02	0	0	0	0	0	0	0	0	0	0	0	0	0	0	0	0	0	0	0	0
2020-09-24 18:25:07	0	0	0	0	0	0	0	0	0	0	0	0	0	0	0	0	0	0	0	0
2020-09-25 10:46:10	0	0	0	0	0	0	0	0	0	1	0	0	0	0	0	0	0	0	0	0
2020-09-25 10:46:19	0	0	0	0	0	0	0	0	0	0	0	0	0	0	0	0	0	0	0	0
2020-09-25 11:34:58	0	0	0	0	0	0	0	0	0	0	0	0	0	1	0	0	0	0	0	0
2020-09-25 11:50:34	0	0	0	0	0	0	0	0	0	0	0	0	0	0	0	0	0	0	0	0
2020-09-25 14:39:23	0	0	0	0	0	0	0	0	0	0	0	0	0	0	0	0	0	0	0	0
2020-09-25 14:42:53	0	0	0	0	0	0	0	0	0	0	0	0	0	0	0	0	0	0	0	0
2020-09-25 16:53:10	0	0	0	0	0	0	0	0	0	0	0	0	0	0	0	0	1	0	0	0
2020-09-25 16:53:14	0	0	0	0	0	0	0	0	0	0	0	0	0	0	0	0	0	0	0	0
2020-09-28 08:09:12	0	0	0	0	0	0	0	0	0	0	0	0	0	0	0	0	0	0	0	0
2020-09-28 08:48:07	0	0	0	0	0	0	0	0	0	0	0	0	0	0	0	0	0	0	0	0
2020-09-28 10:31:35	0	0	0	0	0	0	0	0	0	0	0	0	0	0	0	0	1	0	0	0
2020-09-28 10:31:38	0	0	0	0	0	0	0	0	0	0	0	0	0	0	0	0	0	0	0	0
2020-09-29 10:17:44	0	0	0	0	0	0	0	0	0	0	0	0	0	0	0	0	0	1	0	0
2020-09-29 10:17:48	0	0	0	0	0	0	0	0	0	0	0	0	0	0	0	0	0	0	0	0
2020-09-29 14:29:08	0	0	0	0	0	0	0	0	0	1	0	0	0	0	0	0	0	0	0	0
2020-09-29 14:29:10	0	0	0	0	0	0	0	0	0	0	0	0	0	0	0	0	0	0	0	0
2020-09-29 14:29:49	0	0	0	0	0	0	0	0	0	0	0	0	0	0	0	0	0	0	0	0
2020-09-29 15:01:05	0	0	0	0	0	0	0	0	0	0	0	0	0	0	0	0	0	0	0	0
2020-09-29 15:09:32	0	0	0	0	0	0	0	0	0	0	0	0	0	0	0	0	0	0	0	0
2020-10-01 10:34:14	0	0	0	0	0	0	0	0	0	0	0	0	0	0	0	0	1	0	0	0
2020-10-01 10:34:16	0	0	0	0	0	0	0	0	0	0	0	0	0	0	0	0	0	0	0	0
2020-10-01 14:14:14	0	0	0	0	0	0	0	0	0	0	0	0	0	0	1	0	0	0	0	0
2020-10-01 14:14:24	0	0	0	0	0	0	0	0	0	0	0	0	0	0	0	0	0	0	0	0
2020-10-01 14:32:43	0	0	0	0	0	0	0	0	0	0	0	0	0	0	0	0	0	0	0	0
2020-10-01 16:17:38	0	0	0	0	0	0	0	0	0	0	0	0	0	0	0	0	0	0	0	0
2020-10-02 09:18:25	0	0	0	0	0	0	0	0	0	0	0	0	0	0	0	0	0	0	0	0
2020-10-02 09:18:35	0	0	0	0	0	0	0	0	0	0	0	0	0	0	0	0	0	0	0	0
2020-10-02 09:25:09	0	0	0	0	0	0	0	0	0	0	0	0	0	0	0	0	1	0	0	0
2020-10-02 09:25:13	0	0	0	0	0	0	0	0	0	0	0	0	0	0	0	0	0	0	0	0
2020-10-05 15:18:39	0	0	0	0	0	0	0	0	0	1	0	0	0	0	0	0	0	0	0	0
2020-10-05 15:18:41	0	0	0	0	0	0	0	0	0	0	0	0	0	0	0	0	0	0	0	0
2020-10-06 09:28:04	0	0	0	0	0	0	0	0	0	0	0	0	0	0	0	0	1	0	0	0
2020-10-06 09:28:06	0	0	0	0	0	0	0	0	0	0	0	0	0	0	0	0	0	0	0	0
2020-10-06 16:03:53	0	0	0	0	0	0	0	0	0	1	0	0	0	0	0	0	0	0	0	0
2020-10-06 16:03:55	0	0	0	0	0	0	0	0	0	0	0	0	0	0	0	0	0	0	0	0
2020-10-08 07:33:35	0	0	0	0	0	0	0	0	0	0	0	0	0	0	0	0	0	0	0	0
2020-10-08 07:40:24	0	0	0	0	0	0	0	0	0	0	0	0	0	0	0	0	0	0	0	0
2020-10-08 09:26:28	0	0	0	0	0	0	0	0	0	0	0	1	0	0	0	0	0	0	0	0
2020-10-08 09:26:32	0	0	0	0	0	0	0	0	0	0	0	0	0	0	0	0	0	0	0	0
2020-10-08 13:49:20	0	0	0	0	0	0	0	0	0	1	0	0	0	0	0	0	0	0	0	0
2020-10-08 13:49:22	0	0	0	0	0	0	0	0	0	0	0	0	0	0	0	0	0	0	0	0
2020-10-08 17:04:35	0	0	0	0	0	0	0	0	0	0	0	0	0	0	0	0	0	0	0	0
2020-10-08 17:05:18	0	0	0	0	0	0	0	0	0	0	0	0	0	0	0	0	0	0	0	0
2020-10-09 09:06:13	0	0	0	0	0	0	0	0	0	0	0	0	0	0	0	0	0	0	0	0
2020-10-09 09:06:32	0	0	0	0	0	0	0	0	0	0	0	0	0	0	0	0	0	0	0	0
2020-10-09 09:28:24	0	0	0	0	0	0	0	0	0	0	0	0	0	0	0	0	1	0	0	0
2020-10-09 09:28:28	0	0	0	0	0	0	0	0	0	0	0	0	0	0	0	0	0	0	0	0
2020-10-09 11:01:29	0	0	0	0	0	0	0	0	0	1	0	0	0	0	0	0	0	0	0	0
2020-10-09 11:01:31	0	0	0	0	0	0	0	0	0	0	0	0	0	0	0	0	0	0	0	0
2020-10-09 15:21:38	0	0	0	0	0	0	0	0	0	0	0	0	0	0	0	0	0	0	0	0
2020-10-09 15:36:22	0	0	0	0	0	0	0	0	0	0	0	0	0	0	0	0	0	0	0	0
2020-10-11 17:35:27	0	0	0	0	0	0	0	0	0	0	0	0	0	0	0	0	1	0	0	0
2020-10-11 17:37:48	0	0	0	0	0	0	0	0	0	0	0	0	0	0	0	0	0	0	0	0
2020-10-12 11:22:26	0	0	0	0	0	0	0	0	0	1	0	0	0	0	0	0	0	0	0	0
2020-10-12 11:22:28	0	0	0	0	0	0	0	0	0	0	0	0	0	0	0	0	0	0	0	0
2020-10-12 17:00:37	0	0	0	0	0	0	0	0	0	1	0	0	0	0	0	0	0	0	0	0
2020-10-12 17:00:38	0	0	0	0	0	0	0	0	0	0	0	0	0	0	0	0	0	0	0	0
2020-10-12 18:34:09	0	0	0	0	0	0	0	0	0	0	0	0	0	0	0	0	0	0	0	0
2020-10-12 18:43:44	0	0	0	0	0	0	0	0	0	0	0	0	0	0	0	0	0	0	0	0
2020-10-13 10:17:34	0	0	0	0	0	0	0	0	0	0	0	0	0	0	0	0	0	0	0	0
2020-10-13 10:17:40	0	0	0	0	0	0	0	0	0	0	0	0	0	0	0	0	0	0	0	0
2020-10-14 14:38:21	0	0	0	0	0	0	0	0	0	0	0	0	0	0	0	0	0	0	0	0
2020-10-14 15:08:23	0	0	0	0	0	0	0	0	0	0	0	0	0	0	0	0	0	0	0	0
2020-10-14 15:10:59	0	0	0	1	0	0	0	0	0	0	0	0	0	0	0	0	0	0	0	0
2020-10-14 15:19:32	0	0	0	0	0	0	0	0	0	0	0	0	0	0	0	0	0	0	0	0
2020-10-15 10:36:01	0	0	0	0	0	0	0	0	0	0	0	0	0	0	0	0	0	0	0	0
2020-10-15 10:36:08	0	0	0	0	0	0	0	0	0	0	0	0	0	0	0	0	0	0	0	0
2020-10-15 11:02:07	0	0	0	0	0	0	0	0	0	0	0	0	0	0	0	0	1	0	0	0
2020-10-15 11:02:11	0	0	0	0	0	0	0	0	0	0	0	0	0	0	0	0	0	0	0	0
2020-10-15 14:15:17	0	0	0	0	0	0	0	0	0	1	0	0	0	0	0	0	0	0	0	0
2020-10-15 14:15:19	0	0	0	0	0	0	0	0	0	0	0	0	0	0	0	0	0	0	0	0
2020-10-16 09:09:05	0	0	0	0	0	0	0	0	0	0	0	0	0	0	0	0	0	0	0	0
2020-10-16 09:12:13	0	0	0	0	0	0	0	0	0	1	0	0	0	0	0	0	0	0	0	0
2020-10-16 09:12:19	0	0	0	0	0	0	0	0	0	0	0	0	0	0	0	0	0	0	0	0
2020-10-16 09:13:33	0	0	0	0	0	0	0	0	0	0	0	0	0	0	0	0	0	0	0	0
2020-10-16 15:17:14	0	0	0	0	0	0	0	0	0	0	0	0	0	0	0	0	0	0	0	0
2020-10-16 15:24:32	0	0	0	0	0	0	0	0	0	0	0	0	0	0	0	0	0	0	0	0
2020-10-18 17:03:58	0	0	0	0	0	0	0	0	0	0	1	0	0	0	0	0	0	0	0	0
2020-10-18 17:04:05	0	0	0	0	0	0	0	0	0	0	0	0	0	0	0	0	0	0	0	0
2020-10-20 10:32:18	0	0	0	0	0	0	0	0	0	1	0	0	0	0	0	0	0	0	0	0
2020-10-20 10:32:20	0	0	0	0	0	0	0	0	0	0	0	0	0	0	0	0	0	0	0	0
2020-10-20 10:35:13	0	0	0	0	0	0	0	0	0	0	0	0	0	0	0	0	0	0	0	0
2020-10-20 10:35:21	0	0	0	0	0	0	0	0	0	0	0	0	0	0	0	0	0	0	0	0
2020-10-20 11:26:42	0	0	0	0	0	0	0	0	0	0	0	0	0	0	0	0	1	0	0	0
2020-10-20 11:26:46	0	0	0	0	0	0	0	0	0	0	0	0	0	0	0	0	0	0	0	0
2020-10-22 12:01:46	0	0	0	0	0	0	0	0	0	0	0	0	0	0	1	0	0	0	0	0
2020-10-22 12:01:54	0	0	0	0	0	0	0	0	0	0	0	0	0	0	0	0	0	0	0	0
2020-10-23 13:44:33	0	0	0	0	0	0	0	0	0	0	0	0	0	0	0	1	0	0	0	0
2020-10-23 13:44:36	0	0	0	0	0	0	0	0	0	0	0	0	0	0	0	0	0	0	0	0
2020-10-27 08:55:53	0	0	0	0	0	0	0	0	0	0	0	0	0	0	0	1	0	0	0	0
2020-10-27 08:55:58	0	0	0	0	0	0	0	0	0	0	0	0	0	0	0	0	0	0	0	0
2020-10-27 15:13:46	0	0	0	0	0	0	0	0	0	0	0	0	0	0	0	0	0	0	0	0
2020-10-27 15:31:32	0	0	0	0	0	0	0	0	0	0	0	0	0	0	0	0	0	0	0	0
2020-10-27 15:45:50	0	0	0	0	0	0	0	0	0	1	0	0	0	0	0	0	0	0	0	0
2020-10-27 15:45:52	0	0	0	0	0	0	0	0	0	0	0	0	0	0	0	0	0	0	0	0
2020-10-27 16:33:58	0	0	0	0	0	0	0	0	0	0	0	0	0	0	0	0	1	0	0	0
2020-10-27 16:34:02	0	0	0	0	0	0	0	0	0	0	0	0	0	0	0	0	0	0	0	0
2020-10-28 06:42:47	0	0	0	0	0	0	0	0	0	1	0	0	0	0	0	0	0	0	0	0
2020-10-28 06:42:57	0	0	0	0	0	0	0	0	0	0	0	0	0	0	0	0	0	0	0	0
2020-10-28 08:05:36	0	0	0	0	0	0	0	0	0	1	0	0	0	0	0	0	0	0	0	0
2020-10-28 08:05:38	0	0	0	0	0	0	0	0	0	0	0	0	0	0	0	0	0	0	0	0
2020-10-28 13:03:07	0	0	0	0	0	0	1	0	0	0	0	0	0	0	0	0	0	0	0	0
2020-10-28 13:18:36	0	0	0	0	0	0	0	0	0	0	0	0	0	0	0	0	0	0	0	0
2020-10-28 13:36:04	0	0	0	0	0	0	0	0	0	0	0	0	0	0	0	0	0	0	0	0
2020-10-28 13:37:52	0	0	0	0	0	0	0	0	0	0	0	0	0	0	0	0	0	0	0	0
2020-10-29 08:40:35	0	0	0	0	0	0	0	0	0	1	0	0	0	0	0	0	0	0	0	0
2020-10-29 08:40:36	0	0	0	0	0	0	0	0	0	0	0	0	0	0	0	0	0	0	0	0
2020-10-29 14:53:56	0	0	0	0	0	0	0	0	0	1	0	0	0	0	0	0	0	0	0	0
2020-10-29 14:53:57	0	0	0	0	0	0	0	0	0	0	0	0	0	0	0	0	0	0	0	0
2020-10-30 10:35:24	0	0	0	0	0	0	0	0	0	0	0	0	0	0	0	0	0	0	0	0
2020-10-30 10:35:31	0	0	0	0	0	0	0	0	0	0	0	0	0	0	0	0	0	0	0	0
2020-10-30 12:32:06	0	0	0	0	0	0	0	0	0	0	0	0	0	0	0	0	0	0	0	0
2020-10-30 12:32:13	0	0	0	0	0	0	0	0	0	0	0	0	0	0	0	0	0	0	0	0
2020-10-30 15:01:46	0	0	0	0	0	0	0	0	0	0	0	0	0	0	0	0	0	0	0	0
2020-10-30 15:09:42	0	0	0	0	0	0	0	0	0	0	0	0	0	0	0	0	0	0	0	0
2020-10-30 16:07:19	0	0	0	0	0	0	0	0	0	0	0	0	0	0	0	0	0	0	0	0
2020-10-30 16:11:34	0	0	0	0	0	0	0	0	0	0	0	0	0	0	0	0	0	0	0	0
2020-11-02 11:40:27	1	0	0	0	0	0	0	0	0	0	0	0	0	0	0	0	0	0	0	0
2020-11-02 12:25:43	0	0	0	0	0	0	0	0	0	0	0	0	0	0	0	0	0	0	0	0
2020-11-02 14:53:08	1	0	0	0	0	0	0	0	0	0	0	0	0	0	0	0	0	0	0	0
2020-11-02 15:10:54	0	0	0	0	0	0	0	0	0	0	0	0	0	0	0	0	0	0	0	0
2020-11-03 07:55:44	0	0	0	0	0	0	0	0	0	0	0	0	0	0	0	0	0	0	0	0
2020-11-03 08:20:27	0	0	0	0	0	0	0	0	0	0	0	0	0	0	0	0	0	0	0	0
2020-11-03 15:39:57	0	0	0	0	0	0	0	0	0	0	0	0	1	0	0	0	0	0	0	0
2020-11-03 18:34:20	0	0	0	0	0	0	0	0	0	0	0	0	0	0	0	0	0	0	0	0
2020-11-04 11:11:59	0	0	0	0	0	0	0	0	0	0	0	0	0	0	0	0	1	0	0	0
2020-11-04 11:12:02	0	0	0	0	0	0	0	0	0	0	0	0	0	0	0	0	0	0	0	0
2020-11-04 14:39:47	0	0	0	0	0	0	0	0	0	0	0	0	0	0	0	0	0	1	0	0
2020-11-04 14:39:49	0	0	0	0	0	0	0	0	0	0	0	0	0	0	0	0	0	0	0	0
2020-11-04 17:06:36	0	0	0	0	0	0	0	0	0	0	0	0	1	0	0	0	0	0	0	0
2020-11-04 17:06:40	0	0	0	0	0	0	0	0	0	0	0	0	0	0	0	0	0	0	0	0
2020-11-04 18:35:51	0	0	0	0	0	0	0	0	0	0	0	0	1	0	0	0	0	0	0	0
2020-11-04 18:35:57	0	0	0	0	0	0	0	0	0	0	0	0	0	0	0	0	0	0	0	0
2020-11-05 08:56:27	0	0	0	0	0	0	0	0	0	0	1	0	0	0	0	0	0	0	0	0
2020-11-05 08:56:32	0	0	0	0	0	0	0	0	0	0	0	0	0	0	0	0	0	0	0	0
2020-11-06 10:34:34	0	0	0	0	0	0	0	0	0	0	0	0	0	0	0	0	0	0	0	0
2020-11-06 15:22:10	0	0	0	0	0	0	0	0	0	0	0	0	0	0	0	0	0	0	0	0
2020-11-06 15:59:33	0	0	0	0	0	0	0	0	0	0	0	0	0	0	0	0	0	0	0	0
2020-11-06 16:30:37	0	0	0	0	0	0	0	0	0	0	0	0	0	0	0	0	0	0	0	0
2020-11-09 10:47:59	0	0	0	0	0	0	0	0	0	0	0	0	0	1	0	0	0	0	0	0
2020-11-09 10:48:18	0	0	0	0	0	0	0	0	0	0	0	0	0	0	0	0	0	0	0	0
2020-11-09 11:00:40	1	0	0	0	0	0	0	0	0	0	0	0	0	0	0	0	0	0	0	0
2020-11-09 11:09:07	0	0	0	0	0	0	0	0	0	0	0	0	0	0	0	0	0	0	0	0
2020-11-09 11:09:08	0	0	0	0	0	0	0	0	0	0	0	0	0	0	0	0	0	0	0	0
2020-11-09 11:48:25	0	0	0	0	0	0	0	0	0	0	0	0	0	0	0	0	0	0	0	0
2020-11-09 11:55:20	1	0	0	0	0	0	0	0	0	0	0	0	0	0	0	0	0	0	0	0
2020-11-09 11:59:02	0	0	0	0	0	0	0	0	0	0	0	0	0	0	0	0	0	0	0	0
2020-11-09 11:59:05	1	0	0	0	0	0	0	0	0	0	0	0	0	0	0	0	0	0	0	0
2020-11-09 12:35:41	1	0	0	0	0	0	0	0	0	0	0	0	0	0	0	0	0	0	0	0
2020-11-09 13:39:22	1	0	0	0	0	0	0	0	0	0	0	0	0	0	0	0	0	0	0	0
2020-11-09 15:17:04	0	0	0	0	0	0	0	0	0	0	0	0	0	0	0	0	0	0	0	0
2020-11-09 16:57:57	0	0	0	0	0	0	0	0	0	0	0	0	0	0	0	0	0	0	0	0
2020-11-10 09:17:20	0	0	0	0	0	0	0	0	0	0	0	0	0	0	0	0	0	0	1	0
2020-11-10 09:17:27	0	0	0	0	0	0	0	0	0	0	0	0	0	0	0	0	0	0	0	0
2020-11-10 12:28:51	1	0	0	0	0	0	0	0	0	0	0	0	0	0	0	0	0	0	0	0
2020-11-10 12:37:20	0	0	0	0	0	0	0	0	0	0	0	0	0	0	0	0	0	0	0	0
2020-11-10 12:37:27	0	0	0	0	0	0	0	0	0	0	0	0	0	0	0	0	0	0	0	0
2020-11-10 12:52:19	0	0	0	0	0	0	0	0	0	0	0	0	0	0	0	0	0	0	0	0
2020-11-10 14:45:21	1	1	0	0	0	0	0	0	0	0	0	0	0	0	0	0	0	0	0	0
2020-11-10 16:50:14	1	0	0	0	0	0	0	0	0	0	0	0	0	0	0	0	0	0	0	0
2020-11-10 16:50:18	0	0	0	0	0	0	0	0	0	0	0	0	0	0	0	0	0	0	0	0
2020-11-11 11:22:05	1	0	0	0	0	0	0	0	0	0	0	0	0	0	0	0	0	0	0	0
2020-11-11 11:24:06	0	0	0	0	0	0	0	0	0	0	0	0	0	0	0	0	0	0	0	0
2020-11-11 11:24:07	0	0	0	0	0	0	0	0	0	0	0	0	0	0	0	0	0	0	0	0
2020-11-11 11:40:42	1	0	0	0	0	0	0	0	0	0	0	0	0	0	0	0	0	0	0	0
2020-11-11 11:42:12	0	0	0	0	0	0	0	0	0	0	0	0	0	0	0	0	0	0	0	0
2020-11-11 12:16:02	1	0	0	0	0	0	0	0	0	0	0	0	0	0	0	0	0	0	0	0
2020-11-11 12:18:55	0	0	0	0	0	0	0	0	0	0	0	0	0	0	0	0	0	0	0	0
2020-11-11 12:18:56	1	0	0	0	0	0	0	0	0	0	0	0	0	0	0	0	0	0	0	0
2020-11-11 13:24:48	0	0	0	0	0	0	0	0	0	0	0	0	0	0	0	0	0	0	0	0
2020-11-11 13:33:40	1	0	0	0	0	0	0	0	0	0	0	0	0	0	0	0	0	0	0	0
2020-11-11 13:35:43	0	0	0	0	0	0	0	0	0	0	0	0	0	0	0	0	0	0	0	0
2020-11-11 13:35:44	1	0	0	0	0	0	0	0	0	0	0	0	0	0	0	0	0	0	0	0
2020-11-11 14:06:43	0	0	0	0	0	0	0	0	0	0	0	0	0	0	0	0	0	0	0	0
2020-11-11 14:28:34	0	0	0	0	0	0	0	0	0	0	0	0	0	0	0	0	0	0	0	1
2020-11-11 14:32:22	1	0	0	0	0	0	0	0	0	0	0	0	0	0	0	0	0	0	0	1
2020-11-11 14:43:42	0	0	0	0	0	0	0	0	0	0	0	0	0	0	0	0	0	0	0	1
2020-11-11 15:03:57	0	0	0	0	0	0	0	0	0	0	0	0	0	0	0	0	0	0	0	0
2020-11-11 15:30:18	1	0	0	0	0	0	0	0	0	0	0	0	0	0	0	0	0	0	0	0
2020-11-11 15:31:22	0	0	0	0	0	0	0	0	0	0	0	0	0	0	0	0	0	0	0	0
2020-11-11 15:31:24	1	0	0	0	0	0	0	0	0	0	0	0	0	0	0	0	0	0	0	0
2020-11-11 15:41:38	0	0	0	0	0	0	0	0	0	0	0	0	0	0	0	0	0	0	0	0
2020-11-11 16:59:20	0	0	0	0	0	0	0	0	0	0	0	0	0	0	0	0	0	0	0	1
2020-11-11 16:59:21	0	0	0	0	0	0	0	0	0	0	0	0	0	0	0	0	0	0	0	0
2020-11-11 16:59:30	0	0	0	0	0	0	0	0	0	0	0	0	0	0	0	0	0	0	0	1
2020-11-11 16:59:33	0	0	0	0	0	0	0	0	0	0	0	0	0	0	0	0	0	0	0	0
2020-11-11 16:59:34	0	0	0	0	0	0	0	0	0	0	0	0	0	0	0	0	0	0	0	0
2020-11-11 16:59:46	0	0	0	0	0	0	0	0	0	0	0	0	0	0	0	0	0	0	0	1
2020-11-11 17:00:32	0	0	0	0	0	0	0	0	0	0	0	0	0	0	0	0	0	0	0	0
2020-11-12 08:49:23	0	0	0	0	0	0	0	0	0	0	0	0	0	0	0	1	0	0	0	0
2020-11-12 08:49:33	0	0	0	0	0	0	0	0	0	0	0	0	0	0	0	0	0	0	0	0
2020-11-12 14:23:36	1	0	0	0	0	0	0	0	0	0	0	0	0	0	0	0	0	0	0	0
2020-11-12 14:25:13	0	0	0	0	0	0	0	0	0	0	0	0	0	0	0	0	0	0	0	0
2020-11-12 14:25:15	1	0	0	0	0	0	0	0	0	0	0	0	0	0	0	0	0	0	0	0
2020-11-12 14:54:50	0	0	0	0	0	0	0	0	0	0	0	0	0	0	0	0	0	0	0	0
2020-11-12 16:01:54	1	0	0	0	0	0	0	0	0	0	0	0	0	0	0	0	0	0	0	0
2020-11-12 16:08:38	0	0	0	0	0	0	0	0	0	0	0	0	0	0	0	0	0	0	0	0
2020-11-13 10:58:03	0	0	0	0	0	0	0	0	0	0	0	0	0	0	0	0	0	0	0	0
2020-11-13 11:13:50	0	0	0	0	0	0	0	0	0	0	0	0	0	0	0	0	0	0	0	0
2020-11-13 12:05:22	0	0	0	0	0	0	0	0	0	0	0	0	0	0	0	1	0	0	0	0
2020-11-13 12:05:32	0	0	0	0	0	0	0	0	0	0	0	0	0	0	0	0	0	0	0	0
2020-11-13 12:06:18	1	0	0	0	0	0	0	0	0	0	0	0	0	0	0	0	0	0	0	0
2020-11-13 12:08:13	0	0	0	0	0	0	0	0	0	0	0	0	0	0	0	0	0	0	0	0
2020-11-13 12:33:55	1	0	0	0	0	0	0	0	0	0	0	0	0	0	0	0	0	0	0	0
2020-11-13 12:33:56	1	0	0	0	0	0	0	0	0	0	0	0	0	0	0	0	0	0	0	0
2020-11-13 12:41:54	0	0	0	0	0	0	0	0	0	0	0	0	0	0	0	0	0	0	0	0
2020-11-13 13:20:36	1	0	0	0	0	0	0	0	0	0	0	0	0	0	0	0	0	0	0	0
2020-11-13 14:04:42	0	0	0	0	0	0	0	0	0	0	0	0	0	0	0	0	0	0	0	0
2020-11-13 14:31:18	0	1	0	0	0	0	0	0	0	0	0	0	0	0	0	0	0	0	0	0
2020-11-13 14:31:22	0	0	0	0	0	0	0	0	0	0	0	0	0	0	0	0	0	0	0	0
2020-11-13 14:31:24	0	1	0	0	0	0	0	0	0	0	0	0	0	0	0	0	0	0	0	0
2020-11-13 15:28:04	0	0	0	0	0	0	0	0	0	0	0	0	0	0	0	0	0	0	0	0
2020-11-16 14:07:24	2	0	0	0	0	0	0	0	0	0	0	0	0	0	0	0	0	0	0	0
2020-11-16 14:09:09	0	0	0	0	0	0	0	0	0	0	0	0	0	0	0	0	0	0	0	0
2020-11-17 09:46:03	0	0	0	0	0	0	0	0	0	0	0	0	0	0	0	0	0	0	0	0
2020-11-17 10:13:50	0	0	0	0	0	0	0	0	0	0	0	0	0	0	0	0	0	0	0	0
2020-11-17 11:52:03	1	0	0	0	0	0	0	0	0	0	0	0	0	0	0	0	0	0	0	0
2020-11-17 11:52:50	0	0	0	0	0	0	0	0	0	0	0	0	0	0	0	0	0	0	0	0
2020-11-17 12:10:34	0	1	0	0	0	0	0	0	0	0	0	0	0	0	0	0	0	0	0	0
2020-11-17 12:32:38	0	0	0	0	0	0	0	0	0	0	0	0	0	0	0	0	0	0	0	0
2020-11-17 14:13:04	0	0	0	0	0	0	0	0	0	0	0	0	0	0	0	0	0	0	0	0
2020-11-17 14:28:36	0	0	0	0	0	0	0	0	0	0	0	0	0	0	0	0	0	0	0	0
2020-11-18 11:42:50	1	0	0	0	0	0	0	0	0	0	0	0	0	0	0	0	0	0	0	0
2020-11-18 11:47:15	0	0	0	0	0	0	0	0	0	0	0	0	0	0	0	0	0	0	0	0
2020-11-18 13:08:02	0	1	0	0	0	0	0	0	0	0	0	0	0	0	0	0	0	0	0	0
2020-11-18 13:28:41	0	0	0	0	0	0	0	0	0	0	0	0	0	0	0	0	0	0	0	0
2020-11-18 13:28:42	0	0	0	0	0	0	0	0	0	0	0	0	0	0	0	0	0	0	0	0
2020-11-18 13:47:50	1	0	0	0	0	0	0	0	0	0	0	0	0	0	0	0	0	0	0	0
2020-11-18 13:49:04	1	0	0	0	0	0	0	0	0	0	0	0	0	0	0	0	0	0	0	0
2020-11-18 14:33:29	1	0	0	0	0	0	0	0	0	0	0	0	0	0	0	0	0	0	0	0
2020-11-18 14:38:12	1	0	0	0	0	0	0	0	0	0	0	0	0	0	0	0	0	1	0	0
2020-11-18 14:59:57	0	0	0	0	0	0	0	0	0	0	0	0	0	0	0	0	0	1	0	0
2020-11-18 15:30:11	0	0	0	0	0	0	0	0	0	0	0	0	0	0	0	0	0	0	0	0
2020-11-18 16:34:43	0	0	0	0	0	0	0	0	0	0	0	0	0	0	0	0	0	1	0	0
2020-11-18 16:34:48	0	0	0	0	0	0	0	0	0	0	0	0	0	0	0	0	0	0	0	0
2020-11-18 16:41:16	0	0	0	0	0	0	0	0	0	0	0	0	0	0	0	0	0	0	0	0
2020-11-19 12:53:15	0	0	0	0	0	0	0	0	0	0	0	0	0	0	0	0	0	1	0	0
2020-11-19 13:38:24	0	0	0	0	0	0	0	0	0	0	0	0	0	0	0	0	0	0	0	0
2020-11-19 13:55:47	1	0	0	0	0	0	0	0	0	0	0	0	0	0	0	0	0	0	0	0
2020-11-19 13:57:17	0	0	0	0	0	0	0	0	0	0	0	0	0	0	0	0	0	0	0	0
2020-11-19 14:17:14	1	0	0	0	0	0	0	0	0	0	0	0	0	0	0	0	0	0	0	0
2020-11-19 14:20:18	0	0	0	0	0	0	0	0	0	0	0	0	0	0	0	0	0	0	0	0
2020-11-19 15:44:40	0	0	0	0	0	0	0	0	0	0	0	0	0	0	0	0	0	1	0	0
2020-11-19 15:45:52	0	0	0	0	0	0	0	0	0	0	0	0	0	0	0	0	0	0	0	0
2020-11-23 10:28:30	0	0	0	0	0	0	0	0	0	0	0	0	0	0	0	0	0	0	0	0
2020-11-23 10:29:29	0	0	0	0	0	0	0	0	0	0	0	0	0	0	0	0	0	0	0	0
2020-11-24 08:00:32	0	0	0	0	0	0	0	0	0	0	0	0	0	0	0	0	0	0	0	0
2020-11-24 08:07:33	0	0	0	0	0	0	0	0	0	0	0	0	0	0	0	0	0	0	0	0
2020-11-24 11:19:36	1	0	0	0	0	0	0	0	0	0	0	0	0	0	0	0	0	0	0	0
2020-11-24 11:20:49	0	0	0	0	0	0	0	0	0	0	0	0	0	0	0	0	0	0	0	0
2020-11-24 13:00:12	0	0	0	0	0	0	0	0	0	0	0	0	0	0	0	0	0	0	0	0
2020-11-24 13:07:50	0	0	0	0	0	0	0	0	0	0	0	0	0	0	0	0	0	0	0	0
2020-11-24 13:21:27	0	0	0	0	0	0	0	0	0	0	0	0	0	0	0	0	0	0	0	1
2020-11-24 14:09:25	0	0	0	0	0	0	0	0	0	0	0	0	0	0	0	0	0	0	0	1
2020-11-24 14:11:31	0	0	0	0	0	0	0	0	0	0	0	0	0	0	0	0	0	0	0	0
2020-11-24 15:13:03	0	0	0	0	0	0	0	0	0	0	0	0	0	0	0	0	0	0	0	0
2020-11-25 12:13:11	1	0	0	0	0	0	0	0	0	0	0	0	0	0	0	0	0	0	0	0
2020-11-25 12:20:50	0	0	0	0	0	0	0	0	0	0	0	0	0	0	0	0	0	0	0	0
2020-11-25 12:48:39	1	0	0	0	0	0	0	0	0	0	0	0	0	0	0	0	0	0	0	0
2020-11-25 12:50:21	0	0	0	0	0	0	0	0	0	0	0	0	0	0	0	0	0	0	0	0
2020-11-25 13:10:06	1	0	0	0	0	0	0	0	0	0	0	0	0	0	0	0	0	0	0	0
2020-11-25 13:26:53	0	0	0	0	0	0	0	0	0	0	0	0	0	0	0	0	0	0	0	0
2020-11-25 14:04:42	0	1	0	0	0	0	0	0	0	0	0	0	0	0	0	0	0	0	0	0
2020-11-25 14:26:38	0	0	0	0	0	0	0	0	0	0	0	0	0	0	0	0	0	0	0	0
2020-11-25 14:26:39	0	0	0	0	0	0	0	0	0	0	0	0	0	0	0	0	0	0	0	0
2020-11-25 15:14:37	1	0	0	0	0	0	0	0	0	0	0	0	0	0	0	0	0	0	0	0
2020-11-25 15:14:51	0	0	0	0	0	0	0	0	0	0	0	0	0	0	0	0	0	0	0	0
2020-11-25 15:14:53	0	1	0	0	0	0	0	0	0	0	0	0	0	0	0	0	0	0	0	0
2020-11-25 15:18:06	0	0	0	0	0	0	0	0	0	0	0	0	0	0	0	0	0	0	0	0
2020-11-26 08:49:18	0	0	0	0	0	0	0	0	0	0	0	0	0	0	0	0	0	0	0	1
2020-11-26 08:49:27	0	0	0	0	0	0	0	0	0	0	0	0	0	0	0	0	0	0	0	0
2020-11-26 14:34:20	0	0	0	0	0	0	0	0	0	0	0	0	0	0	0	0	0	0	0	0
2020-11-26 14:39:08	0	0	0	0	0	0	0	0	0	0	0	0	0	0	0	0	0	0	0	0
2020-11-26 15:52:11	0	0	0	0	0	0	0	0	0	0	0	0	0	0	0	0	0	0	0	0
2020-11-26 15:58:16	0	0	0	0	0	0	0	0	0	0	0	0	0	0	0	0	0	0	0	0
2020-11-27 14:36:16	0	0	0	0	0	0	0	0	0	0	0	0	0	0	0	0	1	0	0	0
2020-11-27 15:10:22	0	0	0	0	0	0	0	0	0	0	0	0	0	0	0	0	0	0	0	0
2020-11-30 11:27:17	1	0	0	0	0	0	0	0	0	0	0	0	0	0	0	0	0	0	0	0
2020-11-30 11:27:48	0	0	0	0	0	0	0	0	0	0	0	0	0	0	0	0	0	0	0	0
2020-11-30 12:14:25	1	0	0	0	0	0	0	0	0	0	0	0	0	0	0	0	0	0	0	0
2020-11-30 12:15:26	0	0	0	0	0	0	0	0	0	0	0	0	0	0	0	0	0	0	0	0
2020-11-30 13:06:14	1	0	0	0	0	0	0	0	0	0	0	0	0	0	0	0	0	0	0	0
2020-11-30 13:33:06	0	0	0	0	0	0	0	0	0	0	0	0	0	0	0	0	0	0	0	0
2020-11-30 14:39:03	1	0	0	0	0	0	0	0	0	0	0	0	0	0	0	0	0	0	0	0
2020-11-30 14:42:30	0	0	0	0	0	0	0	0	0	0	0	0	0	0	0	0	0	0	0	0
2020-11-30 17:35:20	0	0	0	0	0	0	0	0	0	0	0	0	0	0	0	0	0	0	0	1
2020-11-30 17:35:27	0	0	0	0	0	0	0	0	0	0	0	0	0	0	0	0	0	0	0	0
2020-11-30 17:43:43	0	0	0	0	0	0	0	0	0	0	0	0	0	0	0	0	0	0	0	1
2020-11-30 17:44:07	0	0	0	0	0	0	0	0	0	0	0	0	0	0	0	0	0	0	0	0
2020-12-01 11:50:52	0	0	0	0	0	0	0	0	0	0	0	0	0	0	0	0	1	0	0	0
2020-12-01 11:50:57	0	0	0	0	0	0	0	0	0	0	0	0	0	0	0	0	0	0	0	0
2020-12-01 11:50:59	0	0	0	0	0	0	0	0	0	0	0	0	0	0	0	0	0	0	0	0
2020-12-01 12:10:39	0	0	0	0	0	0	0	0	0	0	0	0	0	0	0	0	0	0	0	1
2020-12-01 12:10:46	0	0	0	0	0	0	0	0	0	0	0	0	0	0	0	0	0	0	0	0
2020-12-03 09:27:18	0	0	0	0	0	0	0	0	0	0	0	0	0	0	0	0	1	0	1	0
2020-12-03 09:27:37	0	0	0	0	0	0	0	0	0	0	0	0	0	0	0	0	0	0	1	0
2020-12-03 09:27:46	0	0	0	0	0	0	0	0	0	0	0	0	0	0	0	0	0	0	0	0
2020-12-03 10:09:15	0	0	0	0	0	0	0	0	0	0	0	0	0	0	0	0	0	0	1	0
2020-12-03 10:09:24	0	0	0	0	0	0	0	0	0	0	0	0	0	0	0	0	0	0	0	0
2020-12-03 10:09:59	0	0	0	0	0	0	0	0	0	0	0	0	0	0	0	0	0	0	1	0
2020-12-03 10:10:26	0	0	0	0	0	0	0	0	0	0	0	0	0	0	0	0	0	0	0	0
2020-12-03 10:10:28	0	0	0	0	0	0	0	0	0	0	0	0	0	0	0	0	0	0	1	0
2020-12-03 10:10:34	0	0	0	0	0	0	0	0	0	0	0	0	0	0	0	0	0	0	0	0
2020-12-03 10:15:37	0	0	0	0	0	0	0	0	0	0	0	0	0	0	0	0	0	0	1	0
2020-12-03 10:15:44	0	0	0	0	0	0	0	0	0	0	0	0	0	0	0	0	0	0	0	0
2020-12-03 10:16:01	0	0	0	0	0	0	0	0	0	0	0	0	0	0	0	0	0	0	0	1
2020-12-03 10:18:54	0	0	0	0	0	0	0	0	0	0	0	0	0	0	0	0	0	0	0	0
2020-12-03 10:18:57	0	0	0	0	0	0	0	0	0	0	0	0	0	0	0	0	0	0	0	1
2020-12-03 10:18:59	0	0	0	0	0	0	0	0	0	0	0	0	0	0	0	0	0	0	0	0
2020-12-03 10:19:00	0	0	0	0	0	0	0	0	0	0	0	0	0	0	0	0	0	0	0	1
2020-12-03 10:19:01	0	0	0	0	0	0	0	0	0	0	0	0	0	0	0	0	0	0	0	0
2020-12-03 10:19:19	0	0	0	0	0	0	0	0	0	0	0	0	0	0	0	0	0	0	0	1
2020-12-03 10:19:21	0	0	0	0	0	0	0	0	0	0	0	0	0	0	0	0	0	0	0	0
2020-12-03 10:20:26	0	0	0	0	0	0	0	0	0	0	0	0	0	0	0	0	0	0	0	1
2020-12-03 10:20:31	0	0	0	0	0	0	0	0	0	0	0	0	0	0	0	0	0	0	0	0
2020-12-03 10:21:22	0	0	0	0	0	0	0	0	0	0	0	0	0	0	0	0	0	0	0	1
2020-12-03 10:21:25	0	0	0	0	0	0	0	0	0	0	0	0	0	0	0	0	0	0	0	1
2020-12-03 10:22:13	0	0	0	0	0	0	0	0	0	0	0	0	0	0	0	0	0	0	0	0
2020-12-03 10:22:14	0	0	0	0	0	0	0	0	0	0	0	0	0	0	0	0	0	0	0	1
2020-12-03 10:23:21	0	0	0	0	0	0	0	0	0	0	0	0	0	0	0	0	0	0	0	1
2020-12-03 10:23:30	0	0	0	0	0	0	0	0	0	0	0	0	0	0	0	0	0	0	0	0
2020-12-03 10:24:42	0	0	0	0	0	0	0	0	0	0	0	0	0	0	0	0	0	0	0	1
2020-12-03 10:25:07	0	0	0	0	0	0	0	0	0	0	0	0	0	0	0	0	0	0	0	0
2020-12-03 10:25:42	0	0	0	0	0	0	0	0	0	0	0	0	0	0	0	0	0	0	0	1
2020-12-03 10:25:43	0	0	0	0	0	0	0	0	0	0	0	0	0	0	0	0	0	0	0	0
2020-12-03 10:26:49	0	0	0	0	0	0	0	0	0	0	0	0	0	0	0	0	0	0	0	1
2020-12-03 10:28:59	0	0	0	0	0	0	0	0	0	0	0	0	0	0	0	0	0	0	0	0
2020-12-03 11:40:49	0	0	0	0	0	0	0	0	0	0	0	0	0	0	0	0	1	0	0	0
2020-12-03 11:40:52	0	0	0	0	0	0	0	0	0	0	0	0	0	0	0	0	0	0	0	0
2020-12-03 16:23:28	0	0	0	0	0	0	0	0	0	0	0	0	0	0	0	1	0	0	0	0
2020-12-03 16:23:35	0	0	0	0	0	0	0	0	0	0	0	0	0	0	0	0	0	0	0	0
2020-12-07 08:16:45	0	0	0	0	0	0	0	0	0	0	0	0	0	0	0	0	0	0	0	0
2020-12-07 08:20:54	0	0	0	0	0	0	0	0	0	0	0	0	0	0	0	0	0	0	0	0
2020-12-07 08:21:03	0	0	0	0	0	0	0	0	0	0	0	0	0	0	0	0	0	0	0	0
2020-12-07 08:50:44	0	0	0	0	0	0	0	0	0	0	0	0	0	0	0	0	0	0	0	0
2020-12-08 16:03:59	0	0	0	0	0	0	0	0	0	0	0	0	0	0	0	0	1	0	0	0
2020-12-08 16:04:01	0	0	0	0	0	0	0	0	0	0	0	0	0	0	0	0	0	0	0	0
2020-12-09 10:10:32	0	0	0	0	0	0	0	0	0	0	0	0	0	0	0	0	0	0	0	0
2020-12-09 10:10:39	0	0	0	0	0	0	0	0	0	0	0	0	0	0	0	0	0	0	0	0
2020-12-10 09:15:45	0	0	0	0	0	0	0	0	0	0	0	0	0	0	0	0	0	0	0	0
2020-12-10 09:17:51	0	0	0	0	0	0	0	0	0	0	0	0	0	0	0	0	0	0	0	0
2020-12-10 09:51:01	0	0	0	0	0	0	0	0	0	0	0	0	0	0	0	0	1	0	0	0
2020-12-10 09:51:02	0	0	0	0	0	0	0	0	0	0	0	0	0	0	0	0	0	0	0	0
2020-12-10 13:51:42	1	0	0	0	0	0	0	0	0	0	0	0	0	0	0	0	0	0	0	0
2020-12-10 13:52:26	0	0	0	0	0	0	0	0	0	0	0	0	0	0	0	0	0	0	0	0
2020-12-10 15:17:54	0	1	0	0	0	0	0	0	0	0	0	0	0	0	0	0	0	0	0	0
2020-12-10 15:20:36	0	0	0	0	0	0	0	0	0	0	0	0	0	0	0	0	0	0	0	0
2020-12-11 09:21:13	0	0	0	0	0	0	0	0	0	0	0	0	0	0	0	0	0	0	0	0
2020-12-11 09:28:16	0	0	0	0	0	0	0	0	0	0	0	0	0	0	0	0	0	0	0	0
2020-12-11 09:47:26	0	0	0	0	0	0	0	0	0	0	0	0	0	0	0	0	1	0	0	0
2020-12-11 09:47:30	0	0	0	0	0	0	0	0	0	0	0	0	0	0	0	0	0	0	0	0
2020-12-11 10:08:19	0	0	0	0	0	0	0	0	0	0	0	0	0	0	0	0	0	0	0	1
2020-12-11 10:10:29	0	0	0	0	0	0	0	0	0	0	0	0	0	0	0	0	0	0	0	0
2020-12-11 10:11:34	0	0	0	0	0	0	0	0	0	0	0	0	0	0	0	0	0	0	1	0
2020-12-11 10:11:41	0	0	0	0	0	0	0	0	0	0	0	0	0	0	0	0	0	0	0	1
2020-12-11 10:11:43	0	0	0	0	0	0	0	0	0	0	0	0	0	0	0	0	0	0	0	0
2020-12-11 10:11:50	0	0	0	0	0	0	0	0	0	0	0	0	0	0	0	0	0	0	0	1
2020-12-11 10:11:51	0	0	0	0	0	0	0	0	0	0	0	0	0	0	0	0	0	0	0	0
2020-12-11 10:11:59	0	0	0	0	0	0	0	0	0	0	0	0	0	0	0	0	0	0	0	1
2020-12-11 10:12:34	0	0	0	0	0	0	0	0	0	0	0	0	0	0	0	0	0	0	0	0
2020-12-11 10:12:38	0	0	0	0	0	0	0	0	0	0	0	0	0	0	0	0	0	0	0	1
2020-12-11 10:12:43	0	0	0	0	0	0	0	0	0	0	0	0	0	0	0	0	0	0	0	1
2020-12-11 10:12:49	0	0	0	0	0	0	0	0	0	0	0	0	0	0	0	0	0	0	0	1
2020-12-11 10:12:57	0	0	0	0	0	0	0	0	0	0	0	0	0	0	0	0	0	0	0	0
2020-12-11 10:12:59	0	0	0	0	0	0	0	0	0	0	0	0	0	0	0	0	0	0	0	1
2020-12-11 10:13:00	0	0	0	0	0	0	0	0	0	0	0	0	0	0	0	0	0	0	0	0
2020-12-11 10:13:04	0	0	0	0	0	0	0	0	0	0	0	0	0	0	0	0	0	0	0	1
2020-12-11 10:13:08	0	0	0	0	0	0	0	0	0	0	0	0	0	0	0	0	0	0	0	1
2020-12-11 10:13:14	0	0	0	0	0	0	0	0	0	0	0	0	0	0	0	0	0	0	0	0
2020-12-11 10:13:34	0	0	0	0	0	0	0	0	0	0	0	0	0	0	0	0	0	0	0	1
2020-12-11 10:13:43	0	0	0	0	0	0	0	0	0	0	0	0	0	0	0	0	0	0	0	0
2020-12-11 10:14:09	0	0	0	0	0	0	0	0	0	0	0	0	0	0	0	0	0	0	0	1
2020-12-11 10:16:02	0	0	0	0	0	0	0	0	0	0	0	0	0	0	0	0	0	0	0	0
2020-12-11 10:18:49	0	0	0	0	0	0	0	0	0	0	0	0	0	0	0	0	0	0	0	1
2020-12-11 10:19:06	0	0	0	0	0	0	0	0	0	0	0	0	0	0	0	0	0	0	0	0
2020-12-11 10:19:37	0	0	0	0	0	0	0	0	0	0	0	0	0	0	0	0	0	0	0	1
2020-12-11 10:19:55	0	0	0	0	0	0	0	0	0	0	0	0	0	0	0	0	0	0	0	0
2020-12-11 10:19:58	0	0	0	0	0	0	0	0	0	0	0	0	0	0	0	0	0	0	0	1
2020-12-11 10:20:00	0	0	0	0	0	0	0	0	0	0	0	0	0	0	0	0	0	0	0	0
2020-12-11 10:21:18	0	0	0	0	0	0	0	0	0	0	0	0	0	0	0	0	0	0	0	1
2020-12-11 10:22:10	0	0	0	0	0	0	0	0	0	0	0	0	0	0	0	0	0	0	0	1
2020-12-11 10:23:12	0	0	0	0	0	0	0	0	0	0	0	0	0	0	0	0	0	0	0	0
2020-12-11 10:23:24	0	0	0	0	0	0	0	0	0	0	0	0	0	0	0	0	0	0	0	1
2020-12-11 10:23:25	0	0	0	0	0	0	0	0	0	0	0	0	0	0	0	0	0	0	0	0
2020-12-11 10:23:45	0	0	0	0	0	0	0	0	0	0	0	0	0	0	0	0	0	0	0	1
2020-12-11 10:23:59	0	0	0	0	0	0	0	0	0	0	0	0	0	0	0	0	0	0	0	1
2020-12-11 10:24:01	0	0	0	0	0	0	0	0	0	0	0	0	0	0	0	0	0	0	0	0
2020-12-11 10:24:23	0	0	0	0	0	0	0	0	0	0	0	0	0	0	1	0	0	0	0	0
2020-12-11 10:24:25	0	0	0	0	0	0	0	0	0	0	0	0	0	0	0	0	0	0	0	0
2020-12-11 10:24:30	0	0	0	0	0	0	0	0	0	0	0	0	0	0	0	1	0	0	0	0
2020-12-11 10:24:35	0	0	0	0	0	0	0	0	0	0	0	0	0	0	0	1	0	0	0	0
2020-12-11 10:24:39	0	0	0	0	0	0	0	0	0	0	0	0	0	0	0	0	1	0	0	0
2020-12-11 10:24:43	0	0	0	0	0	0	0	0	0	0	0	0	0	0	0	0	0	0	0	0
2020-12-11 10:24:52	0	0	0	0	0	0	0	0	0	0	0	0	0	0	0	0	0	1	0	0
2020-12-11 10:24:54	0	0	0	0	0	0	0	0	0	0	0	0	0	0	0	0	0	0	0	0
2020-12-11 10:25:14	0	0	0	0	0	0	0	0	0	0	0	0	0	0	0	0	0	0	0	1
2020-12-11 10:25:15	0	0	0	0	0	0	0	0	0	0	0	0	0	0	0	0	0	0	0	0
2020-12-11 10:53:03	0	1	0	0	0	0	0	0	0	0	0	0	0	0	0	0	0	0	0	0
2020-12-11 10:59:15	0	0	0	0	0	0	0	0	0	0	0	0	0	0	0	0	0	0	0	0
2020-12-11 10:59:16	0	0	0	0	0	0	0	0	0	0	0	0	0	0	0	0	0	0	0	0
2020-12-11 11:58:35	1	0	0	0	0	0	0	0	0	0	0	0	0	0	0	0	0	0	0	0
2020-12-11 11:58:37	1	0	0	0	0	0	0	0	0	0	0	0	0	0	0	0	0	0	0	0
2020-12-11 12:01:10	0	0	0	0	0	0	0	0	0	0	0	0	0	0	0	0	0	0	0	0
2020-12-11 12:31:44	0	1	0	0	0	0	0	0	0	0	0	0	0	0	0	0	0	0	0	0
2020-12-11 12:46:04	0	0	0	0	0	0	0	0	0	0	0	0	0	0	0	0	0	0	0	0
2020-12-11 13:09:20	1	0	0	0	0	0	0	0	0	0	0	0	0	0	0	0	0	0	0	0
2020-12-11 13:11:02	0	0	0	0	0	0	0	0	0	0	0	0	0	0	0	0	0	0	0	0
2020-12-11 13:33:54	0	1	0	0	0	0	0	0	0	0	0	0	0	0	0	0	0	0	0	0
2020-12-11 13:40:11	0	0	0	0	0	0	0	0	0	0	0	0	0	0	0	0	0	0	0	0
2020-12-11 13:40:12	0	0	0	0	0	0	0	0	0	0	0	0	0	0	0	0	0	0	0	0
2020-12-11 13:40:13	0	0	0	0	0	0	0	0	0	0	0	0	0	0	0	0	0	0	0	0
2020-12-11 14:25:11	0	0	0	0	0	0	0	0	0	0	0	0	0	0	0	0	0	0	0	0
2020-12-11 14:37:11	0	0	0	0	0	0	0	0	0	0	0	0	0	0	0	0	0	0	0	0
2020-12-14 14:06:24	0	1	0	0	0	0	0	0	0	0	0	0	0	0	0	0	0	0	0	0
2020-12-14 14:11:38	0	0	0	0	0	0	0	0	0	0	0	0	0	0	0	0	0	0	0	0
2020-12-15 13:11:08	0	0	0	0	0	0	0	0	0	0	0	0	0	0	0	0	1	0	0	0
2020-12-15 13:11:10	0	0	0	0	0	0	0	0	0	0	0	0	0	0	0	0	0	0	0	0
2020-12-17 11:52:02	1	0	0	0	0	0	0	0	0	0	0	0	0	0	0	0	0	0	0	0
2020-12-17 11:53:52	0	0	0	0	0	0	0	0	0	0	0	0	0	0	0	0	0	0	0	0
2020-12-17 13:26:56	1	0	0	0	0	0	0	0	0	0	0	0	0	0	0	0	0	0	0	0
2020-12-17 13:29:58	0	0	0	0	0	0	0	0	0	0	0	0	0	0	0	0	0	0	0	0
2020-12-17 13:29:59	1	0	0	0	0	0	0	0	0	0	0	0	0	0	0	0	0	0	0	0
2020-12-17 13:57:05	0	0	0	0	0	0	0	0	0	0	0	0	0	0	0	0	0	0	0	0
2020-12-17 15:03:30	1	0	0	0	0	0	0	0	0	0	0	0	0	0	0	0	0	0	0	0
2020-12-17 15:31:30	0	0	0	0	0	0	0	0	0	0	0	0	0	0	0	0	0	0	0	0
2020-12-18 11:56:25	1	0	0	0	0	0	0	0	0	0	0	0	0	0	0	0	0	0	0	0
2020-12-18 11:57:10	0	0	0	0	0	0	0	0	0	0	0	0	0	0	0	0	0	0	0	0
2020-12-18 12:52:07	0	1	0	0	0	0	0	0	0	0	0	0	0	0	0	0	0	0	0	0
2020-12-18 12:54:23	0	1	0	0	0	0	0	0	0	0	0	0	0	0	0	0	0	0	0	0
2020-12-18 13:03:35	0	1	0	0	0	0	0	0	0	0	0	0	0	0	0	0	0	0	0	0
2020-12-18 13:13:13	0	0	0	0	0	0	0	0	0	0	0	0	0	0	0	0	0	0	0	0
2020-12-18 13:13:15	0	0	0	0	0	0	0	0	0	0	0	0	0	0	0	0	0	0	0	0
2020-12-18 14:08:57	0	1	0	0	0	0	0	0	0	0	0	0	0	0	0	0	0	0	0	0
2020-12-18 14:20:27	0	0	0	0	0	0	0	0	0	0	0	0	0	0	0	0	0	0	0	0
2020-12-18 14:20:28	0	0	0	0	0	0	0	0	0	0	0	0	0	0	0	0	0	0	0	0
2020-12-18 17:20:05	0	0	0	0	0	0	0	0	0	0	0	0	0	0	0	0	0	0	0	0
2020-12-18 17:20:12	0	0	0	0	0	0	0	0	0	0	0	0	0	0	0	0	0	0	0	0
2020-12-23 14:50:18	0	0	0	0	0	0	0	0	0	0	0	1	0	0	0	0	0	0	0	0
2020-12-23 14:50:23	0	0	0	0	0	0	0	0	0	0	0	0	0	0	0	0	0	0	0	0
2020-12-23 16:23:11	0	0	0	0	0	0	0	0	0	0	0	0	0	0	0	0	0	0	0	0
2020-12-23 16:23:19	0	0	0	0	0	0	0	0	0	0	0	0	0	0	0	0	0	0	0	0
2020-12-23 16:23:20	0	0	0	0	0	0	0	0	0	0	0	0	0	0	0	0	0	0	0	0
2020-12-29 15:03:59	0	0	0	0	0	0	0	0	0	0	0	0	0	0	1	0	0	0	0	0
2020-12-29 15:04:00	0	0	0	0	0	0	0	0	0	0	0	0	0	0	1	1	0	0	0	0
2020-12-29 15:17:46	0	0	0	0	0	0	0	0	0	0	0	0	0	0	0	1	0	0	0	0
2020-12-29 15:17:49	0	0	0	0	0	0	0	0	0	0	0	0	0	0	0	0	0	0	0	0
2021-01-04 14:19:49	0	0	0	0	0	0	0	0	0	0	0	0	0	0	0	1	0	0	0	0
2021-01-04 14:19:55	0	0	0	0	0	0	0	0	0	0	0	0	0	0	1	1	0	0	0	0
2021-01-04 14:25:37	0	0	0	0	0	0	0	0	0	0	0	0	0	0	0	1	0	0	0	0
2021-01-04 14:33:49	0	0	0	0	0	0	0	0	0	0	0	0	0	0	0	0	0	0	0	0
2021-01-04 17:18:27	0	0	0	0	0	0	0	0	0	0	0	0	0	0	1	0	0	0	0	0
2021-01-04 17:18:29	0	0	0	0	0	0	0	0	0	0	0	0	0	0	0	0	0	0	0	0
2021-01-07 13:30:44	0	0	0	0	0	0	0	0	0	0	0	0	0	0	0	0	0	0	0	0
2021-01-07 13:40:23	0	0	0	0	0	0	0	0	0	0	0	0	0	0	0	0	0	0	0	0
2021-01-07 13:53:01	0	0	0	0	0	0	0	0	0	0	0	0	0	0	0	0	0	0	0	0
2021-01-07 14:20:58	0	0	0	0	0	0	0	0	0	0	0	0	0	0	0	0	0	0	0	0
2021-01-11 11:10:41	1	0	0	0	0	0	0	0	0	0	0	0	0	0	0	0	0	0	0	0
2021-01-11 11:11:34	0	0	0	0	0	0	0	0	0	0	0	0	0	0	0	0	0	0	0	0
2021-01-11 11:49:59	1	0	0	0	0	0	0	0	0	0	0	0	0	0	0	0	0	0	0	0
2021-01-11 11:50:57	0	0	0	0	0	0	0	0	0	0	0	0	0	0	0	0	0	0	0	0
2021-01-11 12:55:10	1	0	0	0	0	0	0	0	0	0	0	0	0	0	0	0	0	0	0	0
2021-01-11 12:57:12	0	0	0	0	0	0	0	0	0	0	0	0	0	0	0	0	0	0	0	0
2021-01-11 13:03:27	0	0	0	0	0	0	0	0	0	0	0	0	0	0	0	0	0	0	0	0
2021-01-11 13:03:34	0	0	0	0	0	0	0	0	0	0	0	0	0	0	0	0	0	0	0	0
2021-01-11 13:26:28	1	0	0	0	0	0	0	0	0	0	0	0	0	0	0	0	0	0	0	0
2021-01-11 13:27:18	0	0	0	0	0	0	0	0	0	0	0	0	0	0	0	0	0	0	0	0
2021-01-11 13:42:43	1	0	0	0	0	0	0	0	0	0	0	0	0	0	0	0	0	0	0	0
2021-01-11 13:45:02	0	0	0	0	0	0	0	0	0	0	0	0	0	0	0	0	0	0	0	0
2021-01-11 14:05:19	1	0	0	0	0	0	0	0	0	0	0	0	0	0	0	0	0	0	0	0
2021-01-11 14:14:36	0	0	0	0	0	0	0	0	0	0	0	0	0	0	0	0	0	0	0	0
2021-01-11 15:01:11	1	0	0	0	0	0	0	0	0	0	0	0	0	0	0	0	0	0	0	0
2021-01-11 15:02:20	0	0	0	0	0	0	0	0	0	0	0	0	0	0	0	0	0	0	0	0
2021-01-12 17:24:45	0	0	0	0	0	0	0	0	0	0	0	0	0	0	1	0	0	0	0	0
2021-01-12 17:24:48	0	0	0	0	0	0	0	0	0	0	0	0	0	0	0	0	0	0	0	0
2021-01-13 13:59:18	1	0	0	0	0	0	0	0	0	0	0	0	0	0	0	0	0	0	0	0
2021-01-13 13:59:54	0	0	0	0	0	0	0	0	0	0	0	0	0	0	0	0	0	0	0	0
2021-01-13 14:52:48	1	0	0	0	0	0	0	0	0	0	0	0	0	0	0	0	0	0	0	0
2021-01-13 14:53:38	0	0	0	0	0	0	0	0	0	0	0	0	0	0	0	0	0	0	0	0
2021-01-14 09:20:43	0	0	0	0	0	0	0	0	0	0	0	0	0	0	0	0	1	0	0	0
2021-01-14 09:20:46	0	0	0	0	0	0	0	0	0	0	0	0	0	0	0	0	0	0	0	0
2021-01-18 08:31:36	0	0	0	0	0	0	0	0	0	0	0	0	0	0	0	0	0	0	0	0
2021-01-18 08:36:22	0	0	0	0	0	0	0	0	0	0	0	0	0	0	0	0	0	0	0	0
2021-01-18 08:40:20	0	0	0	0	0	0	0	0	0	0	0	0	0	0	0	0	0	0	0	0
2021-01-18 11:21:38	0	0	0	0	0	0	0	0	0	0	0	0	0	0	0	0	1	0	0	0
2021-01-18 11:21:41	0	0	0	0	0	0	0	0	0	0	0	0	0	0	0	0	0	0	0	0
2021-01-19 14:40:05	0	0	0	0	0	1	0	0	0	0	0	0	0	0	0	0	0	0	0	0
2021-01-19 14:44:25	0	0	0	0	0	0	0	0	0	0	0	0	0	0	0	0	0	0	0	0
2021-01-19 14:52:20	0	0	0	0	0	1	0	0	0	0	0	0	0	0	0	0	0	0	0	0
2021-01-19 15:00:34	0	0	0	0	0	0	0	0	0	0	0	0	0	0	0	0	0	0	0	0
2021-01-19 15:32:05	0	0	0	0	0	0	0	0	0	0	0	1	0	0	0	0	0	0	0	0
2021-01-19 15:33:46	0	0	0	0	0	0	0	0	0	0	0	0	0	0	0	0	0	0	0	0
2021-01-21 15:22:01	0	0	0	0	0	1	0	0	0	0	0	0	0	0	0	0	0	0	0	0
2021-01-21 15:27:15	0	0	0	0	0	0	0	0	0	0	0	0	0	0	0	0	0	0	0	0
2021-01-21 15:27:16	0	0	0	0	0	0	0	0	0	0	0	0	0	0	0	0	0	0	0	0
2021-01-25 09:38:36	0	0	0	0	0	0	0	0	0	0	0	0	0	0	0	0	1	0	0	0
2021-01-25 09:38:39	0	0	0	0	0	0	0	0	0	0	0	0	0	0	0	0	0	0	0	0
2021-01-25 12:02:31	1	0	0	0	0	0	0	0	0	0	0	0	0	0	0	0	0	0	0	0
2021-01-25 12:04:07	0	0	0	0	0	0	0	0	0	0	0	0	0	0	0	0	0	0	0	0
2021-01-25 14:45:27	0	0	0	0	0	0	0	0	0	0	0	0	0	0	1	0	0	0	0	0
2021-01-25 15:08:02	0	0	0	0	0	0	0	0	0	0	0	0	0	0	0	0	0	0	0	0
2021-01-27 15:38:36	0	0	0	0	0	0	0	0	0	0	0	0	0	0	0	0	0	0	0	0
2021-01-27 15:42:10	0	0	0	0	0	0	0	0	0	0	0	0	0	0	0	0	0	0	0	0
2021-01-28 18:01:03	0	0	0	0	0	0	0	0	0	0	0	0	0	0	0	1	0	0	0	0
2021-01-28 18:01:10	0	0	0	0	0	0	0	0	0	0	0	0	0	0	0	0	0	0	0	0
2021-01-29 08:16:06	0	0	0	0	0	0	0	0	0	0	0	0	0	0	0	0	0	0	0	0
2021-01-29 08:16:07	0	0	0	0	0	0	0	0	0	0	0	0	0	0	0	0	0	0	0	0
2021-01-29 08:16:15	0	0	0	0	0	0	0	0	0	0	0	0	0	0	0	0	0	0	0	0
2021-01-29 08:16:21	0	0	0	0	0	0	0	0	0	0	0	0	0	0	0	0	0	0	0	0
2021-01-29 08:25:12	0	0	0	0	0	0	0	0	0	0	0	0	0	0	0	0	0	0	0	0
2021-01-29 08:25:20	0	0	0	0	0	0	0	0	0	0	0	0	0	0	0	0	0	0	0	0
2021-01-29 08:25:26	0	0	0	0	0	0	0	0	0	0	0	0	0	0	0	0	0	0	0	0
2021-01-29 08:44:50	0	0	0	0	0	0	0	0	0	0	0	0	0	0	0	0	0	0	0	0
2021-01-29 08:46:54	0	0	0	0	0	0	0	0	0	0	0	0	0	0	0	0	0	0	0	0
2021-01-29 09:32:18	0	0	0	0	0	0	0	0	0	0	0	0	0	0	0	0	0	0	0	0
2021-01-29 09:32:24	0	0	0	0	0	0	0	0	0	0	0	0	0	0	0	0	0	0	0	0
2021-02-03 11:33:35	0	0	0	0	0	1	0	0	0	0	0	0	0	0	0	0	0	0	0	0
2021-02-03 11:33:41	0	0	0	0	0	0	0	0	0	0	0	0	0	0	0	0	0	0	0	0
2021-02-03 11:33:42	0	0	0	0	0	1	0	0	0	0	0	0	0	0	0	0	0	0	0	0
2021-02-03 11:39:13	0	0	0	0	0	0	0	0	0	0	0	0	0	0	0	0	0	0	0	0
2021-02-03 12:49:21	1	0	0	0	0	0	0	0	0	0	0	0	0	0	0	0	0	0	0	0
2021-02-03 12:49:28	0	0	0	0	0	0	0	0	0	0	0	0	0	0	0	0	0	0	0	0
2021-02-03 12:58:31	0	0	0	0	0	0	0	0	0	0	0	0	0	0	0	0	0	0	0	0
2021-02-03 12:58:36	0	0	0	0	0	0	0	0	0	0	0	0	0	0	0	0	0	0	0	0
2021-02-03 13:30:11	0	1	0	0	0	0	0	0	0	0	0	0	0	0	0	0	0	0	0	0
2021-02-03 13:30:48	0	1	0	0	0	1	0	0	0	0	0	0	0	0	0	0	0	0	0	0
2021-02-03 13:32:52	0	0	0	0	0	1	0	0	0	0	0	0	0	0	0	0	0	0	0	0
2021-02-03 14:11:19	0	1	0	0	0	1	0	0	0	0	0	0	0	0	0	0	0	0	0	0
2021-02-03 14:43:58	0	1	0	0	0	1	0	0	0	0	0	0	0	0	0	0	0	0	0	0
2021-02-03 15:09:54	0	0	0	0	0	1	0	0	0	0	0	0	0	0	0	0	0	0	0	0
2021-02-03 15:46:19	0	0	0	0	0	0	0	0	0	0	0	0	0	0	0	0	0	0	0	0
2021-02-03 16:00:46	0	0	0	0	0	0	0	0	0	0	0	0	0	0	0	0	0	0	0	0
2021-02-03 16:09:03	0	1	0	0	0	0	0	0	0	0	0	0	0	0	0	0	0	0	0	0
2021-02-03 16:37:00	0	0	0	0	0	0	0	0	0	0	0	0	0	0	0	0	0	0	0	0
2021-02-04 14:03:29	0	0	0	0	0	0	0	0	0	0	0	0	0	0	0	0	0	0	0	0
2021-02-04 14:03:57	0	0	0	0	0	0	0	0	0	0	0	0	0	0	0	0	0	0	0	0
2021-02-04 14:42:18	1	0	0	0	0	0	0	0	0	0	0	0	0	0	0	0	0	0	0	0
2021-02-04 14:43:22	0	0	0	0	0	0	0	0	0	0	0	0	0	0	0	0	0	0	0	0
2021-02-08 08:00:07	0	0	0	0	0	0	0	0	0	0	0	0	0	0	0	0	0	0	0	0
2021-02-08 08:08:09	0	0	0	0	0	0	0	0	0	0	0	0	0	0	0	0	0	0	0	0
2021-02-08 13:31:17	0	0	0	0	0	0	0	0	0	0	0	0	0	0	0	0	0	0	0	0
2021-02-08 13:31:34	0	0	0	0	0	0	0	0	0	0	0	0	0	0	0	0	0	0	0	0
2021-02-08 13:52:00	0	0	0	0	0	0	0	0	0	0	0	0	0	0	0	0	0	0	0	0
2021-02-08 14:03:35	0	0	0	0	0	0	0	0	0	0	0	0	0	0	0	0	0	0	0	0
2021-02-08 14:45:51	0	1	0	0	0	0	0	0	0	0	0	0	0	0	0	0	0	0	0	0
2021-02-08 14:54:10	0	0	0	0	0	0	0	0	0	0	0	0	0	0	0	0	0	0	0	0
2021-02-08 15:09:52	1	0	0	0	0	0	0	0	0	0	0	0	0	0	0	0	0	0	0	0
2021-02-08 15:11:02	0	0	0	0	0	0	0	0	0	0	0	0	0	0	0	0	0	0	0	0
2021-02-09 15:47:14	0	1	0	0	0	0	0	0	0	0	0	0	0	0	0	0	0	0	0	0
2021-02-09 15:59:20	0	0	0	0	0	0	0	0	0	0	0	0	0	0	0	0	0	0	0	0
2021-02-10 08:06:36	0	0	0	0	0	0	0	0	0	1	0	0	0	0	0	0	0	0	0	0
2021-02-10 08:08:02	0	0	0	0	0	0	0	0	0	0	0	0	0	0	0	0	0	0	0	0
2021-02-10 14:13:45	0	0	0	0	0	0	0	0	0	0	0	0	0	0	0	0	0	0	0	0
2021-02-10 14:14:41	0	0	0	0	0	0	0	0	0	0	0	0	0	0	0	0	0	0	0	0
2021-02-10 17:32:22	0	0	0	0	0	0	0	0	0	0	0	0	0	0	0	0	1	0	0	0
2021-02-10 17:32:38	0	0	0	0	0	0	0	0	0	0	0	0	0	0	0	0	0	0	0	0
2021-02-11 17:37:59	0	0	0	0	0	0	0	0	0	0	0	0	0	0	0	0	1	0	0	0
2021-02-11 17:38:02	0	0	0	0	0	0	0	0	0	0	0	0	0	0	0	0	0	0	0	0
2021-02-16 13:20:14	0	0	0	0	0	0	0	0	0	0	0	0	0	0	0	0	0	1	0	0
2021-02-16 13:47:56	0	0	0	0	0	0	0	0	0	0	0	0	0	0	0	0	0	0	0	0
2021-02-16 14:07:26	1	0	0	0	0	0	0	0	0	0	0	0	0	0	0	0	0	0	0	0
2021-02-16 14:08:53	0	0	0	0	0	0	0	0	0	0	0	0	0	0	0	0	0	0	0	0
2021-02-16 14:14:06	1	0	0	0	0	0	0	0	0	0	0	0	0	0	0	0	0	0	0	0
2021-02-16 14:14:12	1	1	0	0	0	0	0	0	0	0	0	0	0	0	0	0	0	0	0	0
2021-02-16 14:20:03	1	0	0	0	0	0	0	0	0	0	0	0	0	0	0	0	0	0	0	0
2021-02-16 14:20:08	0	0	0	0	0	0	0	0	0	0	0	0	0	0	0	0	0	0	0	0
2021-02-16 15:28:52	1	0	0	0	0	0	0	0	0	0	0	0	0	0	0	0	0	0	0	0
2021-02-16 15:30:19	0	0	0	0	0	0	0	0	0	0	0	0	0	0	0	0	0	0	0	0
2021-02-16 16:34:53	1	0	0	0	0	0	0	0	0	0	0	0	0	0	0	0	0	0	0	0
2021-02-16 16:37:22	0	0	0	0	0	0	0	0	0	0	0	0	0	0	0	0	0	0	0	0
2021-02-17 08:01:27	0	0	0	0	0	0	0	0	0	0	0	0	0	0	0	0	0	0	0	0
2021-02-17 08:07:23	0	0	0	0	0	0	0	0	0	0	0	0	0	0	0	0	0	0	0	0
2021-02-18 12:16:54	0	0	0	0	0	1	0	0	0	0	0	0	0	0	0	0	0	0	0	0
2021-02-18 12:16:59	0	0	0	0	0	0	0	0	0	0	0	0	0	0	0	0	0	0	0	0
2021-02-18 13:13:00	0	0	0	0	0	1	0	0	0	0	0	0	0	0	0	0	0	0	0	0
2021-02-18 13:25:44	1	0	0	0	0	1	0	0	0	0	0	0	0	0	0	0	0	0	0	0
2021-02-18 13:26:24	0	0	0	0	0	1	0	0	0	0	0	0	0	0	0	0	0	0	0	0
2021-02-18 13:26:28	0	1	0	0	0	1	0	0	0	0	0	0	0	0	0	0	0	0	0	0
2021-02-18 13:26:47	0	1	0	0	0	0	0	0	0	0	0	0	0	0	0	0	0	0	0	0
2021-02-18 14:19:34	0	0	0	0	0	0	0	0	0	0	0	0	0	0	0	0	0	0	0	0
2021-02-19 13:53:21	0	0	0	0	0	0	0	0	0	0	0	0	0	0	1	0	0	0	0	0
2021-02-19 14:03:01	0	0	0	0	0	0	0	0	0	0	0	0	0	0	0	0	0	0	0	0
2021-02-22 08:20:16	0	0	0	0	0	0	0	0	0	0	0	0	0	0	0	0	0	0	0	0
2021-02-22 08:20:20	0	0	0	0	0	0	0	0	0	0	0	0	0	0	0	0	0	0	0	0
2021-02-22 11:23:32	0	1	0	0	0	0	0	0	0	0	0	0	0	0	0	0	0	0	0	0
2021-02-22 13:13:46	0	1	1	0	0	0	0	0	0	0	0	0	0	0	0	0	0	0	0	0
2021-02-22 13:21:31	0	1	1	0	0	1	0	0	0	0	0	0	0	0	0	0	0	0	0	0
2021-02-22 13:40:20	0	1	1	0	0	0	0	0	0	0	0	0	0	0	0	0	0	0	0	0
2021-02-22 15:04:47	0	0	1	0	0	0	0	0	0	0	0	0	0	0	0	0	0	0	0	0
2021-02-22 15:20:14	0	0	1	0	0	0	0	0	0	0	0	0	0	0	0	0	0	0	0	0
2021-02-22 15:20:56	0	0	1	0	0	0	0	0	0	0	0	0	0	0	0	0	0	0	0	0
2021-02-22 15:21:00	0	0	1	0	0	0	0	0	0	0	0	0	0	0	0	0	0	0	0	0
2021-02-22 15:54:49	0	0	0	0	0	0	0	0	0	0	0	0	0	0	0	0	0	0	0	0
2021-02-22 16:04:49	0	0	0	0	0	0	0	0	0	0	0	0	0	0	0	0	0	0	0	0
2021-02-22 17:20:53	0	0	0	0	0	0	0	0	0	0	0	0	0	0	0	0	0	0	0	0
2021-02-23 10:42:46	0	1	0	0	0	0	0	0	0	0	0	0	0	0	0	0	0	0	0	0
2021-02-23 13:58:49	0	0	0	0	0	0	0	0	0	0	0	0	0	0	0	0	0	0	0	0
2021-02-23 14:23:46	0	1	0	0	0	0	0	0	0	0	0	0	0	0	0	0	0	0	0	0
2021-02-23 14:30:12	0	1	0	0	0	0	0	0	0	0	0	0	0	0	0	0	0	0	0	0
2021-02-23 14:30:18	0	1	0	0	0	0	0	0	0	0	0	0	0	0	0	0	0	0	0	0
2021-02-23 17:25:28	0	0	0	0	0	0	0	0	0	0	0	0	0	0	0	0	0	0	0	0
2021-02-24 11:06:43	0	1	0	0	0	0	0	0	0	0	0	0	0	0	0	0	0	0	0	0
2021-02-24 12:48:14	0	0	0	0	0	0	0	0	0	0	0	0	0	0	0	0	0	0	0	0
2021-02-24 14:50:50	0	0	0	0	0	0	0	0	0	0	0	0	0	1	0	0	0	0	0	0
2021-02-24 16:16:36	0	0	0	0	0	0	0	0	0	0	0	0	0	0	0	0	0	0	0	0
2021-02-24 16:16:37	0	0	0	0	0	0	0	0	0	0	0	0	0	1	0	0	0	0	0	0
2021-02-24 16:53:52	0	0	0	0	0	0	0	0	0	0	0	0	0	0	0	0	0	0	0	0
2021-02-25 13:39:48	0	0	1	0	0	0	0	0	0	0	0	0	0	0	0	0	0	0	0	0
2021-02-25 17:18:45	0	0	1	1	0	0	0	0	0	0	0	0	0	0	0	0	0	0	0	0
2021-02-25 17:18:50	0	0	1	0	0	0	0	0	0	0	0	0	0	0	0	0	0	0	0	0
2021-02-25 17:20:25	0	0	0	0	0	0	0	0	0	0	0	0	0	0	0	0	0	0	0	0
2021-02-26 18:07:17	0	0	0	0	0	0	0	0	0	0	0	0	0	0	0	0	0	0	0	0
2021-02-26 18:07:44	0	0	0	0	0	0	0	0	0	0	0	0	0	0	0	0	0	0	0	0
2021-03-01 07:08:13	0	0	0	0	0	0	0	0	0	0	0	0	0	0	0	0	0	0	0	1
2021-03-01 07:08:16	0	0	0	0	0	0	0	0	0	0	0	0	0	0	0	0	0	0	0	0
2021-03-01 07:35:32	0	0	0	0	0	0	0	0	0	0	0	0	0	0	0	0	0	0	0	0
2021-03-01 07:35:38	0	0	0	0	0	0	0	0	0	0	0	0	0	0	0	0	0	0	0	0
2021-03-01 07:36:42	0	0	0	0	0	0	0	0	0	0	0	0	0	0	0	0	0	0	0	0
2021-03-01 07:36:45	0	0	0	0	0	0	0	0	0	0	0	0	0	0	0	0	0	0	0	0
2021-03-01 10:54:44	0	1	0	0	0	0	0	0	0	0	0	0	0	0	0	0	0	0	0	0
2021-03-01 11:04:50	0	0	0	0	0	0	0	0	0	0	0	0	0	0	0	0	0	0	0	0
2021-03-01 11:08:12	0	1	0	0	0	0	0	0	0	0	0	0	0	0	0	0	0	0	0	0
2021-03-01 11:23:31	0	1	0	0	0	1	0	0	0	0	0	0	0	0	0	0	0	0	0	0
2021-03-01 11:23:53	0	1	0	0	0	0	0	0	0	0	0	0	0	0	0	0	0	0	0	0
2021-03-01 12:41:22	0	1	0	0	0	0	0	0	0	0	0	0	0	0	0	0	0	0	0	0
2021-03-01 12:41:24	0	1	0	0	0	0	0	0	0	0	0	0	0	0	0	0	0	0	0	0
2021-03-01 12:48:27	0	0	0	0	0	0	0	0	0	0	0	0	0	0	0	0	0	0	0	0
2021-03-01 13:28:26	0	1	0	0	0	0	0	0	0	0	0	0	0	0	0	0	0	0	0	0
2021-03-01 14:01:28	0	1	0	0	0	0	0	0	0	0	0	0	0	0	0	0	0	0	0	0
2021-03-01 14:21:09	0	1	0	0	0	0	0	0	0	0	0	0	0	0	1	0	0	0	0	0
2021-03-01 14:23:43	0	0	0	0	0	0	0	0	0	0	0	0	0	0	1	0	0	0	0	0
2021-03-01 14:23:44	0	1	0	0	0	0	0	0	0	0	0	0	0	0	1	0	0	0	0	0
2021-03-01 14:23:54	0	0	0	0	0	0	0	0	0	0	0	0	0	0	2	0	0	0	0	0
2021-03-01 14:23:57	0	1	0	0	0	0	0	0	0	0	0	0	0	0	1	0	0	0	0	0
2021-03-01 14:33:05	0	1	0	0	0	1	0	0	0	0	0	0	0	0	1	0	0	0	0	0
2021-03-01 14:33:07	0	1	0	0	0	0	0	0	0	0	0	0	0	0	1	0	0	0	0	0
2021-03-01 14:33:09	0	1	0	0	0	1	0	0	0	0	0	0	0	0	1	0	0	0	0	0
2021-03-01 14:33:10	0	1	0	0	0	0	0	0	0	0	0	0	0	0	1	0	0	0	0	0
2021-03-01 14:33:15	0	1	0	0	0	1	0	0	0	0	0	0	0	0	1	0	0	0	0	0
2021-03-01 14:33:17	0	1	0	0	0	0	0	0	0	0	0	0	0	0	1	0	0	0	0	0
2021-03-01 14:33:21	0	1	0	0	0	1	0	0	0	0	0	0	0	0	1	0	0	0	0	0
2021-03-01 14:38:57	0	1	0	0	0	0	0	0	0	0	0	0	0	0	1	0	0	0	0	0
2021-03-01 15:39:00	0	1	0	0	0	0	0	0	0	0	0	0	0	0	1	0	0	0	0	0
2021-03-01 16:28:49	0	0	0	0	0	0	0	0	0	0	0	0	0	0	1	0	0	0	0	0
2021-03-01 16:44:55	0	0	0	0	0	0	0	0	0	0	0	0	0	0	0	0	0	0	0	0
2021-03-01 16:44:56	0	0	0	0	0	0	0	0	0	0	0	0	0	0	0	0	0	0	0	0
2021-03-01 17:05:31	0	0	0	0	0	0	0	0	0	0	0	0	0	0	0	0	0	0	0	0
2021-03-02 08:54:01	0	0	0	0	0	0	0	0	0	0	0	0	0	0	0	0	0	0	0	0
2021-03-02 09:05:42	0	0	0	0	0	0	0	0	0	0	0	0	0	0	0	0	0	0	0	0
2021-03-02 11:39:05	1	0	0	0	0	0	0	0	0	0	0	0	0	0	0	0	0	0	0	0
2021-03-02 11:42:31	0	0	0	0	0	0	0	0	0	0	0	0	0	0	0	0	0	0	0	0
2021-03-02 12:12:10	1	0	0	0	0	0	0	0	0	0	0	0	0	0	0	0	0	0	0	0
2021-03-02 12:19:59	0	0	0	0	0	0	0	0	0	0	0	0	0	0	0	0	0	0	0	0
2021-03-02 15:31:13	0	0	0	1	0	0	0	0	0	0	0	0	0	0	0	0	0	0	0	0
2021-03-02 15:31:56	0	0	0	1	0	0	0	0	0	0	0	0	0	0	0	0	0	0	0	0
2021-03-02 15:41:13	0	0	0	0	0	0	0	0	0	0	0	0	0	0	0	0	0	0	0	0
2021-03-02 17:40:26	0	0	0	0	0	0	0	0	0	0	0	0	0	0	0	0	0	0	0	0
2021-03-04 13:06:57	0	1	0	0	0	0	0	0	0	0	0	0	0	0	0	0	0	0	0	0
2021-03-04 13:14:57	0	0	0	0	0	0	0	0	0	0	0	0	0	0	0	0	0	0	0	0
2021-03-04 14:55:17	0	1	0	0	0	0	0	0	0	0	0	0	0	0	0	0	0	0	0	0
2021-03-04 15:31:03	0	0	0	0	0	0	0	0	0	0	0	0	0	0	0	0	0	0	0	0
2021-03-04 17:13:04	1	0	0	0	0	0	0	0	0	0	0	0	0	0	0	0	0	0	0	0
2021-03-04 17:13:20	0	0	0	0	0	0	0	0	0	0	0	0	0	0	0	0	0	0	0	0
2021-03-05 14:27:41	0	0	0	0	0	0	0	0	0	0	0	0	0	0	0	0	0	0	0	0
2021-03-05 14:55:46	0	0	0	0	0	0	0	0	0	0	0	0	0	0	0	0	0	0	0	0
2021-03-06 12:45:40	0	1	0	0	0	0	0	0	0	0	0	0	0	0	0	0	0	0	0	0
2021-03-06 13:15:36	0	0	0	0	0	0	0	0	0	0	0	0	0	0	0	0	0	0	0	0
2021-03-08 11:57:55	1	0	0	0	0	0	0	0	0	0	0	0	0	0	0	0	0	0	0	0
2021-03-08 13:33:35	1	0	0	0	0	0	0	0	0	0	0	0	0	0	0	0	0	0	0	0
2021-03-08 13:36:08	1	0	0	0	0	0	0	0	0	0	0	0	0	0	0	0	0	0	0	0
2021-03-08 14:16:10	0	0	0	0	0	0	0	0	0	0	0	0	0	0	0	0	0	0	0	0
2021-03-08 14:31:01	0	0	0	0	0	1	0	0	0	0	0	0	0	0	0	0	0	0	0	0
2021-03-08 14:40:41	0	0	0	0	0	0	0	0	0	0	0	0	0	0	0	0	0	0	0	0
2021-03-08 14:40:42	0	0	0	0	0	1	0	0	0	0	0	0	0	0	0	0	0	0	0	0
2021-03-08 14:40:44	0	0	0	0	0	0	0	0	0	0	0	0	0	0	0	0	0	0	0	0
2021-03-08 14:40:51	0	0	0	0	0	1	0	0	0	0	0	0	0	0	0	0	0	0	0	0
2021-03-08 14:51:28	0	0	0	0	0	0	0	0	0	0	0	0	0	0	0	0	0	0	0	0
2021-03-08 15:27:29	0	0	0	0	0	0	0	0	0	0	0	0	0	0	0	0	0	0	0	0
2021-03-08 15:37:30	0	0	0	0	0	0	0	0	0	0	0	0	0	0	0	0	0	0	0	0
2021-03-08 16:06:05	1	0	0	0	0	0	0	0	0	0	0	0	0	0	0	0	0	0	0	0
2021-03-08 16:47:33	0	0	0	0	0	0	0	0	0	0	0	0	0	0	0	0	0	0	0	0
2021-03-08 19:16:09	0	0	0	0	0	0	0	0	0	0	0	0	0	0	0	1	0	0	0	0
2021-03-08 19:16:19	0	0	0	0	0	0	0	0	0	0	0	0	0	0	0	0	0	0	0	0
2021-03-09 10:32:34	1	0	0	0	0	0	0	0	0	0	0	0	0	0	0	0	0	0	0	0
2021-03-09 11:09:10	1	0	0	0	0	0	0	0	0	0	0	0	0	0	0	0	0	0	0	0
2021-03-09 11:15:11	1	0	0	0	0	0	0	0	0	0	0	0	0	0	0	0	0	0	0	0
2021-03-09 12:25:40	1	0	0	1	0	0	0	0	0	0	0	0	0	0	0	0	0	0	0	0
2021-03-09 12:25:44	1	0	0	0	0	0	0	0	0	0	0	0	0	0	0	0	0	0	0	0
2021-03-09 12:25:45	1	0	0	0	0	0	0	0	0	0	0	0	0	0	0	0	0	0	0	0
2021-03-09 13:33:09	1	0	0	0	0	0	0	0	0	0	0	0	0	0	0	0	0	0	0	0
2021-03-09 13:35:59	0	0	0	0	0	0	0	0	0	0	0	0	0	0	0	0	0	0	0	0
2021-03-09 13:44:44	0	0	0	0	0	0	0	0	0	0	0	0	0	0	0	0	0	0	0	0
2021-03-10 13:01:17	1	0	0	0	0	0	0	0	0	0	0	0	0	0	0	0	0	0	0	0
2021-03-10 13:36:41	0	0	0	0	0	0	0	0	0	0	0	0	0	0	0	0	0	0	0	0
2021-03-10 15:33:04	1	0	0	0	0	0	0	0	0	0	0	0	0	0	0	0	0	0	0	0
2021-03-10 16:29:47	1	0	0	0	0	0	0	0	0	0	0	0	0	0	1	0	0	0	0	0
2021-03-10 16:55:05	1	0	0	0	0	0	0	0	0	0	0	0	0	0	0	0	0	0	0	0
2021-03-10 17:40:54	0	0	0	0	0	0	0	0	0	0	0	0	0	0	0	0	0	0	0	0
2021-03-11 07:22:21	0	0	0	0	0	0	0	0	0	0	0	0	1	0	0	0	0	0	0	0
2021-03-11 07:22:36	0	0	0	0	0	0	0	0	0	0	0	0	1	1	0	0	0	0	0	0
2021-03-11 07:46:00	0	0	0	0	0	0	0	0	0	0	0	0	0	1	0	0	0	0	0	0
2021-03-11 07:46:01	0	0	0	0	0	0	0	0	0	0	0	0	0	0	0	0	0	0	0	0
2021-03-11 12:52:15	1	0	0	0	0	0	0	0	0	0	0	0	0	0	0	0	0	0	0	0
2021-03-11 13:53:49	1	0	0	0	0	0	0	0	0	0	0	0	0	0	0	0	0	0	0	0
2021-03-11 14:23:21	1	0	0	0	0	0	0	0	0	0	0	0	1	0	0	0	0	0	0	0
2021-03-11 14:35:14	1	0	0	0	0	0	0	0	0	0	0	0	1	0	1	0	0	0	0	0
2021-03-11 14:54:43	1	0	0	0	0	0	0	0	0	0	0	0	1	0	0	0	0	0	0	0
2021-03-11 14:58:57	0	0	0	0	0	0	0	0	0	0	0	0	1	0	0	0	0	0	0	0
2021-03-11 17:16:17	0	0	0	0	0	0	0	0	0	0	0	0	0	0	0	0	0	0	0	0
2021-03-12 09:28:35	0	0	0	0	0	0	0	0	0	0	0	0	0	0	0	0	0	0	0	0
2021-03-12 13:46:33	0	0	0	0	0	0	0	0	0	0	0	0	0	0	1	0	0	0	0	0
2021-03-12 14:07:54	0	0	0	0	0	0	0	0	0	0	0	0	0	0	0	0	0	0	0	0
2021-03-15 09:10:13	0	0	0	0	0	0	0	0	0	0	0	0	0	0	0	0	0	0	0	0
2021-03-15 09:43:28	0	0	0	0	0	0	0	0	0	0	0	0	0	0	0	0	0	0	0	0
2021-03-16 06:47:05	0	0	0	0	0	0	0	0	0	0	0	0	0	0	0	0	0	0	1	0
2021-03-16 07:06:10	0	0	0	0	0	0	0	0	0	0	0	0	0	0	0	0	0	0	0	0
2021-03-16 10:01:15	0	0	0	0	0	0	0	0	0	0	0	0	0	0	0	0	0	0	0	0
2021-03-16 10:04:40	0	0	0	0	0	0	0	0	0	0	0	0	0	0	0	0	0	0	0	0
2021-03-17 10:28:01	0	0	0	0	0	0	0	0	0	0	0	0	0	0	0	0	0	0	0	0
2021-03-17 10:28:31	0	0	0	0	0	0	0	0	0	0	0	0	0	0	0	0	0	0	0	0
2021-03-17 13:11:03	1	0	0	0	0	0	0	0	0	0	0	0	0	0	0	0	0	0	0	0
2021-03-17 13:11:55	0	0	0	0	0	0	0	0	0	0	0	0	0	0	0	0	0	0	0	0
2021-03-17 13:35:57	1	0	0	0	0	0	0	0	0	0	0	0	0	0	0	0	0	0	0	0
2021-03-17 13:36:37	0	0	0	0	0	0	0	0	0	0	0	0	0	0	0	0	0	0	0	0
2021-03-17 13:39:38	1	0	0	0	0	0	0	0	0	0	0	0	0	0	0	0	0	0	0	0
2021-03-17 13:41:10	0	0	0	0	0	0	0	0	0	0	0	0	0	0	0	0	0	0	0	0
2021-03-17 14:36:36	1	0	0	0	0	0	0	0	0	0	0	0	0	0	0	0	0	0	0	0
2021-03-17 14:48:25	0	0	0	0	0	0	0	0	0	0	0	0	0	0	0	0	0	0	0	0
2021-03-18 08:50:17	0	0	0	0	0	0	0	0	0	0	0	0	0	0	0	0	0	0	0	0
2021-03-18 09:00:29	0	0	0	0	0	0	0	0	0	0	0	0	0	0	0	0	0	0	0	0
2021-03-18 13:36:52	0	0	0	0	0	0	0	0	0	0	0	0	0	0	0	0	0	0	1	0
2021-03-18 13:42:49	0	0	0	0	0	0	0	0	0	0	0	0	0	0	0	0	0	0	1	0
2021-03-18 13:59:35	1	0	0	0	0	0	0	0	0	0	0	0	0	0	0	0	0	0	1	0
2021-03-18 14:09:37	1	0	0	0	0	0	0	0	0	0	0	0	0	0	0	0	0	0	0	0
2021-03-18 14:14:58	1	0	0	0	0	1	0	0	0	0	0	0	0	0	0	0	0	0	0	0
2021-03-18 14:32:16	0	0	0	0	0	1	0	0	0	0	0	0	0	0	0	0	0	0	0	0
2021-03-18 14:37:35	0	0	0	0	0	0	0	0	0	0	0	0	0	0	0	0	0	0	0	0
2021-03-22 06:46:19	0	0	0	0	0	0	0	0	0	0	0	0	0	0	0	0	0	0	1	0
2021-03-22 07:00:17	0	0	0	0	0	0	0	0	0	0	0	0	0	0	0	0	0	0	0	0
2021-03-22 11:05:41	1	0	0	0	0	0	0	0	0	0	0	0	0	0	0	0	0	0	0	0
2021-03-22 11:08:28	0	0	0	0	0	0	0	0	0	0	0	0	0	0	0	0	0	0	0	0
2021-03-22 13:13:11	0	0	0	0	0	0	1	0	0	0	0	0	0	0	0	0	0	0	0	0
2021-03-22 13:13:23	0	0	0	0	0	0	0	0	0	0	0	0	0	0	0	0	0	0	0	0
2021-03-22 13:49:42	1	0	0	0	0	0	0	0	0	0	0	0	0	0	0	0	0	0	0	0
2021-03-22 13:53:00	0	0	0	0	0	0	0	0	0	0	0	0	0	0	0	0	0	0	0	0
2021-03-22 14:17:50	1	0	0	0	0	0	0	0	0	0	0	0	0	0	0	0	0	0	0	0
2021-03-22 14:31:30	0	0	0	0	0	0	0	0	0	0	0	0	0	0	0	0	0	0	0	0
2021-03-22 14:44:29	1	0	0	0	0	0	0	0	0	0	0	0	0	0	0	0	0	0	0	0
2021-03-22 15:20:30	0	0	0	0	0	0	0	0	0	0	0	0	0	0	0	0	0	0	0	0
2021-03-23 08:12:46	1	0	0	0	0	0	0	0	0	0	0	0	0	0	0	0	0	0	0	0
2021-03-23 08:15:57	0	0	0	0	0	0	0	0	0	0	0	0	0	0	0	0	0	0	0	0
2021-03-23 13:51:07	1	0	0	0	0	0	0	0	0	0	0	0	0	0	0	0	0	0	0	0
2021-03-23 14:03:02	1	0	0	0	0	1	0	0	0	0	0	0	0	0	0	0	0	0	0	0
2021-03-23 14:19:38	1	0	0	0	0	0	0	0	0	0	0	0	0	0	0	0	0	0	0	0
2021-03-23 14:31:23	0	0	0	0	0	0	0	0	0	0	0	0	0	0	0	0	0	0	0	0
2021-03-23 14:31:59	0	0	0	0	0	1	0	0	0	0	0	0	0	0	0	0	0	0	0	0
2021-03-23 15:18:58	0	0	0	0	0	0	0	0	0	0	0	0	0	0	0	0	0	0	0	0
2021-03-24 10:51:01	1	0	0	0	0	0	0	0	0	0	0	0	0	0	0	0	0	0	0	0
2021-03-24 10:52:13	0	0	0	0	0	0	0	0	0	0	0	0	0	0	0	0	0	0	0	0
2021-03-24 11:20:21	1	0	0	0	0	0	0	0	0	0	0	0	0	0	0	0	0	0	0	0
2021-03-24 11:23:59	0	0	0	0	0	0	0	0	0	0	0	0	0	0	0	0	0	0	0	0
2021-03-24 12:11:15	1	0	0	0	0	0	0	0	0	0	0	0	0	0	0	0	0	0	0	0
2021-03-24 12:12:46	0	0	0	0	0	0	0	0	0	0	0	0	0	0	0	0	0	0	0	0
2021-03-24 13:13:37	1	0	0	0	0	0	0	0	0	0	0	0	0	0	0	0	0	0	0	0
2021-03-24 13:13:38	1	0	0	0	0	0	0	0	0	0	0	0	0	0	0	0	0	0	0	0
2021-03-24 14:26:31	0	0	0	0	0	0	0	0	0	0	0	0	0	0	0	0	0	0	0	0
2021-03-24 14:33:02	0	0	0	0	0	0	0	0	0	0	0	0	0	0	0	0	0	1	0	0
2021-03-24 16:52:08	0	0	0	0	0	0	0	0	0	0	0	0	0	0	0	0	0	0	0	0
2021-03-25 13:00:27	0	0	0	0	0	0	0	0	0	0	0	0	0	0	0	0	0	0	0	0
2021-03-25 13:04:55	0	0	0	0	0	0	0	0	0	0	0	0	0	0	0	0	0	0	0	0
2021-03-29 07:36:25	0	0	0	0	0	0	1	0	0	0	0	0	0	0	0	0	0	0	0	0
2021-03-29 07:36:37	0	0	0	0	0	0	0	0	0	0	0	0	0	0	0	0	0	0	0	0
2021-03-29 10:59:45	0	0	0	0	0	0	0	0	0	0	0	0	0	0	0	0	0	0	0	0
2021-03-29 11:05:14	0	0	0	0	0	0	0	0	0	0	0	0	0	0	0	0	0	0	0	0
2021-03-29 11:53:09	0	0	0	0	0	0	0	0	0	0	0	0	0	0	0	0	0	0	0	0
2021-03-29 11:59:04	0	0	0	0	0	0	0	0	0	0	0	0	0	0	0	0	0	0	0	0
2021-03-29 17:26:52	0	0	0	0	0	0	0	0	0	0	0	0	0	0	0	0	1	0	0	0
2021-03-29 17:27:00	0	0	0	0	0	0	0	0	0	0	0	0	0	0	0	0	0	0	0	0
2021-03-29 17:27:01	0	0	0	0	0	0	0	0	0	0	0	0	0	0	0	0	1	0	0	0
2021-03-29 17:27:09	0	0	0	0	0	0	0	0	0	0	0	0	0	0	0	0	0	0	0	0
2021-03-30 15:40:40	1	0	0	0	0	0	0	0	0	0	0	0	0	0	0	0	0	0	0	0
2021-03-30 15:46:22	0	0	0	0	0	0	0	0	0	0	0	0	0	0	0	0	0	0	0	0
2021-03-30 16:03:43	0	0	0	0	0	0	0	0	0	0	0	0	0	0	0	0	0	0	0	0
2021-03-30 16:27:09	0	0	0	0	0	0	0	0	0	0	0	0	0	0	0	0	0	0	0	0
2021-03-30 16:52:34	0	0	0	0	0	0	0	0	0	0	0	0	0	0	0	0	0	0	0	0
2021-03-30 16:58:57	0	0	0	0	0	0	0	0	0	0	0	0	0	0	0	0	0	0	0	0
2021-03-30 17:22:03	0	0	0	0	0	0	0	0	0	0	0	0	0	0	0	0	0	0	0	0
2021-03-30 18:15:55	0	0	0	0	0	0	0	0	0	0	0	0	0	0	0	0	0	0	0	0
2021-03-31 12:52:51	0	0	0	0	0	1	0	0	0	0	0	0	0	0	0	0	0	0	0	0
2021-03-31 16:45:09	0	0	0	0	0	0	0	0	0	0	0	0	0	0	0	0	0	0	0	0
2021-04-01 12:50:02	0	0	0	0	0	0	0	0	0	0	0	0	0	0	0	0	0	0	0	0
2021-04-01 12:59:27	0	0	0	0	0	0	0	0	0	0	0	0	0	0	0	0	0	0	0	0
2021-04-07 14:19:39	1	0	0	0	0	0	0	0	0	0	0	0	0	0	0	0	0	0	0	0
2021-04-07 14:20:11	0	0	0	0	0	0	0	0	0	0	0	0	0	0	0	0	0	0	0	0
2021-04-07 14:34:06	1	0	0	0	0	0	0	0	0	0	0	0	0	0	0	0	0	0	0	0
2021-04-07 14:34:57	0	0	0	0	0	0	0	0	0	0	0	0	0	0	0	0	0	0	0	0
2021-04-07 14:51:45	1	0	0	0	0	0	0	0	0	0	0	0	0	0	0	0	0	0	0	0
2021-04-07 14:51:46	1	0	0	0	0	0	0	0	0	0	0	0	0	0	0	0	0	0	0	0
2021-04-07 14:52:41	0	0	0	0	0	0	0	0	0	0	0	0	0	0	0	0	0	0	0	0
2021-04-07 15:25:45	0	1	0	0	0	0	0	0	0	0	0	0	0	0	0	0	0	0	0	0
2021-04-07 15:31:12	0	0	0	0	0	0	0	0	0	0	0	0	0	0	0	0	0	0	0	0
2021-04-08 12:24:25	0	0	0	0	0	0	0	0	0	0	0	0	0	0	0	0	0	0	0	0
2021-04-08 12:26:59	0	0	0	0	0	0	0	0	0	0	0	0	0	0	0	0	0	0	0	0
2021-04-08 13:06:00	0	0	0	0	0	0	0	0	0	0	0	0	0	0	0	0	0	0	0	0
2021-04-08 13:40:38	0	0	0	0	0	0	0	0	0	0	0	0	0	0	0	0	0	0	0	0
2021-04-09 15:41:09	0	0	0	0	0	0	0	0	0	0	0	0	0	0	0	0	0	0	0	0
2021-04-09 15:41:14	0	0	0	0	0	0	0	0	0	0	0	0	0	0	0	0	0	0	0	0
2021-04-12 11:06:18	0	0	0	0	0	1	0	0	0	0	0	0	0	0	0	0	0	0	0	0
2021-04-12 11:06:23	0	0	0	0	0	0	0	0	0	0	0	0	0	0	0	0	0	0	0	0
2021-04-13 13:54:28	1	0	0	0	0	0	0	0	0	0	0	0	0	0	0	0	0	0	0	0
2021-04-13 13:56:02	0	0	0	0	0	0	0	0	0	0	0	0	0	0	0	0	0	0	0	0
2021-04-13 14:20:10	1	0	0	0	0	0	0	0	0	0	0	0	0	0	0	0	0	0	0	0
2021-04-13 14:22:40	0	0	0	0	0	0	0	0	0	0	0	0	0	0	0	0	0	0	0	0
2021-04-14 12:22:09	0	0	0	0	0	0	0	0	0	0	0	0	0	0	0	0	0	0	0	0
2021-04-14 13:04:21	0	0	0	0	0	0	0	0	0	0	0	0	0	0	0	0	0	0	0	0
2021-04-14 15:15:44	0	0	0	0	0	0	0	0	0	0	0	0	0	0	0	0	0	0	0	0
2021-04-14 16:14:23	0	0	0	0	0	0	0	0	0	0	0	0	0	0	0	0	0	0	0	0
2021-04-15 06:52:15	0	0	0	0	0	0	0	0	0	0	0	0	0	0	0	0	0	0	1	0
2021-04-15 07:57:02	0	0	0	0	0	0	0	0	0	0	0	0	0	0	0	0	0	0	0	0
2021-04-15 09:16:42	0	0	0	1	0	0	0	0	0	0	0	0	0	0	0	0	0	0	0	0
2021-04-15 09:16:47	0	0	0	0	0	0	0	0	0	0	0	0	0	0	0	0	0	0	0	0
2021-04-15 10:46:37	0	0	0	0	0	0	0	0	0	0	0	0	0	0	0	0	0	1	0	0
2021-04-15 10:46:49	0	0	0	0	0	0	0	0	0	0	0	0	0	0	0	0	0	0	0	0
2021-04-15 11:23:03	0	0	0	0	0	0	0	0	0	0	0	0	0	0	0	0	0	0	0	0
2021-04-15 11:24:00	0	0	0	0	0	0	0	0	0	0	0	0	0	0	0	0	0	0	0	0
2021-04-15 12:49:37	0	0	0	0	0	0	0	0	0	0	0	0	0	0	0	0	0	0	0	0
2021-04-15 12:50:21	0	0	0	0	0	0	0	0	0	0	0	0	0	0	0	0	0	0	0	0
2021-04-19 12:53:21	0	0	0	0	0	0	0	0	0	0	0	0	0	0	0	0	0	0	0	0
2021-04-19 12:58:03	0	0	0	0	0	0	0	0	0	0	0	0	0	0	0	0	0	0	0	0
2021-04-19 13:21:44	0	0	0	0	0	0	0	0	0	0	0	0	0	0	0	0	0	0	0	0
2021-04-19 14:15:49	0	0	0	0	0	0	0	0	0	0	0	0	0	0	0	0	0	0	0	0
2021-04-19 14:34:34	1	0	0	0	0	0	0	0	0	0	0	0	0	0	0	0	0	0	0	0
2021-04-19 14:36:17	0	0	0	0	0	0	0	0	0	0	0	0	0	0	0	0	0	0	0	0
2021-04-19 14:43:50	0	0	0	0	0	0	0	0	0	0	0	0	0	0	0	0	0	0	1	0
2021-04-19 15:31:30	0	0	0	0	0	0	0	0	0	0	0	0	0	0	0	0	0	0	0	0
2021-04-19 16:10:38	0	0	0	0	0	0	0	0	0	0	0	0	0	0	0	0	0	0	0	0
2021-04-19 16:31:28	1	0	0	0	0	0	0	0	0	0	0	0	0	0	0	0	0	0	0	0
2021-04-19 16:32:42	0	0	0	0	0	0	0	0	0	0	0	0	0	0	0	0	0	0	0	0
2021-04-19 16:42:43	0	0	0	0	0	0	0	0	0	0	0	0	0	0	0	1	0	0	0	0
2021-04-19 16:44:17	0	0	0	0	0	0	0	0	0	0	0	0	0	0	0	0	0	0	0	0
2021-04-19 16:44:51	0	0	0	0	0	0	0	0	0	0	0	0	0	0	0	0	0	0	0	0
2021-04-20 08:19:22	0	0	0	0	0	0	0	0	0	0	0	0	0	0	0	0	0	0	0	0
2021-04-20 08:22:01	0	0	0	0	0	0	0	0	0	0	0	0	0	0	0	0	0	0	0	0
2021-04-20 12:54:06	1	0	0	0	0	0	0	0	0	0	0	0	0	0	0	0	0	0	0	0
2021-04-20 12:56:05	0	0	0	0	0	0	0	0	0	0	0	0	0	0	0	0	0	0	0	0
2021-04-20 13:25:03	1	0	0	0	0	0	0	0	0	0	0	0	0	0	0	0	0	0	0	0
2021-04-20 13:26:00	0	0	0	0	0	0	0	0	0	0	0	0	0	0	0	0	0	0	0	0
2021-04-20 14:02:15	1	0	0	0	0	0	0	0	0	0	0	0	0	0	0	0	0	0	0	0
2021-04-20 14:05:07	0	0	0	0	0	0	0	0	0	0	0	0	0	0	0	0	0	0	0	0
2021-04-20 14:39:26	1	0	0	0	0	0	0	0	0	0	0	0	0	0	0	0	0	0	0	0
2021-04-20 14:55:49	0	0	0	0	0	0	0	0	0	0	0	0	0	0	0	0	0	0	0	0
2021-04-20 15:39:25	0	1	0	0	0	0	0	0	0	0	0	0	0	0	0	0	0	0	0	0
2021-04-20 16:41:07	0	0	0	0	0	0	0	0	0	0	0	0	0	0	0	0	0	0	0	0
2021-04-21 09:15:02	0	0	0	0	0	0	0	0	0	0	0	0	0	0	0	0	0	1	0	0
2021-04-21 09:15:06	0	0	0	0	0	0	0	0	0	0	0	0	0	0	0	0	0	0	0	0
2021-04-21 12:57:40	0	0	0	1	0	0	0	0	0	0	0	0	0	0	0	0	0	0	0	0
2021-04-21 12:57:44	0	0	0	0	0	0	0	0	0	0	0	0	0	0	0	0	0	0	0	0
2021-04-22 09:12:40	0	0	0	0	0	0	0	0	0	0	0	0	0	0	0	0	0	0	0	0
2021-04-22 09:12:50	0	0	0	0	0	0	0	0	0	0	0	0	0	0	0	0	0	0	0	0
2021-04-22 11:22:18	0	0	0	0	0	1	0	0	0	0	0	0	0	0	0	0	0	0	0	0
2021-04-22 11:22:21	0	0	0	0	0	0	0	0	0	0	0	0	0	0	0	0	0	0	0	0
2021-04-22 13:13:43	0	0	0	0	0	0	0	0	0	0	0	0	0	0	0	0	0	0	0	0
2021-04-22 13:14:09	0	0	0	0	0	0	0	0	0	0	0	0	0	0	0	0	0	0	0	0
2021-04-22 13:14:13	0	0	0	0	0	0	0	0	0	0	0	0	0	0	0	0	0	0	0	0
2021-04-22 15:19:33	0	0	0	0	0	0	0	0	0	0	0	0	0	0	0	0	0	0	0	0
2021-04-22 15:34:23	0	0	0	0	0	0	0	0	0	0	0	0	0	0	0	0	0	0	0	0
2021-04-26 06:50:32	0	0	0	0	0	1	0	0	0	0	0	0	0	0	0	0	0	0	0	0
2021-04-26 06:51:26	0	0	0	0	0	0	0	0	0	0	0	0	0	0	0	0	0	0	0	0
2021-04-26 08:22:38	0	0	0	0	0	0	0	0	0	0	0	0	0	0	0	0	0	0	0	0
2021-04-26 08:22:42	0	0	0	0	0	0	0	0	0	0	0	0	0	0	0	0	0	0	0	0
2021-04-26 12:50:02	0	0	0	0	0	1	0	0	0	0	0	0	0	0	0	0	0	0	0	0
2021-04-26 13:00:30	0	0	0	0	0	0	0	0	0	0	0	0	0	0	0	0	0	0	0	0
2021-04-26 13:07:38	1	0	0	0	0	0	0	0	0	0	0	0	0	0	0	0	0	0	0	0
2021-04-26 13:21:55	0	0	0	0	0	0	0	0	0	0	0	0	0	0	0	0	0	0	0	0
2021-04-26 14:18:51	1	0	0	0	0	0	0	0	0	0	0	0	0	0	0	0	0	0	0	0
2021-04-26 14:31:38	0	0	0	0	0	0	0	0	0	0	0	0	0	0	0	0	0	0	0	0
2021-04-26 14:56:08	1	0	0	0	0	0	0	0	0	0	0	0	0	0	0	0	0	0	0	0
2021-04-26 15:12:57	0	0	0	0	0	0	0	0	0	0	0	0	0	0	0	0	0	0	0	0
2021-04-26 15:12:59	1	0	0	0	0	0	0	0	0	0	0	0	0	0	0	0	0	0	0	0
2021-04-26 16:00:58	0	0	0	0	0	0	0	0	0	0	0	0	0	0	0	0	0	0	0	0
2021-04-26 18:15:40	0	0	0	0	0	0	0	0	0	0	0	1	0	0	0	0	0	0	0	0
2021-04-26 18:15:45	0	0	0	0	0	0	0	0	0	0	0	0	0	0	0	0	0	0	0	0
2021-04-27 11:34:04	0	0	0	0	0	0	0	0	0	0	0	0	0	0	0	0	0	0	0	0
2021-04-27 11:58:14	0	0	0	0	0	0	0	0	0	0	0	0	0	0	0	0	0	0	0	0
2021-04-27 12:45:49	0	0	0	0	0	0	0	0	0	0	0	0	0	0	0	0	0	0	0	0
2021-04-27 12:48:58	0	0	0	0	0	1	0	0	0	0	0	0	0	0	0	0	0	0	0	0
2021-04-27 12:50:33	0	0	0	0	0	1	0	0	0	0	0	0	0	0	0	0	0	0	0	0
2021-04-27 13:53:46	0	0	0	0	0	1	0	0	0	0	0	0	0	0	0	0	1	0	0	0
2021-04-27 14:03:50	0	0	0	0	0	1	0	0	0	0	0	0	0	0	0	0	0	0	0	0
2021-04-27 14:03:52	0	0	0	0	0	1	0	0	0	0	0	0	0	0	0	0	1	0	0	0
2021-04-27 14:17:18	0	0	0	0	0	1	0	0	0	0	0	0	0	0	0	0	0	0	0	0
2021-04-27 14:18:38	0	0	0	0	0	1	0	0	0	0	0	0	0	0	0	0	1	0	0	0
2021-04-27 14:19:49	0	0	0	0	0	1	0	0	0	0	0	0	0	0	0	0	0	0	0	0
2021-04-27 14:36:02	0	0	0	0	0	1	0	0	0	0	0	0	0	0	0	0	1	0	0	0
2021-04-27 14:38:42	1	0	0	0	0	1	0	0	0	0	0	0	0	0	0	0	1	0	0	0
2021-04-27 14:41:59	0	0	0	0	0	1	0	0	0	0	0	0	0	0	0	0	1	0	0	0
2021-04-27 15:25:32	1	0	0	0	0	1	0	0	0	0	0	0	0	0	0	0	1	0	0	0
2021-04-27 16:10:45	0	0	0	0	0	1	0	0	0	0	0	0	0	0	0	0	1	0	0	0
2021-04-27 16:27:23	0	0	0	0	0	0	0	0	0	0	0	0	0	0	0	0	1	0	0	0
2021-04-27 16:57:12	0	0	0	0	0	0	0	0	0	0	0	0	0	0	0	0	0	0	0	0
2021-04-28 13:27:38	0	1	0	0	0	0	0	0	0	0	0	0	0	0	0	0	0	0	0	0
2021-04-28 13:32:33	0	0	0	0	0	0	0	0	0	0	0	0	0	0	0	0	0	0	0	0
2021-04-28 13:32:36	0	0	0	0	0	0	0	0	0	0	0	0	0	0	0	0	0	0	0	0
2021-04-28 14:13:32	0	1	0	0	0	0	0	0	0	0	0	0	0	0	0	0	0	0	0	0
2021-04-28 14:14:04	0	0	0	0	0	0	0	0	0	0	0	0	0	0	0	0	0	0	0	0
2021-04-28 14:47:49	0	1	0	0	0	0	0	0	0	0	0	0	0	0	0	0	0	0	0	0
2021-04-28 14:49:57	0	0	0	0	0	0	0	0	0	0	0	0	0	0	0	0	0	0	0	0
2021-04-28 14:56:24	0	0	0	0	0	0	0	0	0	0	1	0	0	0	0	0	0	0	0	0
2021-04-28 15:16:12	1	0	0	0	0	0	0	0	0	0	1	0	0	0	0	0	0	0	0	0
2021-04-28 15:17:59	0	0	0	0	0	0	0	0	0	0	1	0	0	0	0	0	0	0	0	0
2021-04-28 17:25:01	0	0	0	0	0	0	0	0	0	0	1	0	0	0	0	0	0	0	0	0
2021-04-28 17:28:40	0	0	0	0	0	0	0	0	0	0	1	0	0	0	0	0	0	0	0	0
2021-04-28 18:34:17	0	0	0	0	0	0	0	0	0	0	0	0	0	0	0	0	0	0	0	0
2021-04-29 12:19:45	0	0	0	0	0	0	0	0	0	0	0	0	0	0	0	0	0	0	0	0
2021-04-29 12:19:46	0	0	0	0	0	0	0	0	0	0	0	0	0	0	0	0	0	0	0	0
2021-04-29 12:19:47	0	0	0	0	0	0	0	0	0	0	0	0	0	0	0	0	0	0	0	0
2021-04-29 12:19:51	0	0	0	0	0	0	0	0	0	0	0	0	0	0	0	0	0	0	0	0
2021-04-29 17:25:54	0	0	0	0	0	1	0	0	0	0	0	0	0	0	0	0	0	0	0	0
2021-04-29 17:26:00	0	0	0	0	0	0	0	0	0	0	0	0	0	0	0	0	0	0	0	0
2021-04-30 09:13:27	0	0	0	0	0	0	0	0	0	0	0	0	0	0	1	0	0	0	0	0
2021-04-30 09:20:13	0	0	0	0	0	0	0	0	0	0	0	0	0	0	0	0	0	0	0	0
2021-05-06 13:39:02	0	0	0	1	0	0	0	0	0	0	0	0	0	0	0	0	0	0	0	0
2021-05-06 13:39:08	0	0	0	0	0	0	0	0	0	0	0	0	0	0	0	0	0	0	0	0
2021-05-06 17:18:27	0	0	0	1	0	0	0	0	0	0	0	0	0	0	0	0	0	0	0	0
2021-05-06 17:18:31	0	0	0	0	0	0	0	0	0	0	0	0	0	0	0	0	0	0	0	0
2021-05-07 12:47:08	0	0	0	0	0	0	0	0	0	0	0	0	0	0	0	0	1	0	0	0
2021-05-07 12:47:11	0	0	0	0	0	0	0	0	0	0	0	0	0	0	0	0	0	0	0	0
2021-05-07 13:59:22	0	0	0	0	0	0	0	0	0	0	0	0	0	0	0	0	0	1	0	0
2021-05-07 13:59:41	0	0	0	0	0	0	0	0	0	0	0	0	0	0	0	0	0	0	0	0
2021-05-07 15:17:23	0	0	0	0	0	0	0	0	0	0	0	0	0	0	0	0	1	0	0	0
2021-05-07 15:17:26	0	0	0	0	0	0	0	0	0	0	0	0	0	0	0	0	0	0	0	0
2021-05-07 16:52:51	0	0	0	0	0	0	0	0	0	0	0	0	0	0	0	0	1	0	0	0
2021-05-07 16:53:01	0	0	0	0	0	0	0	0	0	0	0	0	0	0	0	0	0	0	0	0
2021-05-07 16:53:15	0	0	0	0	0	0	0	0	0	0	0	0	0	0	0	0	1	0	0	0
2021-05-07 16:53:18	0	0	0	0	0	0	0	0	0	0	0	0	0	0	0	0	0	0	0	0
2021-05-11 15:33:14	0	0	0	0	0	1	0	0	0	0	0	0	0	0	0	0	0	0	0	0
2021-05-11 15:33:17	0	0	0	0	0	0	0	0	0	0	0	0	0	0	0	0	0	0	0	0
2021-05-12 07:51:57	0	0	0	0	0	0	0	0	0	0	0	0	0	0	0	0	0	1	0	0
2021-05-12 07:52:01	0	0	0	0	0	0	0	0	0	0	0	0	0	0	0	0	0	0	0	0
2021-05-17 09:25:01	0	0	0	0	0	0	0	0	0	0	0	0	0	0	0	0	0	0	0	0
2021-05-17 09:25:05	0	0	0	0	0	0	0	0	0	0	0	0	0	0	0	0	0	0	0	0
2021-05-18 13:10:03	0	0	0	0	0	0	0	0	0	0	0	0	1	0	0	0	0	0	0	0
2021-05-18 13:36:18	0	0	0	0	0	0	0	0	0	0	0	0	0	0	0	0	0	0	0	0
2021-05-18 15:21:15	0	0	0	0	0	0	0	0	0	0	0	0	0	0	0	0	0	0	0	1
2021-05-18 15:23:37	0	0	0	0	0	0	0	0	0	0	0	0	0	0	0	0	0	0	0	0
2021-05-20 12:58:23	0	0	0	0	0	0	0	0	0	0	0	0	0	0	0	0	1	0	0	0
2021-05-20 12:58:25	0	0	0	0	0	0	0	0	0	0	0	0	0	0	0	0	0	0	0	0
2021-05-20 12:58:26	0	0	0	0	0	0	0	0	0	0	0	0	0	0	0	0	0	0	0	0
2021-05-20 17:28:09	0	0	0	0	0	1	0	0	0	0	0	0	0	0	0	0	0	0	0	0
2021-05-20 17:28:15	0	0	0	0	0	0	0	0	0	0	0	0	0	0	0	0	0	0	0	0
2021-05-21 19:20:19	0	0	0	0	0	0	0	0	0	0	0	0	0	0	1	0	0	0	0	0
2021-05-21 19:40:32	0	0	0	0	0	0	0	0	0	0	0	0	0	0	0	0	0	0	0	0
2021-05-26 10:07:13	0	0	0	0	0	1	0	0	0	0	0	0	0	0	0	0	0	0	0	0
2021-05-26 10:07:18	0	0	0	0	0	0	0	0	0	0	0	0	0	0	0	0	0	0	0	0
2021-05-26 12:44:46	1	0	0	0	0	0	0	0	0	0	0	0	0	0	0	0	0	0	0	0
2021-05-26 12:50:31	0	0	0	0	0	0	0	0	0	0	0	0	0	0	0	0	0	0	0	0
2021-05-27 17:05:03	0	0	0	0	0	1	0	0	0	0	0	0	0	0	0	0	0	0	0	0
2021-05-27 17:05:08	0	0	0	0	0	0	0	0	0	0	0	0	0	0	0	0	0	0	0	0
2021-05-28 20:53:01	0	0	0	0	0	0	0	0	0	1	0	0	0	0	0	0	0	0	0	0
2021-05-28 20:53:03	0	0	0	0	0	0	0	0	0	0	0	0	0	0	0	0	0	0	0	0
2021-05-28 21:14:36	0	0	0	0	0	0	0	0	0	1	0	0	0	0	0	0	0	0	0	0
2021-05-28 21:14:38	0	0	0	0	0	0	0	0	0	0	0	0	0	0	0	0	0	0	0	0
2021-05-29 06:41:10	0	0	0	1	0	0	0	0	0	0	0	0	0	0	0	0	0	0	0	0
2021-05-29 06:43:36	0	0	0	0	0	0	0	0	0	0	0	0	0	0	0	0	0	0	0	0
2021-05-31 12:41:53	0	0	0	0	0	1	0	0	0	0	0	0	0	0	0	0	0	0	0	0
2021-05-31 12:41:58	0	0	0	0	0	0	0	0	0	0	0	0	0	0	0	0	0	0	0	0
2021-05-31 13:15:12	0	0	0	0	0	1	0	0	0	0	0	0	0	0	0	0	0	0	0	0
2021-05-31 13:32:35	0	0	0	0	0	1	0	0	0	0	0	0	0	0	0	0	1	0	0	0
2021-05-31 13:32:39	0	0	0	0	0	1	0	0	0	0	0	0	0	0	0	0	0	0	0	0
2021-05-31 13:32:50	0	0	0	0	0	1	0	0	0	0	0	0	0	0	0	0	0	0	0	0
2021-05-31 13:32:52	0	0	0	0	0	1	0	0	0	0	0	0	0	0	0	0	0	0	0	0
2021-05-31 14:46:25	0	0	0	0	0	0	0	0	0	0	0	0	0	0	0	0	0	0	0	0
2021-06-22 06:39:54	0	0	0	0	0	0	0	0	0	0	0	0	0	0	0	0	0	0	0	1
2021-06-22 06:40:39	0	0	0	0	0	0	0	0	0	0	0	0	0	0	0	1	0	0	0	1
2021-06-22 06:40:53	0	0	0	0	0	0	0	0	0	0	0	0	1	0	0	1	0	0	0	1
2021-06-22 10:45:52	0	0	0	0	0	0	0	0	0	0	0	0	1	0	0	0	0	0	0	0
2021-06-22 10:47:48	0	0	0	0	0	0	0	0	0	0	0	0	0	0	0	0	0	0	0	0
2021-06-22 10:48:07	0	0	0	0	0	0	0	0	1	0	0	0	0	0	0	0	0	0	0	0
2021-06-22 10:48:19	0	0	0	0	0	0	0	0	0	0	0	0	0	0	0	0	0	0	0	0
2021-06-23 08:35:39	0	0	0	0	0	0	0	0	0	0	0	0	0	0	0	0	0	0	0	0
2021-06-23 08:47:51	0	0	0	0	0	0	0	0	0	1	0	0	0	0	0	0	0	0	0	0
2021-06-23 08:47:59	0	0	0	0	0	0	0	0	1	1	0	0	0	0	0	0	0	0	0	0
2021-06-23 08:48:00	0	0	0	0	0	0	0	0	0	1	0	0	0	0	0	0	0	0	0	0
2021-06-23 09:14:38	0	0	0	0	0	0	0	0	1	1	0	0	1	0	0	0	0	0	0	0
2021-06-23 09:14:46	0	0	0	0	0	0	0	0	1	1	1	1	1	0	0	0	0	0	0	0
2021-06-23 09:27:21	0	0	0	0	0	0	0	0	1	1	1	1	1	0	0	0	0	0	0	0
2021-06-23 10:23:47	0	0	0	0	0	0	0	0	0	1	1	1	1	0	0	0	0	0	0	0
2021-06-23 10:23:52	0	0	0	0	0	0	0	0	0	0	1	1	1	0	0	0	0	0	0	0
2021-06-23 10:30:07	0	0	0	0	0	0	0	0	0	0	1	1	0	0	0	0	0	0	0	0
2021-06-23 11:06:51	0	0	0	0	0	0	0	0	0	0	0	0	0	0	0	0	0	0	0	0
2021-06-23 11:06:52	0	0	0	0	0	0	0	0	0	0	0	0	0	0	0	0	0	0	0	0
2021-06-23 15:09:50	1	0	0	0	0	0	0	0	0	0	0	0	0	0	0	0	0	0	0	0
2021-06-23 15:10:15	0	0	0	0	0	0	0	0	0	0	0	0	0	0	0	0	0	0	0	0
2021-06-23 16:49:47	0	0	0	0	0	0	0	0	0	1	0	0	0	0	0	0	0	0	0	0
2021-06-23 17:27:47	0	0	0	0	0	1	0	0	0	1	0	0	0	0	0	0	0	0	0	0
2021-06-23 17:27:53	0	0	0	0	0	0	0	0	0	1	0	0	0	0	0	0	0	0	0	0
2021-06-23 18:46:38	0	0	0	0	0	0	0	0	0	0	0	0	0	0	0	0	0	0	0	0
2021-06-24 06:47:40	0	0	0	0	0	0	0	0	0	0	0	0	0	0	0	0	0	0	0	1
2021-06-24 06:57:02	1	0	0	0	0	0	0	0	0	0	0	0	0	0	0	0	0	0	0	1
2021-06-24 06:57:04	1	1	0	0	0	0	0	0	0	0	0	0	0	0	0	0	0	0	0	1
2021-06-24 06:57:22	1	1	0	0	0	0	0	0	0	1	0	0	0	0	0	0	0	0	0	1
2021-06-24 06:58:03	1	1	0	0	0	0	0	0	0	1	0	0	0	0	1	0	0	0	0	1
2021-06-24 06:58:06	1	1	0	0	0	0	0	0	0	1	0	0	0	0	1	1	0	0	0	1
2021-06-24 07:28:20	1	1	0	0	0	1	0	0	0	1	0	0	0	0	1	1	0	0	0	1
2021-06-24 07:28:40	1	1	0	0	0	1	0	0	0	0	0	0	0	0	1	1	0	0	0	1
2021-06-24 07:28:41	1	1	0	0	0	1	0	0	0	1	0	0	0	0	1	1	0	0	0	1
2021-06-24 07:28:58	0	1	0	0	0	1	0	0	0	1	0	0	0	0	1	1	0	0	0	1
2021-06-24 07:28:59	1	1	0	0	0	1	0	0	0	1	0	0	0	0	1	1	0	0	0	1
2021-06-24 07:29:03	1	0	0	0	0	1	0	0	0	1	0	0	0	0	1	1	0	0	0	1
2021-06-24 07:29:04	1	1	0	0	0	1	0	0	0	1	0	0	0	0	1	1	0	0	0	1
2021-06-24 08:23:22	1	0	0	0	0	1	0	0	0	1	0	0	0	0	1	1	0	0	0	1
2021-06-24 08:23:24	1	1	0	0	0	1	0	0	0	1	0	0	0	0	1	1	0	0	0	1
2021-06-24 08:23:28	0	1	0	0	0	1	0	0	0	1	0	0	0	0	1	1	0	0	0	1
2021-06-24 08:23:29	1	1	0	0	0	1	0	0	0	1	0	0	0	0	1	1	0	0	0	1
2021-06-24 08:25:18	1	1	0	0	0	1	0	0	1	1	0	0	0	0	1	1	0	0	0	1
2021-06-24 10:59:36	1	1	0	0	0	0	0	0	1	1	0	0	0	0	1	1	0	0	0	1
2021-06-24 11:24:57	1	1	0	0	0	0	0	0	0	1	0	0	0	0	1	1	0	0	0	1
2021-06-24 11:25:05	1	1	0	0	0	0	0	0	0	0	0	0	0	0	1	1	0	0	0	1
2021-06-24 11:29:24	1	1	0	0	0	0	0	0	0	0	0	0	0	0	0	1	0	0	0	1
2021-06-24 11:29:25	1	1	0	0	0	0	0	0	0	0	0	0	0	0	0	0	0	0	0	1
2021-06-24 11:43:56	1	1	0	0	0	0	0	0	0	1	0	0	0	0	0	0	0	0	0	1
2021-06-24 11:44:03	1	1	0	0	0	0	0	0	0	0	0	0	0	0	0	0	0	0	0	1
2021-06-24 11:44:04	1	1	0	0	0	0	0	0	0	1	0	0	0	0	0	0	0	0	0	1
2021-06-24 11:49:34	1	1	0	0	0	0	0	0	0	1	0	0	0	0	0	0	0	0	0	0
2021-06-24 11:49:35	1	1	0	0	0	0	0	0	0	1	0	0	0	0	0	0	0	0	0	1
2021-06-24 12:41:01	1	1	0	0	0	0	0	0	0	0	0	0	0	0	0	0	0	0	0	1
2021-06-24 13:59:38	1	1	0	0	0	0	0	0	0	0	0	0	0	0	0	0	1	0	0	1
2021-06-24 13:59:53	2	2	0	0	0	0	0	0	0	0	0	0	0	0	0	0	0	0	0	2
2021-06-24 14:07:49	1	1	0	0	0	0	0	0	0	1	0	0	0	0	0	0	0	0	0	1
2021-06-24 14:30:16	1	1	0	0	0	0	0	0	0	0	0	0	0	0	0	0	0	0	0	1
2021-06-24 14:30:36	1	1	0	0	0	0	0	0	0	0	0	0	0	0	0	0	0	0	0	1
2021-06-24 14:30:37	1	1	0	0	0	0	0	0	0	1	0	0	0	0	0	0	0	0	0	1
2021-06-24 14:30:49	1	1	0	0	0	0	0	0	1	1	0	0	0	0	0	0	0	0	0	1
2021-06-24 14:34:51	1	1	0	0	0	0	0	0	0	1	0	0	0	0	0	0	0	0	0	1
2021-06-24 14:34:58	1	1	0	0	0	0	0	0	0	0	0	0	0	0	0	0	0	0	0	1
2021-06-24 16:04:32	1	1	0	0	0	1	0	0	0	0	0	0	0	0	0	0	0	0	0	1
2021-06-24 16:04:36	1	1	0	0	0	0	0	0	0	0	0	0	0	0	0	0	0	0	0	1
2021-06-24 16:04:37	1	1	0	0	0	0	0	0	0	0	0	0	0	0	0	0	0	0	0	1
2021-06-24 16:45:24	1	1	0	0	0	0	0	0	0	1	0	0	0	0	0	0	0	0	0	1
2021-06-24 17:02:21	1	0	0	0	0	0	0	0	0	1	0	0	0	0	0	0	0	0	0	1
2021-06-24 17:22:20	0	0	0	0	0	0	0	0	0	1	0	0	0	0	0	0	0	0	0	1
2021-06-24 17:27:23	0	0	0	0	0	0	0	0	0	0	0	0	0	0	0	0	0	0	0	1
2021-06-24 19:05:27	0	0	0	0	0	0	0	0	0	0	0	0	0	0	0	0	0	0	0	0
2021-06-25 07:07:20	0	0	0	0	0	0	0	0	0	0	0	0	0	0	0	0	0	0	0	1
2021-06-25 07:29:48	0	0	0	0	0	0	0	0	0	0	0	0	0	0	1	0	0	0	0	1
2021-06-25 08:10:35	0	0	0	0	0	0	0	0	0	0	0	0	0	0	1	0	0	0	0	0
2021-06-25 08:10:53	0	0	0	0	0	0	0	0	0	0	0	0	0	0	0	0	0	0	0	0
2021-06-25 08:23:57	0	0	0	0	0	0	0	0	0	1	0	0	0	0	0	0	0	0	0	0
2021-06-25 08:24:07	0	0	0	0	0	0	0	0	1	1	0	0	0	0	0	0	0	0	0	0
2021-06-25 08:35:18	0	0	0	0	0	0	0	0	1	0	0	0	0	0	0	0	0	0	0	0
2021-06-25 08:43:22	0	0	0	0	0	0	0	0	1	1	0	0	0	0	0	0	0	0	0	0
2021-06-25 08:43:28	0	0	0	0	0	0	0	0	0	1	0	0	0	0	0	0	0	0	0	0
2021-06-25 08:43:31	0	0	0	0	0	0	0	0	1	1	0	0	0	0	0	0	0	0	0	0
2021-06-25 09:07:32	0	0	0	0	0	0	0	0	1	0	0	0	0	0	0	0	0	0	0	0
2021-06-25 09:13:35	0	0	0	0	0	0	0	0	0	0	0	0	0	0	0	0	0	0	0	0
2021-06-25 09:14:04	0	0	0	0	0	0	0	0	0	0	1	1	0	0	0	0	0	0	0	0
2021-06-25 15:31:20	0	0	0	0	0	0	0	0	0	0	1	0	0	0	0	0	0	0	0	0
2021-06-25 15:31:24	0	0	0	0	0	0	0	0	0	0	0	0	0	0	0	0	0	0	0	0
2021-06-25 17:59:30	0	0	0	0	0	0	0	0	0	0	0	0	0	0	0	0	0	0	0	0
2021-06-25 17:59:36	0	0	0	0	0	0	0	0	0	0	0	0	0	0	0	0	0	0	0	0
2021-06-28 06:31:17	0	0	0	0	0	0	0	0	0	0	0	0	0	0	0	0	1	0	0	0
2021-06-28 06:31:18	0	0	0	0	0	0	0	0	0	0	0	0	0	0	0	0	1	1	0	0
2021-06-28 06:31:43	1	0	0	0	0	0	0	0	0	0	0	0	0	0	0	0	1	1	0	0
2021-06-28 06:31:47	1	1	0	0	0	0	0	0	0	0	0	0	0	0	0	0	1	1	0	0
2021-06-28 06:32:13	1	1	0	0	0	1	0	0	0	0	0	0	0	0	0	0	1	1	0	0
2021-06-28 06:33:39	1	1	0	0	0	1	0	0	0	0	1	1	0	0	0	0	1	1	0	0
2021-06-28 07:50:01	1	0	0	0	0	1	0	0	0	0	1	1	0	0	0	0	1	1	0	0
2021-06-28 07:50:02	1	1	0	0	0	1	0	0	0	0	1	1	0	0	0	0	1	1	0	0
2021-06-28 07:50:57	0	1	0	0	0	1	0	0	0	0	1	1	0	0	0	0	1	1	0	0
2021-06-28 07:52:11	1	1	0	0	0	1	0	0	0	0	1	1	1	0	0	0	1	1	0	0
2021-06-28 08:10:38	1	1	0	0	0	1	0	0	0	0	1	1	1	0	0	0	1	0	0	0
2021-06-28 08:10:45	1	1	0	0	0	1	0	0	0	0	1	1	1	0	0	0	0	1	0	0
2021-06-28 08:10:49	1	1	0	0	0	1	0	0	0	0	1	1	1	0	0	0	0	0	0	0
2021-06-28 08:10:54	1	1	0	0	0	1	0	0	0	0	1	1	1	0	0	0	0	1	0	0
2021-06-28 08:14:17	1	1	0	0	0	1	0	0	1	0	1	1	1	0	0	0	0	1	0	0
2021-06-28 08:15:37	1	1	0	0	0	0	0	0	1	0	1	1	1	0	0	0	0	1	0	0
2021-06-28 08:15:42	1	1	0	0	0	1	0	0	1	0	1	1	1	0	0	0	0	1	0	0
2021-06-28 08:46:18	1	1	0	0	0	1	0	0	1	0	1	1	0	0	0	0	0	1	0	0
2021-06-28 08:52:34	0	1	0	0	0	1	0	0	1	0	1	1	0	0	0	0	0	1	0	0
2021-06-28 08:52:36	0	0	0	0	0	1	0	0	1	0	1	1	0	0	0	0	0	1	0	0
2021-06-28 09:33:30	1	0	0	0	0	1	0	0	1	0	1	1	0	0	0	0	0	1	0	0
2021-06-28 09:33:46	0	0	0	0	0	1	0	0	1	0	1	1	0	0	0	0	0	1	0	0
2021-06-28 09:46:51	0	0	0	0	0	1	0	0	0	0	1	1	0	0	0	0	0	1	0	0
2021-06-28 10:43:24	0	0	0	0	0	1	1	0	0	0	1	1	0	0	0	0	0	1	0	0
2021-06-28 10:43:32	0	0	0	0	0	1	0	0	0	0	1	1	0	0	0	0	0	1	0	0
2021-06-28 10:46:15	0	0	0	0	0	1	0	0	0	0	0	0	0	0	0	0	0	1	0	0
2021-06-28 10:46:27	0	0	0	0	0	0	0	0	0	0	0	0	0	0	0	0	0	1	0	0
2021-06-28 13:11:57	0	0	0	0	0	0	0	0	0	0	0	0	0	0	0	0	0	0	0	0
2021-06-28 13:51:17	0	0	0	0	0	1	0	0	0	0	0	0	0	0	0	0	0	0	0	0
2021-06-28 13:51:28	0	0	0	0	0	0	0	0	0	0	0	0	0	0	0	0	0	0	0	0
2021-06-28 13:51:29	0	0	0	0	0	0	0	0	0	0	0	0	0	0	0	0	0	0	0	0
2021-06-28 15:47:25	0	0	0	0	0	0	0	0	0	0	0	0	0	0	0	0	0	1	0	0
2021-06-28 15:47:29	0	0	0	0	0	0	0	0	0	0	0	0	0	0	0	0	0	0	0	0
2021-06-28 18:47:26	0	0	0	0	0	0	0	0	0	1	0	0	0	0	0	0	0	0	0	0
2021-06-28 19:08:29	0	0	0	0	0	0	0	0	0	0	0	0	0	0	0	0	0	0	0	0
2021-06-29 06:33:24	1	1	0	0	0	0	0	0	0	0	0	0	0	0	0	0	0	0	0	0
2021-06-29 06:33:45	1	1	0	0	0	0	0	0	0	0	0	1	0	0	0	0	0	0	0	0
2021-06-29 06:34:04	1	1	0	0	0	0	0	0	0	0	1	1	0	0	0	0	0	0	1	1
2021-06-29 07:53:39	1	1	0	0	0	0	0	0	0	0	1	1	0	0	0	0	0	0	1	0
2021-06-29 07:53:42	1	1	0	0	0	0	0	0	0	0	1	1	0	0	0	0	0	0	0	0
2021-06-29 07:53:43	1	1	0	0	0	0	0	0	0	0	1	1	0	0	0	0	0	0	0	0
2021-06-29 08:00:29	0	1	0	0	0	0	0	0	0	0	1	1	0	0	0	0	0	0	0	0
2021-06-29 08:00:31	0	0	0	0	0	0	0	0	0	0	1	1	0	0	0	0	0	0	0	0
2021-06-29 08:00:32	0	0	0	0	0	0	0	0	0	0	1	1	0	0	0	0	0	0	0	0
2021-06-29 08:30:51	0	0	0	0	0	0	0	0	0	1	1	1	0	0	0	0	0	0	0	0
2021-06-29 11:31:02	0	0	0	0	0	1	0	0	0	1	1	1	0	0	0	0	0	0	0	0
2021-06-29 12:24:12	0	0	0	0	0	0	0	0	0	1	1	1	0	0	0	0	0	0	0	0
2021-06-29 12:49:54	0	0	0	0	0	0	0	0	0	1	0	0	0	0	0	0	0	0	0	0
2021-06-29 12:49:55	0	0	0	0	0	0	0	0	0	1	0	0	0	0	0	0	0	0	0	0
2021-06-29 12:50:07	0	0	0	0	0	0	0	0	0	0	0	0	0	0	0	0	0	0	0	0
2021-06-29 14:05:04	0	0	0	0	0	0	0	0	0	1	0	0	0	0	0	0	0	0	0	0
2021-06-29 18:28:31	0	0	0	0	0	0	0	0	0	0	0	0	0	0	0	0	0	0	0	0
2021-06-30 08:35:04	0	0	0	0	0	0	0	0	0	1	0	0	0	0	0	0	0	0	0	0
2021-06-30 10:51:44	0	0	0	0	0	0	0	0	0	0	0	0	0	0	0	0	0	0	0	0
2021-06-30 14:10:03	0	0	0	0	0	0	0	0	0	0	0	0	0	0	0	0	1	0	0	0
2021-06-30 14:10:05	0	0	0	0	0	0	0	0	0	0	0	0	0	0	0	0	0	0	0	0
2021-07-01 08:29:50	0	0	0	0	0	0	0	0	0	1	0	0	0	0	0	0	0	0	0	0
2021-07-01 09:03:00	0	0	0	0	0	0	0	0	0	0	0	0	0	0	0	0	0	0	0	0
2021-07-01 14:26:08	0	0	0	0	0	0	0	0	0	1	0	0	0	0	0	0	0	0	0	0
2021-07-01 16:23:08	0	0	0	0	0	1	0	0	0	1	0	0	0	0	0	0	0	0	0	0
2021-07-01 16:23:12	0	0	0	0	0	0	0	0	0	1	0	0	0	0	0	0	0	0	0	0
2021-07-01 18:19:35	0	0	0	0	0	0	0	0	0	0	0	0	0	0	0	0	0	0	0	0
2021-07-02 08:04:28	0	0	0	0	0	0	0	0	0	1	0	0	0	0	0	0	0	0	0	0
2021-07-02 08:04:31	0	0	0	0	0	0	0	0	0	0	0	0	0	0	0	0	0	0	0	0
2021-07-05 08:03:04	0	0	0	0	0	0	0	0	0	0	0	0	0	0	0	0	0	0	0	1
2021-07-05 08:05:32	0	0	0	0	0	0	0	0	0	0	0	0	0	0	0	0	0	0	0	0
2021-07-05 08:19:27	0	0	0	0	0	0	0	0	0	1	0	0	0	0	0	0	0	0	0	0
2021-07-05 08:20:37	0	0	0	0	0	0	0	0	1	1	0	0	0	0	0	0	0	0	0	0
2021-07-05 08:20:50	0	0	0	0	0	0	0	0	0	0	0	0	0	0	0	0	0	0	0	0
2021-07-05 08:20:55	0	0	0	0	0	0	0	0	0	1	0	0	0	0	0	0	0	0	0	0
2021-07-05 08:44:20	0	0	0	0	0	0	0	0	0	0	0	0	0	0	0	0	0	0	0	0
2021-07-05 08:47:35	0	0	0	0	0	0	0	0	1	0	0	0	0	0	0	0	0	0	0	0
2021-07-05 08:55:48	0	0	0	0	0	0	0	0	1	0	0	0	0	0	1	0	0	0	0	0
2021-07-05 10:08:39	0	0	0	0	0	0	0	0	1	0	0	0	0	0	0	0	0	0	0	0
2021-07-05 10:22:26	0	0	0	0	0	0	1	0	1	0	0	0	0	0	0	0	0	0	0	0
2021-07-05 10:22:30	0	0	0	0	0	0	0	0	1	0	0	0	0	0	0	0	0	0	0	0
2021-07-05 10:22:47	0	0	0	0	0	1	0	0	1	0	0	0	0	0	0	0	0	0	0	0
2021-07-05 10:23:01	0	0	0	0	0	0	0	0	1	0	0	0	0	0	0	0	0	0	0	0
2021-07-05 17:18:45	1	0	0	0	0	0	0	0	1	0	0	0	0	0	0	0	0	0	0	0
2021-07-05 17:47:35	0	0	0	0	0	0	0	0	1	0	0	0	0	0	0	0	0	0	0	0
2021-07-05 19:09:59	0	0	0	0	0	0	0	0	0	0	0	0	0	0	0	0	0	0	0	0
2021-07-06 06:44:44	0	0	0	0	0	0	0	0	0	0	0	0	0	0	0	0	0	0	0	1
2021-07-06 06:44:47	0	0	0	0	0	0	0	0	0	0	0	0	0	0	0	0	0	0	1	1
2021-07-06 06:45:04	0	0	0	0	0	0	0	0	0	0	0	1	0	0	0	0	0	0	1	1
2021-07-06 06:45:11	0	0	0	0	0	0	0	0	0	0	1	1	0	0	0	0	0	0	1	1
2021-07-06 06:45:29	1	0	0	0	0	0	0	0	0	0	1	1	0	0	0	0	0	0	1	1
2021-07-06 06:45:33	1	1	0	0	0	0	0	0	0	0	1	1	0	0	0	0	0	0	1	1
2021-07-06 07:15:33	1	1	0	0	0	0	0	0	0	0	0	1	0	0	0	0	0	0	1	1
2021-07-06 07:36:30	1	1	0	0	0	0	0	0	0	0	0	1	0	0	0	0	0	0	0	1
2021-07-06 08:15:10	0	1	0	0	0	0	0	0	0	0	0	1	0	0	0	0	0	0	1	1
2021-07-06 08:15:12	0	0	0	0	0	0	0	0	0	0	0	1	0	0	0	0	0	0	1	1
2021-07-06 08:25:05	0	0	0	0	0	0	0	0	0	1	0	1	0	0	0	0	0	0	1	1
2021-07-06 08:32:47	0	0	0	0	0	0	0	0	0	1	0	0	0	0	0	0	0	0	1	1
2021-07-06 10:51:26	0	0	0	0	0	0	0	0	0	1	0	0	0	0	0	0	0	1	1	1
2021-07-06 11:25:54	0	0	0	0	0	0	0	0	0	2	0	0	0	0	0	0	0	2	1	0
2021-07-06 11:26:08	0	0	0	0	0	0	0	0	0	1	0	0	0	0	0	0	0	0	0	0
2021-07-06 11:27:01	0	0	0	0	0	0	0	0	0	0	0	0	0	0	0	0	0	0	0	0
2021-07-06 11:27:08	0	0	0	0	0	0	0	0	0	1	0	0	0	0	0	0	0	0	0	0
2021-07-06 11:27:12	0	0	0	0	0	0	0	0	0	0	0	0	0	0	0	0	0	0	0	0
2021-07-06 12:13:59	0	0	0	0	0	0	0	0	0	0	0	0	0	0	1	0	0	0	0	0
2021-07-06 12:14:06	0	0	0	0	0	0	0	0	0	0	0	0	0	0	0	0	0	0	0	0
2021-07-06 14:43:45	0	0	0	0	0	0	0	0	0	0	0	0	0	0	0	0	1	0	0	0
2021-07-06 14:44:08	0	0	0	0	0	0	0	0	0	0	0	0	0	0	0	0	0	0	0	0
2021-07-06 15:07:07	0	0	0	0	0	0	0	0	0	1	0	0	0	0	0	0	0	0	0	0
2021-07-06 15:07:09	0	0	0	0	0	0	0	0	0	0	0	0	0	0	0	0	0	0	0	0
2021-07-07 07:10:56	0	0	0	0	0	0	0	0	0	0	0	0	0	0	0	0	0	0	0	0
2021-07-08 12:30:00	0	0	0	0	0	1	0	0	0	0	0	0	0	0	0	0	0	0	0	0
2021-07-08 12:30:04	0	0	0	0	0	0	0	0	0	0	0	0	0	0	0	0	0	0	0	0
2021-07-09 08:38:01	0	0	0	0	0	0	0	0	0	1	0	0	0	0	0	0	0	0	0	0
2021-07-09 08:59:11	0	0	0	0	0	0	0	0	0	0	0	0	0	0	0	0	0	0	0	0
2021-07-12 06:38:15	0	0	0	0	0	0	0	0	0	0	0	0	0	0	0	0	0	0	0	1
2021-07-12 06:40:03	0	0	0	0	0	0	0	0	0	0	0	0	0	0	0	0	0	0	0	0
2021-07-12 06:59:20	1	0	0	0	0	0	0	0	0	0	0	0	0	0	0	0	0	0	0	0
2021-07-12 06:59:22	1	1	0	0	0	0	0	0	0	0	0	0	0	0	0	0	0	0	0	0
2021-07-12 07:00:04	1	1	0	0	0	0	0	0	0	0	0	1	0	0	0	0	0	0	0	0
2021-07-12 07:11:52	1	1	0	0	0	0	0	0	0	0	0	0	0	0	0	0	0	0	0	0
2021-07-12 08:04:57	1	1	0	0	0	0	0	0	0	1	0	0	0	0	0	0	0	0	0	0
2021-07-12 08:22:16	1	0	0	0	0	0	0	0	0	1	0	0	0	0	0	0	0	0	0	0
2021-07-12 08:44:54	0	0	0	0	0	0	0	0	0	1	0	0	0	0	0	0	0	0	0	0
2021-07-12 08:44:59	0	0	0	0	0	0	0	0	0	0	0	0	0	0	0	0	0	0	0	0
2021-07-12 10:21:15	0	0	0	0	0	0	0	0	0	0	0	0	0	0	0	0	0	0	0	0
2021-07-12 10:21:22	0	0	0	0	0	0	0	0	0	0	0	0	0	0	0	0	0	0	0	0
2021-07-13 08:36:31	0	0	0	0	0	0	0	0	0	1	0	0	0	0	0	0	0	0	0	0
2021-07-13 10:12:53	0	0	0	0	0	0	0	0	0	1	0	0	0	0	0	0	0	0	0	0
2021-07-13 13:52:22	1	0	0	0	0	0	0	0	0	1	0	0	0	0	0	0	0	0	0	0
2021-07-13 13:52:59	0	0	0	0	0	0	0	0	0	1	0	0	0	0	0	0	0	0	0	0
2021-07-13 13:57:01	0	0	0	0	0	0	0	0	0	0	0	0	0	0	0	0	0	0	0	0
2021-07-13 13:57:02	0	0	0	0	0	0	0	0	0	1	0	0	0	0	0	0	0	0	0	0
2021-07-13 13:57:07	0	0	0	0	0	0	0	0	0	0	0	0	0	0	0	0	0	0	0	0
2021-07-13 14:47:20	0	0	0	0	0	0	0	0	0	1	0	0	0	0	0	0	0	0	0	0
2021-07-13 15:06:05	1	0	0	0	0	0	0	0	0	0	0	0	0	0	0	0	0	0	0	0
2021-07-13 15:06:37	0	0	0	0	0	0	0	0	0	0	0	0	0	0	0	0	0	0	0	0
2021-07-13 15:07:25	0	1	0	0	0	0	0	0	0	0	0	0	0	0	0	0	0	0	0	0
2021-07-13 15:07:54	0	0	0	0	0	0	0	0	0	0	0	0	0	0	0	0	0	0	0	0
2021-07-13 15:17:18	0	0	0	0	0	0	0	0	0	0	0	0	0	0	0	0	0	0	0	0
2021-07-13 15:40:20	0	0	0	0	0	0	0	0	0	0	0	0	0	0	0	0	0	0	0	0
2021-07-16 09:48:11	0	0	0	0	0	0	0	0	0	1	0	0	0	0	0	0	0	0	0	0
2021-07-16 10:59:52	0	0	0	0	0	0	0	0	0	0	0	0	0	0	0	0	0	0	0	0
2021-07-16 15:44:03	0	0	0	0	0	0	0	0	0	1	0	0	0	0	0	0	0	0	0	0
2021-07-16 17:16:48	0	0	0	0	0	0	0	0	0	0	0	0	0	0	0	0	0	0	0	0
2021-07-20 06:35:51	1	0	0	0	0	0	0	0	0	0	0	0	0	0	0	0	0	0	0	0
2021-07-20 06:35:54	1	1	0	0	0	0	0	0	0	0	0	0	0	0	0	0	0	0	0	0
2021-07-20 06:36:26	1	1	0	0	0	0	0	0	0	0	0	0	0	0	0	0	1	0	0	0
2021-07-20 10:16:12	1	1	0	0	0	0	0	0	0	0	0	0	0	0	0	0	0	0	0	0
2021-07-20 10:16:41	1	0	0	0	0	0	0	0	0	0	0	0	0	0	0	0	0	0	0	0
2021-07-20 10:16:44	0	0	0	0	0	0	0	0	0	0	0	0	0	0	0	0	0	0	0	0
2021-07-20 13:52:33	0	0	0	0	0	0	0	0	0	0	0	0	0	0	0	0	0	0	1	0
2021-07-20 13:52:53	0	0	0	0	0	0	0	0	0	0	0	0	0	0	0	0	0	0	0	0
2021-07-20 17:07:45	0	0	0	0	0	0	1	0	0	0	0	0	0	0	0	0	0	0	0	0
2021-07-20 17:07:51	0	0	0	0	0	0	0	0	0	0	0	0	0	0	0	0	0	0	0	0
2021-07-21 08:16:42	0	0	0	0	0	0	0	0	0	0	0	0	0	0	0	0	0	0	0	0
2021-07-21 08:30:02	0	0	0	0	0	0	0	0	0	0	0	0	0	0	0	0	0	0	0	0
2021-07-21 13:04:31	0	0	0	0	0	0	0	0	0	0	0	0	0	0	0	0	0	0	0	0
2021-07-21 13:04:39	0	0	0	0	0	0	0	0	0	0	0	0	0	0	0	0	0	0	0	0
2021-07-22 11:03:08	1	0	0	0	0	0	0	0	0	0	0	0	0	0	0	0	0	0	0	2
2021-07-22 11:03:24	0	0	0	0	0	0	0	0	0	0	0	0	0	0	0	0	0	0	0	0
2021-07-22 11:18:49	0	0	0	0	0	0	1	0	0	0	0	0	0	0	0	0	0	0	0	0
2021-07-22 11:18:50	0	0	0	0	0	0	0	0	0	0	0	0	0	0	0	0	0	0	0	0
2021-07-22 18:26:41	1	0	0	0	0	0	0	0	0	0	0	0	0	0	0	0	0	0	0	0
2021-07-22 18:26:47	0	0	0	0	0	0	0	0	0	0	0	0	0	0	0	0	0	0	0	0
2021-07-23 09:08:40	0	0	0	0	0	0	0	0	0	0	0	0	0	0	0	0	0	0	0	0
2021-07-26 06:48:21	0	0	0	0	0	0	0	0	0	0	0	1	0	0	0	0	0	0	0	0
2021-07-26 07:40:47	0	0	0	0	0	0	0	0	0	0	0	1	0	0	1	0	0	0	0	0
2021-07-26 07:40:51	0	0	0	0	0	0	0	0	0	0	0	1	0	0	1	1	0	0	0	0
2021-07-26 07:42:48	0	0	0	0	0	0	0	0	0	0	0	1	0	0	0	1	0	0	0	0
2021-07-26 07:42:53	0	0	0	0	0	0	0	0	0	0	0	1	0	0	0	0	0	0	0	0
2021-07-26 07:42:54	0	0	0	0	0	0	0	0	0	0	0	1	0	0	0	1	0	0	0	0
2021-07-26 07:42:56	0	0	0	0	0	0	0	0	0	0	0	1	0	0	1	1	0	0	0	0
2021-07-26 08:08:17	0	0	0	0	0	0	0	0	0	0	0	1	0	0	0	0	0	0	0	0
2021-07-26 08:28:23	0	0	0	0	0	0	0	0	0	0	0	0	0	0	0	0	0	0	0	0
2021-07-26 11:59:28	1	0	0	0	0	0	0	0	0	0	0	0	0	0	0	0	0	0	0	0
2021-07-26 12:15:32	1	0	0	0	0	0	0	0	0	0	0	0	0	0	0	1	0	0	0	0
2021-07-26 12:15:44	1	0	0	0	0	0	0	0	0	0	0	0	0	0	0	0	0	0	0	0
2021-07-26 12:21:27	0	0	0	0	0	0	0	0	0	0	0	0	0	0	0	0	0	0	0	0
2021-07-26 13:50:49	1	0	0	0	0	0	0	0	0	0	0	0	0	0	0	0	0	0	0	0
2021-07-26 13:50:53	0	0	0	0	0	0	0	0	0	0	0	0	0	0	0	0	0	0	0	0
2021-07-26 15:52:02	0	0	0	0	0	0	0	0	0	0	0	0	0	0	0	0	0	0	0	0
2021-07-26 16:02:16	0	0	0	0	0	0	0	0	0	0	0	0	0	0	0	0	0	0	0	0
2021-07-28 06:58:55	0	0	0	0	0	0	0	0	0	0	0	1	0	0	0	0	0	0	0	0
2021-07-28 07:29:43	0	0	0	0	0	0	0	0	0	0	0	0	0	0	0	0	0	0	0	0
2021-07-28 08:09:50	0	0	0	0	0	0	0	0	0	0	0	0	0	0	0	0	0	0	0	1
2021-07-28 08:39:52	0	0	0	0	0	1	0	0	0	0	0	0	0	0	0	0	0	0	0	1
2021-07-28 08:49:11	0	0	0	0	0	1	0	0	0	0	0	0	0	0	0	0	1	0	0	1
2021-07-28 08:49:14	0	0	0	0	0	1	0	0	0	0	0	0	0	0	0	0	0	0	0	1
2021-07-28 09:43:46	0	0	0	0	0	0	0	0	0	0	0	0	0	0	0	0	0	0	0	1
2021-07-28 10:28:06	0	0	0	0	0	0	0	0	0	0	0	0	0	0	0	0	0	0	0	0
2021-07-28 14:05:01	0	0	0	0	0	0	0	0	0	0	0	1	0	0	0	2	0	0	0	0
2021-07-28 14:27:40	1	0	0	0	0	0	0	0	0	0	0	1	0	0	0	1	0	0	0	0
2021-07-28 14:27:46	0	0	0	0	0	0	0	0	0	0	0	1	0	0	0	1	0	0	0	0
2021-07-28 15:59:49	1	0	0	0	0	0	0	0	0	0	0	1	0	0	0	1	0	0	0	0
2021-07-28 16:03:37	0	0	0	0	0	0	0	0	0	0	0	1	0	0	0	1	0	0	0	0
2021-07-28 16:03:38	1	0	0	0	0	0	0	0	0	0	0	1	0	0	0	1	0	0	0	0
2021-07-28 16:32:26	1	0	0	0	0	0	0	0	0	0	0	0	0	0	0	1	0	0	0	0
2021-07-28 16:32:30	1	0	0	0	0	0	0	0	0	0	0	1	0	0	0	1	0	0	0	0
2021-07-28 16:39:00	1	0	0	0	0	0	0	0	0	0	0	1	0	0	0	0	0	0	0	0
2021-07-28 17:10:21	1	0	0	0	0	0	0	0	0	0	0	0	0	0	0	0	0	0	0	0
2021-07-28 17:28:10	0	0	0	0	0	0	0	0	0	0	0	0	0	0	0	0	0	0	0	0
2021-07-29 06:55:02	0	0	0	0	0	0	0	0	0	0	0	1	0	0	0	0	0	0	0	0
2021-07-29 06:59:34	0	0	0	0	0	0	0	0	0	0	0	0	0	0	0	0	0	0	0	0
2021-07-29 16:08:12	0	0	0	0	0	0	0	0	0	0	0	0	0	0	0	0	0	0	0	0
2021-07-29 17:41:07	0	0	0	0	0	0	0	0	0	0	0	0	0	0	0	0	0	0	0	0
2021-07-29 19:14:54	0	0	0	0	0	0	0	0	0	0	0	0	0	0	0	0	0	0	0	0
2021-07-30 06:47:37	0	0	0	0	0	0	0	0	0	0	0	1	0	0	1	1	0	0	0	0
2021-07-30 06:58:15	0	0	0	0	0	0	0	0	0	0	0	0	0	0	1	1	0	0	0	0
2021-07-30 06:58:17	0	0	0	0	0	0	0	0	0	0	0	1	0	0	1	1	0	0	0	0
2021-07-30 06:58:26	0	0	0	0	0	0	0	0	0	0	0	0	0	0	1	1	0	0	0	0
2021-07-30 13:31:38	0	0	0	0	0	0	0	0	0	0	0	0	0	0	0	0	0	0	0	0
2021-08-02 14:52:48	1	0	0	0	0	0	0	0	0	0	0	0	0	0	0	0	0	0	0	0
2021-08-02 14:56:29	0	0	0	0	0	0	0	0	0	0	0	0	0	0	0	0	0	0	0	0
2021-08-03 17:37:44	0	0	0	0	0	0	0	0	0	0	0	1	0	0	0	0	0	0	0	0
2021-08-03 17:37:46	0	0	0	0	0	0	0	0	0	0	0	0	0	0	0	0	0	0	0	0
2021-08-04 08:15:53	1	0	0	0	0	0	0	0	0	0	0	0	0	0	0	0	0	0	0	0
2021-08-04 08:16:10	0	0	0	0	0	0	0	0	0	0	0	0	0	0	0	0	0	0	0	0
2021-08-04 08:16:11	0	0	0	0	0	0	0	0	0	0	0	0	0	0	0	0	0	0	0	0
2021-08-04 15:38:00	1	0	0	0	0	0	0	0	0	0	0	0	0	0	0	0	0	0	0	0
2021-08-04 15:45:19	0	0	0	0	0	0	0	0	0	0	0	0	0	0	0	0	0	0	0	0
2021-08-05 12:31:24	1	0	0	0	0	0	0	0	0	0	0	0	0	0	0	0	0	0	0	0
2021-08-05 12:31:28	0	0	0	0	0	0	0	0	0	0	0	0	0	0	0	0	0	0	0	0
2021-08-05 13:00:17	1	0	0	0	0	0	0	0	0	0	0	0	0	0	0	0	0	0	0	0
2021-08-05 13:04:48	0	0	0	0	0	0	0	0	0	0	0	0	0	0	0	0	0	0	0	0
2021-08-09 08:40:52	0	0	0	0	0	0	0	0	0	1	0	0	0	0	0	0	0	0	0	0
2021-08-09 09:48:09	0	0	0	0	0	0	0	0	0	0	0	0	0	0	0	0	0	0	0	0
2021-08-09 10:37:47	0	0	0	0	0	0	0	0	0	1	0	0	0	0	0	0	0	0	0	0
2021-08-09 13:47:08	0	0	0	0	0	0	0	0	0	1	0	0	0	0	1	0	0	0	0	0
2021-08-09 13:56:31	0	0	0	0	0	0	0	0	0	0	0	0	0	0	1	0	0	0	0	0
2021-08-09 14:18:24	0	0	0	0	0	0	0	0	0	0	0	0	0	0	0	0	0	0	0	0
2021-08-10 06:58:51	0	0	0	0	0	0	0	0	0	0	0	1	0	0	0	0	0	0	0	0
2021-08-10 07:14:11	0	0	0	0	0	0	0	0	0	0	0	0	0	0	0	0	0	0	0	0
2021-08-10 08:04:17	0	0	0	0	0	0	0	0	0	1	0	0	0	0	0	0	0	0	0	0
2021-08-10 08:32:39	0	0	0	0	0	0	0	0	0	1	0	0	0	0	0	0	0	0	0	0
2021-08-10 09:40:58	0	0	0	0	0	0	0	0	0	1	0	0	0	0	0	0	0	0	0	0
2021-08-10 13:54:15	0	0	0	0	0	0	0	0	0	0	0	0	0	0	0	0	0	0	0	0
2021-08-10 14:56:59	0	0	0	0	0	0	0	0	0	1	0	0	0	0	0	0	0	0	0	0
2021-08-10 14:57:11	0	0	0	0	0	0	0	0	0	0	0	0	0	0	0	0	0	0	0	0
2021-08-10 16:59:28	0	0	0	0	0	0	0	0	0	1	0	0	0	0	0	0	0	0	0	0
2021-08-10 16:59:42	0	0	0	0	0	0	0	0	1	1	0	0	0	0	0	0	0	0	0	0
2021-08-10 17:00:16	0	0	0	0	0	0	0	0	1	0	0	0	0	0	0	0	0	0	0	0
2021-08-10 17:00:17	0	0	0	0	0	0	0	0	1	1	0	0	0	0	0	0	0	0	0	0
2021-08-10 18:50:34	0	0	0	0	0	0	0	0	1	0	0	0	0	0	0	0	0	0	0	0
2021-08-10 18:50:38	0	0	0	0	0	0	0	0	0	0	0	0	0	0	0	0	0	0	0	0
2021-08-11 06:38:51	0	0	0	0	0	0	0	0	0	0	0	0	0	0	0	0	0	0	0	1
2021-08-11 08:32:31	0	0	0	0	0	0	0	0	0	0	0	0	0	0	0	0	0	0	0	0
2021-08-11 09:19:20	0	0	0	0	0	0	0	0	0	1	0	0	0	0	0	0	0	0	0	0
2021-08-11 10:03:29	0	0	0	0	0	0	0	0	0	0	0	0	0	0	0	0	0	0	0	0
2021-08-11 15:28:13	0	0	0	0	0	0	0	0	0	1	0	0	0	0	0	0	0	0	0	0
2021-08-11 15:28:18	0	0	0	0	0	0	0	0	0	0	0	0	0	0	0	0	0	0	0	0
2021-08-11 17:28:41	0	0	0	0	0	0	0	0	0	1	0	0	0	0	0	0	0	0	0	0
2021-08-11 18:16:48	0	0	0	0	0	0	0	0	1	1	0	0	0	0	0	0	0	0	0	0
2021-08-11 18:16:50	0	0	0	0	0	0	0	0	1	1	0	0	0	0	0	0	0	0	0	0
2021-08-11 18:51:40	0	0	0	0	0	0	0	0	0	0	0	0	0	0	0	0	0	0	0	0
2021-08-11 18:51:41	0	0	0	0	0	0	0	0	0	0	0	0	0	0	0	0	0	0	0	0
2021-08-12 06:38:37	0	0	0	0	0	0	0	0	0	0	0	0	0	0	0	0	0	0	0	1
2021-08-12 06:44:53	0	0	0	0	0	0	0	0	0	0	0	1	0	0	0	0	0	0	0	1
2021-08-12 08:07:10	0	0	0	0	0	0	0	0	0	0	0	1	0	0	0	0	0	0	0	0
2021-08-12 08:24:20	0	0	0	0	0	0	0	0	0	0	0	0	0	0	0	0	0	0	0	0
2021-08-12 08:49:24	0	0	0	0	0	0	0	0	0	1	0	0	0	0	0	0	0	0	0	0
2021-08-12 08:49:34	0	0	0	0	0	0	0	0	1	1	0	0	0	0	0	0	0	0	0	0
2021-08-12 09:05:29	0	0	0	0	0	0	0	0	0	1	0	0	0	0	0	0	0	0	0	0
2021-08-12 09:05:32	0	0	0	0	0	0	0	0	1	1	0	0	0	0	0	0	0	0	0	0
2021-08-12 10:47:39	0	0	0	0	0	0	0	0	1	0	0	0	0	0	0	0	0	0	0	0
2021-08-12 10:47:42	0	0	0	0	0	0	0	0	0	0	0	0	0	0	0	0	0	0	0	0
2021-08-12 10:47:43	0	0	0	0	0	0	0	0	0	0	0	0	0	0	0	0	0	0	0	0
2021-08-12 13:00:27	0	0	0	0	0	0	0	0	0	0	0	0	0	0	0	0	1	0	0	0
2021-08-12 13:03:43	0	0	0	0	0	0	0	0	0	0	0	0	0	0	0	0	1	0	0	0
2021-08-12 13:06:25	0	0	0	0	0	0	0	0	0	0	0	0	0	0	0	0	1	0	0	0
2021-08-12 17:05:13	0	0	0	0	0	0	0	0	0	2	0	0	0	0	0	0	0	0	0	0
2021-08-12 17:05:16	0	0	0	0	0	0	0	0	0	0	0	0	0	0	0	0	0	0	0	0
2021-08-12 17:05:23	0	0	0	0	0	0	0	0	1	0	0	0	0	0	0	0	0	0	0	0
2021-08-12 18:26:33	0	0	0	0	0	0	0	0	0	0	0	0	0	0	0	0	0	0	0	0
2021-08-13 07:30:28	0	0	0	0	0	0	0	0	0	0	0	0	0	0	0	0	0	0	0	0
2021-08-13 07:46:53	0	0	0	0	0	0	0	0	0	0	0	0	0	0	1	0	0	0	0	0
2021-08-13 07:46:55	0	0	0	0	0	0	0	0	0	0	0	0	0	0	1	1	0	0	0	0
2021-08-13 07:47:04	0	0	0	0	0	0	0	0	0	0	0	0	0	0	1	1	1	0	0	0
2021-08-13 07:54:20	0	0	0	0	0	0	0	0	0	0	0	0	0	0	1	1	1	0	0	0
2021-08-13 08:53:28	0	0	0	0	0	0	0	0	1	0	0	0	0	0	1	1	1	0	0	0
2021-08-13 09:39:44	1	0	0	0	0	0	0	0	1	0	0	0	0	0	1	1	1	0	0	0
2021-08-13 09:59:06	1	0	0	0	0	0	0	0	0	0	0	0	0	0	1	1	1	0	0	0
2021-08-13 09:59:07	1	0	0	0	0	0	0	0	0	0	0	0	0	0	1	1	1	0	0	0
2021-08-13 10:03:06	1	0	0	0	0	0	0	0	0	0	0	0	0	0	1	0	1	0	0	0
2021-08-13 10:03:07	1	0	0	0	0	0	0	0	0	0	0	0	0	0	0	0	1	0	0	0
2021-08-13 10:03:10	1	0	0	0	0	0	0	0	0	0	0	0	0	0	0	0	0	0	0	0
2021-08-13 11:13:25	0	0	0	0	0	0	0	0	0	0	0	0	0	0	0	0	0	0	0	0
2021-08-13 11:25:20	0	0	0	0	0	0	0	0	0	0	0	0	0	0	0	0	0	0	0	0
2021-08-16 06:38:50	0	0	0	0	0	0	0	0	0	0	0	0	0	0	0	0	0	0	0	1
2021-08-16 06:47:38	0	0	0	0	0	0	0	0	0	0	0	0	0	0	0	1	0	0	0	1
2021-08-16 06:47:49	0	0	0	0	0	0	0	0	0	0	0	1	0	0	0	1	0	0	0	1
2021-08-16 07:13:09	0	0	0	0	0	1	0	0	0	0	0	1	0	0	0	1	0	0	0	1
2021-08-16 07:24:24	0	0	0	0	0	1	0	0	0	0	0	1	0	0	0	1	0	0	0	1
2021-08-16 07:24:44	1	0	0	0	0	1	0	0	0	0	0	1	0	0	0	1	0	0	0	1
2021-08-16 07:24:51	0	0	0	0	0	1	0	0	0	0	0	1	0	0	0	1	0	0	0	1
2021-08-16 07:25:04	0	0	0	0	0	1	0	0	0	0	0	1	0	0	0	1	0	0	0	1
2021-08-16 08:27:29	0	0	0	0	0	1	0	0	0	0	0	1	0	0	0	0	0	0	0	1
2021-08-16 08:27:30	0	0	0	0	0	1	0	0	0	0	0	1	0	0	0	1	0	0	0	1
2021-08-16 08:28:38	0	0	0	0	0	1	0	0	0	0	0	1	0	0	0	1	0	0	0	0
2021-08-16 09:11:11	0	0	0	0	0	1	0	0	0	0	0	1	1	0	0	1	0	0	0	0
2021-08-16 09:32:36	0	0	0	0	0	1	0	0	0	0	0	1	1	0	0	1	0	0	0	0
2021-08-16 09:36:02	0	0	0	0	0	1	0	0	0	1	0	1	1	0	0	1	0	0	0	0
2021-08-16 10:40:24	0	0	0	0	0	1	0	0	0	1	0	1	1	0	0	1	0	0	0	0
2021-08-16 11:35:54	0	0	0	0	0	1	0	0	0	1	0	1	0	0	0	1	0	0	0	0
2021-08-16 12:24:23	0	0	0	0	0	0	0	0	0	1	0	1	0	0	0	1	0	0	0	0
2021-08-16 13:10:39	0	0	0	0	0	0	0	0	0	1	0	0	0	0	0	1	0	0	0	0
2021-08-16 13:10:49	0	0	0	0	0	0	0	0	0	1	0	0	0	0	0	0	0	0	0	0
2021-08-16 13:10:50	0	0	0	0	0	0	0	0	0	0	0	0	0	0	0	0	0	0	0	0
2021-08-16 13:11:37	0	0	0	0	0	1	0	0	0	0	0	0	0	0	0	0	0	0	0	0
2021-08-16 13:13:12	0	0	0	0	0	0	0	0	0	0	0	0	0	0	0	0	0	0	0	0
2021-08-16 14:30:52	1	0	0	0	0	0	0	0	0	0	0	0	0	0	0	0	0	0	0	0
2021-08-16 14:32:18	0	0	0	0	0	0	0	0	0	0	0	0	0	0	0	0	0	0	0	0
2021-08-16 14:48:19	0	0	0	0	0	0	1	0	0	0	0	0	0	0	0	0	0	0	0	0
2021-08-16 14:48:25	1	0	0	0	0	0	1	0	0	0	0	0	0	0	0	0	0	0	0	0
2021-08-16 14:48:29	1	0	0	0	0	0	1	1	0	0	0	0	0	0	0	0	0	0	0	0
2021-08-16 14:48:31	1	0	0	0	0	1	1	1	0	0	0	0	0	0	0	0	0	0	0	0
2021-08-16 14:48:33	0	0	0	0	0	1	1	1	0	0	0	0	0	0	0	0	0	0	0	0
2021-08-16 14:48:34	0	0	0	0	0	1	1	1	0	0	0	0	0	0	0	0	0	0	0	0
2021-08-16 14:48:35	1	0	0	0	0	1	1	1	0	0	0	0	0	0	0	0	0	0	0	0
2021-08-16 14:49:18	1	0	0	1	0	1	1	1	0	0	0	0	0	0	0	0	0	0	0	0
2021-08-16 14:49:53	1	0	0	0	0	1	1	1	0	0	0	0	0	0	0	0	0	0	0	0
2021-08-16 14:49:55	0	0	0	0	0	1	1	1	0	0	0	0	0	0	0	0	0	0	0	0
2021-08-16 14:50:19	0	0	0	0	0	1	0	1	0	0	0	0	0	0	0	0	0	0	0	0
2021-08-16 14:51:23	0	0	0	0	0	1	0	0	0	0	0	0	0	0	0	0	0	0	0	0
2021-08-16 14:57:16	0	0	0	0	0	1	0	0	0	0	0	0	0	0	0	1	0	0	0	0
2021-08-16 14:57:51	0	0	0	0	0	1	0	0	0	0	0	0	0	0	0	0	0	0	0	0
2021-08-16 14:58:07	0	0	0	0	0	0	0	0	0	0	0	0	0	0	0	0	0	0	0	0
2021-08-16 14:58:09	0	0	0	0	0	0	0	0	0	0	0	0	0	0	0	0	0	0	0	0
2021-08-16 14:58:13	0	0	0	0	0	0	0	0	0	0	0	0	0	0	0	0	0	0	0	0
2021-08-16 14:58:26	0	0	0	0	0	0	0	0	0	1	0	0	0	0	0	0	0	0	0	0
2021-08-16 14:58:36	0	0	0	0	0	0	0	0	0	1	0	0	0	0	0	1	0	0	0	0
2021-08-16 14:58:45	0	0	0	0	0	0	0	0	0	1	0	0	0	0	0	0	0	0	0	0
2021-08-16 14:59:11	0	0	0	0	0	0	1	0	0	1	0	0	0	0	0	0	0	0	0	0
2021-08-16 14:59:22	0	0	0	0	0	1	1	0	0	1	0	0	0	0	0	0	0	0	0	0
2021-08-16 14:59:26	0	0	0	0	0	1	0	0	0	1	0	0	0	0	0	0	0	0	0	0
2021-08-16 14:59:49	0	0	0	0	0	0	0	0	0	1	0	0	0	0	1	0	0	0	0	0
2021-08-16 15:00:06	0	0	0	0	0	0	0	0	0	1	0	0	0	0	0	0	0	0	0	0
2021-08-16 15:00:07	0	0	0	1	0	0	0	0	0	1	0	0	0	0	0	0	0	0	0	0
2021-08-16 15:00:17	0	0	0	0	0	0	0	0	0	1	0	0	0	0	0	0	0	0	0	0
2021-08-16 15:00:30	1	0	0	0	0	0	0	0	0	1	0	0	0	0	0	0	0	0	0	0
2021-08-16 15:00:32	1	0	0	0	0	0	0	0	0	1	0	0	0	0	0	0	0	1	0	0
2021-08-16 15:00:34	0	0	0	0	0	0	0	0	0	1	0	0	0	0	0	0	0	1	0	0
2021-08-16 15:00:36	0	0	0	0	0	0	0	0	0	1	0	0	0	0	0	0	0	0	0	0
2021-08-16 15:00:44	0	0	0	0	0	0	0	0	0	1	0	0	0	0	0	0	1	0	0	0
2021-08-16 15:01:10	0	0	0	0	0	0	0	0	0	1	0	0	0	0	0	0	0	0	0	0
2021-08-16 15:01:16	0	0	0	0	0	0	0	0	0	0	0	0	0	0	0	0	0	0	0	0
2021-08-16 15:01:17	0	0	0	0	0	0	0	0	0	1	0	0	0	0	0	0	0	0	0	0
2021-08-16 15:01:37	0	0	0	0	0	0	0	0	0	0	0	0	0	0	0	0	0	0	0	0
2021-08-16 15:01:39	0	0	0	0	0	0	0	0	0	1	0	0	0	0	0	0	0	0	0	0
2021-08-16 15:02:00	0	0	0	0	0	0	0	0	0	0	0	0	0	0	0	0	0	0	0	0
2021-08-16 15:02:01	0	0	0	0	0	0	0	0	0	1	0	0	0	0	0	0	0	0	0	0
2021-08-16 15:02:52	0	0	0	0	0	0	1	0	0	1	0	0	0	0	0	0	0	0	0	0
2021-08-16 15:02:56	0	0	0	0	0	0	0	0	0	0	0	0	0	0	0	0	0	0	0	0
2021-08-16 15:02:58	0	0	0	0	0	0	0	0	0	1	0	0	0	0	0	0	0	0	0	0
2021-08-16 15:02:59	0	0	0	0	0	0	0	1	0	1	0	0	0	0	0	0	0	0	0	0
2021-08-16 15:03:02	0	0	0	0	0	0	0	1	0	1	0	0	0	0	0	0	0	0	0	0
2021-08-16 15:03:03	0	0	0	0	0	0	0	0	0	1	0	0	0	0	0	0	0	0	0	0
2021-08-16 15:03:27	0	0	0	0	0	0	0	0	0	0	0	0	0	0	0	0	0	0	0	0
2021-08-16 15:03:29	0	0	0	0	0	0	0	0	0	1	0	0	0	0	0	0	0	0	0	0
2021-08-16 15:03:41	0	0	0	0	0	0	0	0	0	0	0	0	0	0	0	0	0	0	0	0
2021-08-16 15:04:18	0	0	0	0	0	0	0	0	0	1	0	0	0	0	0	0	0	0	0	0
2021-08-16 15:04:20	0	0	0	0	0	0	0	0	0	0	0	0	0	0	0	0	0	0	0	0
2021-08-16 15:04:21	0	0	0	0	0	0	0	0	0	1	0	0	0	0	0	0	0	0	0	0
2021-08-16 15:04:42	0	0	0	0	0	0	0	0	0	0	0	0	0	0	0	0	0	0	0	0
2021-08-16 15:04:44	0	0	0	0	0	0	0	0	0	0	0	0	0	0	0	0	0	0	0	1
2021-08-16 15:04:45	0	0	0	0	0	0	0	0	0	1	0	0	0	0	0	0	0	0	0	1
2021-08-16 15:04:54	0	0	0	0	0	0	0	0	0	1	0	0	0	0	0	0	1	0	0	1
2021-08-16 15:04:56	0	0	0	0	0	0	0	1	0	1	0	0	0	0	0	0	1	0	0	1
2021-08-16 15:04:59	0	0	0	0	0	0	0	1	0	0	0	0	0	0	0	0	1	0	0	1
2021-08-16 15:05:01	0	0	0	0	0	0	0	0	0	0	0	0	0	0	0	0	1	0	0	1
2021-08-16 15:05:02	0	0	0	0	0	0	0	0	0	0	0	0	0	0	0	0	1	0	0	1
2021-08-16 15:05:10	0	0	0	0	0	0	0	0	0	1	0	1	0	0	0	0	1	0	0	1
2021-08-16 15:05:12	0	0	0	0	0	0	0	0	0	1	0	1	0	0	0	0	0	0	0	1
2021-08-16 15:05:17	0	0	0	0	0	1	0	0	0	1	0	1	0	0	0	0	0	1	0	1
2021-08-16 15:05:29	0	0	0	0	0	0	0	0	0	1	0	1	0	0	0	0	0	1	0	1
2021-08-16 15:05:37	0	0	0	0	0	0	0	0	1	1	0	1	0	0	0	0	0	0	0	1
2021-08-16 15:05:57	0	0	0	0	0	0	0	0	1	1	1	1	0	0	0	0	0	0	0	1
2021-08-16 15:06:05	0	0	0	0	0	0	0	0	1	1	1	1	0	0	0	0	1	0	0	1
2021-08-16 15:06:11	0	0	0	0	0	0	0	0	0	1	1	1	0	0	0	0	1	0	0	1
2021-08-16 15:06:15	0	0	0	0	0	0	0	0	0	1	1	1	0	0	1	0	1	0	0	1
2021-08-16 15:06:21	0	0	0	0	0	1	0	0	0	1	1	1	0	0	1	0	1	0	0	1
2021-08-16 15:06:32	0	0	0	0	0	1	0	0	0	1	1	1	0	0	1	0	1	0	1	1
2021-08-16 15:06:34	0	0	0	0	0	1	0	0	0	1	1	1	0	0	0	0	1	0	1	1
2021-08-16 15:06:42	0	0	0	0	0	1	0	0	0	1	1	1	0	0	1	0	0	0	1	1
2021-08-16 15:06:48	0	0	0	0	0	1	0	0	0	1	1	1	0	0	1	0	0	1	1	1
2021-08-16 15:06:49	0	0	0	0	0	1	0	0	0	1	1	1	0	0	0	0	0	1	1	1
2021-08-16 15:07:02	0	0	0	0	0	1	0	0	0	1	1	1	0	0	0	1	0	1	1	1
2021-08-16 15:07:29	0	0	0	0	0	1	0	0	0	0	1	1	0	0	0	1	0	1	1	1
2021-08-16 15:07:30	0	0	0	0	0	1	0	0	0	1	1	1	0	0	0	1	0	1	1	1
2021-08-16 15:07:43	0	0	0	0	0	1	0	0	0	1	1	1	0	0	0	1	0	0	1	1
2021-08-16 15:07:44	0	0	0	0	0	1	0	0	0	0	1	1	0	0	0	1	0	0	1	1
2021-08-16 15:07:50	0	0	0	1	0	1	0	0	0	0	1	1	0	0	0	1	0	0	1	1
2021-08-16 15:07:51	0	0	0	1	0	1	0	0	0	0	1	1	0	0	0	0	0	0	1	1
2021-08-16 15:08:14	0	0	1	1	0	1	0	0	0	0	1	1	0	0	0	0	0	0	1	0
2021-08-16 15:08:16	0	0	1	1	0	1	0	0	0	0	1	1	0	0	0	0	0	0	0	0
2021-08-16 15:08:35	0	0	1	1	0	1	0	0	0	0	0	1	0	0	0	0	0	0	0	0
2021-08-16 15:08:36	0	0	1	1	0	1	0	0	0	0	1	1	0	0	0	0	0	0	0	0
2021-08-16 15:08:38	0	0	1	1	0	1	0	0	0	0	1	1	0	0	0	1	0	0	0	0
2021-08-16 15:08:39	0	0	1	1	0	1	0	0	0	0	1	1	0	0	0	0	0	0	0	0
2021-08-16 15:08:40	0	0	1	1	0	1	0	0	0	0	1	1	0	0	1	0	0	0	0	0
2021-08-16 15:08:42	0	0	1	1	0	1	0	0	0	0	1	1	0	0	0	0	0	0	0	0
2021-08-16 15:09:05	0	0	1	1	0	1	0	0	0	0	1	1	0	0	0	0	0	0	0	1
2021-08-16 15:09:08	0	0	1	1	0	1	0	0	1	0	1	1	0	0	0	0	0	0	0	1
2021-08-16 15:09:10	0	0	1	1	0	1	0	0	0	0	1	1	0	0	0	0	0	0	0	1
2021-08-16 15:09:25	0	0	1	1	0	1	0	0	0	0	1	1	0	0	0	0	0	0	0	0
2021-08-16 15:09:27	0	0	1	1	0	0	0	0	0	0	1	1	0	0	0	0	0	0	0	0
2021-08-16 15:09:28	0	0	1	1	0	1	0	0	0	0	1	1	0	0	0	0	0	0	0	0
2021-08-16 15:09:29	0	0	1	1	0	0	0	0	0	0	1	1	0	0	0	0	0	0	0	0
2021-08-16 15:09:31	0	0	1	1	0	1	0	0	0	0	1	1	0	0	0	0	0	0	0	0
2021-08-16 15:10:38	0	0	1	1	0	1	0	0	0	0	1	1	0	0	0	1	0	0	0	0
2021-08-16 15:10:44	0	0	1	1	0	1	0	0	0	0	1	1	0	0	0	1	1	0	0	0
2021-08-16 15:10:47	0	0	1	1	0	1	0	0	0	0	1	1	0	0	0	1	1	1	0	0
2021-08-16 15:12:26	0	0	1	1	0	1	0	0	0	0	1	1	1	0	0	1	1	1	0	0
2021-08-16 15:12:34	0	0	1	1	0	1	0	0	0	0	1	1	0	0	0	1	1	1	0	0
2021-08-16 15:12:35	0	0	1	1	0	1	0	0	0	0	1	1	1	0	0	1	1	1	0	0
2021-08-16 15:13:55	0	0	2	2	0	2	0	0	0	0	2	2	2	0	0	2	0	0	0	0
2021-08-16 15:13:58	0	0	1	1	0	1	0	0	0	0	1	1	1	0	0	1	1	1	0	0
2021-08-16 15:19:44	0	0	1	1	0	1	1	0	0	0	1	1	1	0	0	1	1	1	0	0
2021-08-16 15:28:50	0	0	1	1	0	1	1	0	0	1	1	1	1	0	0	1	1	1	0	0
2021-08-16 15:35:11	0	0	1	1	0	1	1	0	0	1	1	1	1	0	0	1	1	1	0	0
2021-08-16 15:38:59	0	0	1	1	0	1	1	0	0	1	1	1	1	0	0	1	1	1	0	0
2021-08-16 15:42:45	0	0	1	1	0	1	1	0	0	1	1	1	0	0	0	1	1	1	0	0
2021-08-16 15:50:44	0	0	1	1	0	1	0	0	0	1	1	1	0	0	0	1	1	1	0	0
2021-08-16 15:50:45	0	0	1	1	0	1	1	0	0	1	1	1	0	0	0	1	1	1	0	0
2021-08-16 16:28:41	0	0	1	1	0	1	1	0	0	1	1	1	0	0	0	0	1	1	0	0
2021-08-16 16:28:42	0	0	1	1	0	1	1	0	0	1	1	1	0	0	0	1	1	1	0	0
2021-08-16 16:31:31	0	0	1	1	0	1	1	0	0	1	0	0	0	0	0	1	1	1	0	0
2021-08-16 16:31:32	0	0	1	1	0	1	1	0	0	1	1	1	0	0	0	1	1	1	0	0
2021-08-16 16:31:46	0	0	1	1	0	1	1	0	0	1	1	1	0	0	0	0	1	1	0	0
2021-08-16 16:32:11	0	0	1	1	0	1	1	0	0	1	1	1	0	0	0	0	0	0	0	0
2021-08-16 16:32:17	0	0	1	1	0	1	1	0	0	1	0	0	0	0	0	0	0	0	0	0
2021-08-16 16:32:20	0	0	1	1	0	1	1	0	0	0	0	0	0	0	0	0	0	0	0	0
2021-08-16 16:36:03	0	0	1	1	0	1	0	0	0	0	0	0	0	0	0	0	0	0	0	0
2021-08-16 16:36:10	0	0	1	1	0	0	0	0	0	0	0	0	0	0	0	0	0	0	0	0
2021-08-16 16:36:22	0	0	1	0	0	0	0	0	0	0	0	0	0	0	0	0	0	0	0	0
2021-08-16 16:36:24	0	0	1	0	0	0	0	0	0	0	0	0	0	0	0	0	0	0	0	0
2021-08-16 16:36:25	0	0	0	0	0	0	0	0	0	0	0	0	0	0	0	0	0	0	0	0
2021-08-16 17:46:17	0	0	0	0	0	0	0	0	0	1	0	0	0	0	0	0	0	0	0	0
2021-08-16 17:46:23	0	0	0	0	0	0	0	0	0	0	0	0	0	0	0	0	0	0	0	0
2021-08-16 18:01:40	0	0	0	0	0	0	0	0	0	0	0	0	0	1	0	0	0	0	0	0
2021-08-16 18:01:47	0	0	0	0	0	0	0	0	0	0	0	0	0	0	0	0	0	0	0	0
2021-08-16 18:01:49	0	0	0	0	0	0	0	0	0	0	0	0	1	0	0	0	0	0	0	0
2021-08-16 18:01:51	0	0	0	0	0	0	0	0	0	0	0	0	0	0	0	0	0	0	0	0
2021-08-17 06:44:45	0	0	0	0	0	0	0	0	0	0	0	0	0	0	0	0	0	0	0	1
2021-08-17 07:02:10	0	0	0	0	0	1	0	0	0	0	0	0	0	0	0	0	0	0	0	1
2021-08-17 07:25:06	0	0	0	0	0	1	0	0	0	0	0	0	0	0	0	0	0	0	0	0
2021-08-17 07:29:35	0	0	0	0	0	1	0	0	0	0	0	0	0	0	0	0	0	0	0	1
2021-08-17 07:35:03	0	0	0	0	0	1	0	0	0	0	0	0	0	0	0	0	0	1	0	1
2021-08-17 07:53:06	0	0	0	0	0	1	0	0	0	0	0	0	0	0	0	1	0	1	0	1
2021-08-17 07:53:13	0	0	0	0	0	1	0	0	0	0	0	0	0	0	0	1	1	1	0	1
2021-08-17 07:53:57	0	0	0	0	0	1	0	0	0	0	0	0	0	0	0	0	1	1	0	1
2021-08-17 07:53:59	0	0	0	0	0	1	0	0	0	0	0	0	0	0	1	0	1	1	0	1
2021-08-17 07:54:06	0	0	0	0	0	1	0	0	0	0	0	0	0	0	1	0	0	1	0	1
2021-08-17 08:01:59	0	0	0	0	0	0	0	0	0	0	0	0	0	0	1	0	0	1	0	1
2021-08-17 08:21:22	0	0	0	0	0	0	0	0	0	0	0	0	0	0	1	0	0	1	0	0
2021-08-17 08:27:45	0	0	0	0	0	0	0	0	0	1	0	0	0	0	1	0	0	1	0	0
2021-08-17 08:27:49	0	0	0	0	0	0	0	0	0	0	0	0	0	0	1	0	0	1	0	0
2021-08-17 08:27:52	0	0	0	0	0	0	0	0	0	1	0	0	0	0	1	0	0	1	0	0
2021-08-17 08:27:53	0	0	0	0	0	0	0	0	0	1	0	0	0	0	1	0	0	1	0	0
2021-08-17 08:28:00	0	0	0	0	0	0	0	0	1	1	0	0	0	0	1	0	0	1	0	0
2021-08-17 09:27:40	0	0	0	0	0	0	0	0	1	1	0	0	0	0	0	0	0	1	0	0
2021-08-17 09:27:41	0	0	0	0	0	0	0	0	1	1	0	0	0	0	1	0	0	1	0	0
2021-08-17 09:46:05	0	0	0	0	0	0	0	0	1	1	0	0	0	0	1	0	0	0	0	0
2021-08-17 15:50:01	0	0	0	0	0	0	1	0	1	1	0	0	0	0	1	0	0	0	0	0
2021-08-17 15:50:08	0	0	0	0	0	0	0	0	1	1	0	0	0	0	1	0	0	0	0	0
2021-08-17 15:58:27	0	0	0	0	0	0	0	0	1	1	0	0	0	0	0	0	0	0	0	0
2021-08-17 17:53:27	0	0	0	0	0	0	0	0	0	1	0	0	0	0	0	0	0	0	0	0
2021-08-17 18:54:43	0	0	0	0	0	0	0	0	0	0	0	0	0	0	0	0	0	0	0	0
2021-08-18 07:47:51	0	0	0	0	0	0	0	0	0	0	0	0	0	0	0	1	0	0	0	0
2021-08-18 07:47:55	0	0	0	0	0	0	0	0	0	0	0	0	0	0	1	1	0	0	0	0
2021-08-18 07:53:59	0	0	0	0	0	0	0	0	0	0	1	1	0	0	1	1	0	0	0	0
2021-08-18 08:25:43	0	0	0	0	0	0	0	0	0	0	1	1	0	0	1	0	0	0	0	0
2021-08-18 08:25:45	0	0	0	0	0	0	0	0	0	0	1	1	0	0	0	0	0	0	0	0
2021-08-18 08:39:55	0	0	0	0	0	0	0	0	0	0	1	0	0	0	0	0	0	0	0	0
2021-08-18 08:39:56	0	0	0	0	0	0	0	0	0	0	0	0	0	0	0	0	0	0	0	0
2021-08-18 08:41:46	0	0	0	0	0	0	0	0	0	1	0	0	0	0	0	0	0	0	0	0
2021-08-18 08:41:48	0	0	0	0	0	0	0	0	0	0	0	0	0	0	0	0	0	0	0	0
2021-08-18 08:41:50	0	0	0	0	0	0	0	0	0	1	0	0	0	0	0	0	0	0	0	0
2021-08-18 08:41:56	0	0	0	0	0	0	0	0	1	2	0	0	0	0	0	0	0	0	0	0
2021-08-18 08:42:01	0	0	0	0	0	0	0	0	1	1	0	0	0	0	0	0	0	0	0	0
2021-08-18 08:43:55	0	0	0	0	0	0	0	0	1	0	0	0	0	0	0	0	0	0	0	0
2021-08-18 08:43:56	0	0	0	0	0	0	0	0	1	1	0	0	0	0	0	0	0	0	0	0
2021-08-18 08:44:06	0	0	0	0	0	0	0	0	1	0	0	0	0	0	0	0	0	0	0	0
2021-08-18 08:44:08	0	0	0	0	0	0	0	0	1	1	0	0	0	0	0	0	0	0	0	0
2021-08-18 08:52:17	0	0	0	0	0	0	0	1	1	1	0	0	0	0	0	0	0	0	0	0
2021-08-18 08:52:21	0	0	0	0	0	0	0	0	1	1	0	0	0	0	0	0	0	0	0	0
2021-08-18 10:41:28	0	0	0	0	0	0	0	0	0	1	0	0	0	0	0	0	0	0	0	0
2021-08-18 13:45:32	0	0	0	0	0	0	0	0	0	1	0	0	0	0	1	1	0	0	0	0
2021-08-18 15:24:18	0	0	0	0	0	0	0	0	1	1	0	0	0	0	1	1	0	0	0	0
2021-08-18 15:33:03	0	0	0	0	0	0	0	0	1	1	0	0	0	0	0	1	0	0	0	0
2021-08-18 16:02:01	0	0	0	0	0	0	0	0	0	1	0	0	0	0	0	1	0	0	0	0
2021-08-18 16:02:21	0	0	0	0	0	0	0	0	1	1	0	0	0	0	0	1	0	0	0	0
2021-08-18 16:07:59	0	0	0	0	0	0	1	0	1	1	0	0	0	0	0	1	0	0	0	0
2021-08-18 16:08:05	0	0	0	0	0	0	0	0	1	1	0	0	0	0	0	1	0	0	0	0
2021-08-18 17:23:00	0	0	0	0	0	0	0	0	1	1	0	0	0	0	0	0	0	0	0	0
2021-08-18 17:35:15	0	0	0	1	0	0	0	0	1	1	0	0	0	0	0	0	0	0	0	0
2021-08-18 17:35:24	0	0	0	1	0	0	0	0	2	2	0	0	0	0	0	0	0	0	0	0
2021-08-18 17:35:32	0	0	0	0	0	0	0	0	1	1	0	0	0	0	0	0	0	0	0	0
2021-08-18 18:40:51	0	0	0	0	0	0	0	0	1	0	0	0	0	0	0	0	0	0	0	0
2021-08-18 18:40:57	0	0	0	0	0	0	0	0	0	0	0	0	0	0	0	0	0	0	0	0
2021-08-19 06:31:34	0	0	0	0	0	0	1	0	0	0	0	0	0	0	0	0	0	0	0	0
2021-08-19 06:32:06	0	0	0	0	0	0	0	0	0	0	0	0	0	0	0	0	0	0	0	0
2021-08-19 07:41:20	0	0	0	0	0	0	0	0	0	0	0	0	0	0	0	0	0	0	0	0
2021-08-19 07:50:45	0	0	0	0	0	0	0	0	0	1	0	0	0	0	0	0	0	0	0	0
2021-08-19 07:55:06	0	0	0	0	0	0	0	0	0	1	0	0	0	0	0	0	0	0	0	0
2021-08-19 08:41:31	0	0	0	0	0	0	0	0	0	1	0	0	0	0	1	0	0	0	0	0
2021-08-19 09:11:35	0	0	0	0	0	0	0	0	0	1	0	0	0	0	0	0	0	0	0	0
2021-08-19 13:34:21	0	0	0	0	0	0	0	0	0	1	0	0	0	0	1	0	0	0	0	0
2021-08-19 13:46:58	0	0	0	0	0	0	0	0	0	1	0	0	1	0	1	0	0	0	0	0
2021-08-19 14:21:08	0	0	0	0	0	0	0	0	0	1	0	0	1	0	0	0	0	0	0	0
2021-08-19 14:21:09	0	0	0	0	0	0	0	0	0	1	0	0	1	0	0	0	0	0	0	0
2021-08-19 14:48:18	0	0	0	0	0	0	0	0	0	1	0	0	1	0	1	0	0	0	0	0
2021-08-19 14:55:20	0	0	0	0	0	0	0	0	0	1	0	0	1	0	0	0	0	0	0	0
2021-08-19 16:24:11	0	0	0	0	0	0	1	0	0	1	0	0	1	0	0	0	0	0	0	0
2021-08-19 16:24:17	0	0	0	0	0	0	0	0	0	1	0	0	1	0	0	0	0	0	0	0
2021-08-19 17:32:10	0	0	0	0	0	1	0	0	0	1	0	0	1	0	0	0	0	0	0	0
2021-08-19 17:32:13	0	0	0	0	0	0	0	0	0	1	0	0	1	0	0	0	0	0	0	0
2021-08-19 18:42:28	0	0	0	0	0	0	0	0	0	0	0	0	1	0	0	0	0	0	0	0
2021-08-19 20:11:16	0	0	0	0	0	0	0	0	0	0	0	0	0	0	0	0	0	0	0	0
2021-08-20 07:06:45	0	0	0	0	0	0	0	0	0	0	0	0	0	0	0	0	0	0	0	1
2021-08-20 07:06:56	0	0	0	0	0	0	0	0	0	0	0	0	0	0	0	0	0	0	0	0
2021-08-20 08:39:43	0	0	0	0	0	0	0	0	0	0	0	0	0	0	0	1	0	0	0	0
2021-08-20 08:39:45	0	0	0	0	0	0	0	0	0	0	0	0	0	0	0	0	0	0	0	0
2021-08-20 09:05:05	0	0	0	0	0	0	0	0	0	0	0	0	0	0	1	0	0	0	0	0
2021-08-20 09:07:25	0	0	0	0	0	0	0	0	0	1	0	0	0	0	1	0	0	0	0	0
2021-08-20 12:40:02	0	0	0	0	0	0	0	0	0	0	0	0	0	0	1	0	0	0	0	0
2021-08-20 13:46:39	0	0	0	0	0	0	0	0	0	0	0	0	0	0	0	0	0	0	0	0
2021-08-20 17:02:34	0	0	0	0	0	0	0	0	0	0	0	0	1	0	0	0	0	0	0	0
2021-08-20 17:02:44	0	0	0	0	0	0	0	0	0	0	0	0	0	0	0	0	0	0	0	0
2021-08-23 08:44:57	0	0	0	0	0	0	0	0	0	1	0	0	0	0	0	0	0	1	0	0
2021-08-23 08:49:33	0	0	0	0	0	1	0	0	0	1	0	0	0	0	0	0	0	1	0	0
2021-08-23 09:28:15	0	0	0	0	0	1	0	0	0	1	0	0	0	0	0	0	0	0	0	0
2021-08-23 10:36:23	0	0	0	0	0	0	0	0	0	1	0	0	0	0	0	0	0	0	0	0
2021-08-23 10:36:26	0	0	0	0	0	1	0	0	0	1	0	0	0	0	0	0	0	0	0	0
2021-08-23 10:55:59	0	0	0	0	0	1	0	0	0	1	0	0	0	0	1	1	0	0	0	0
2021-08-23 12:31:11	0	0	0	0	0	1	0	0	0	1	0	0	0	0	1	0	0	0	0	0
2021-08-23 12:31:12	0	0	0	0	0	1	0	0	0	1	0	0	0	0	0	0	0	0	0	0
2021-08-23 13:21:01	0	0	0	0	0	1	0	0	0	1	0	0	0	0	1	0	0	0	0	0
2021-08-23 13:22:20	0	0	0	0	0	1	0	0	0	1	0	0	0	0	0	0	0	0	0	0
2021-08-23 17:29:01	0	0	0	0	0	0	0	0	0	1	0	0	0	0	0	0	0	0	0	0
2021-08-23 18:48:14	0	0	0	0	0	0	0	0	0	0	0	0	0	0	0	0	0	0	0	0
2021-08-24 06:29:07	0	0	0	0	0	0	0	0	0	0	1	1	0	0	0	0	0	0	0	0
2021-08-24 07:38:00	0	0	0	0	0	0	0	0	0	0	0	0	0	0	0	0	0	0	0	0
2021-08-24 13:45:19	0	0	0	0	0	1	0	0	0	0	0	0	0	0	0	0	0	0	0	0
2021-08-24 13:45:25	0	0	0	0	0	0	0	0	0	0	0	0	0	0	0	0	0	0	0	0
2021-08-24 13:45:26	0	0	0	0	0	1	0	0	0	0	0	0	0	0	0	0	0	0	0	0
2021-08-24 13:45:29	1	0	0	0	0	1	0	0	0	0	0	0	0	0	0	0	0	0	0	0
2021-08-24 13:45:31	1	1	0	0	0	1	0	0	0	0	0	0	0	0	0	0	0	0	0	0
2021-08-24 13:45:51	1	1	0	0	0	1	0	0	0	1	0	0	0	0	0	0	0	0	0	0
2021-08-24 13:53:39	1	1	0	0	0	1	0	0	0	1	0	0	0	0	1	0	0	0	0	0
2021-08-24 14:58:11	1	1	0	0	0	1	0	0	0	1	0	0	0	0	0	0	0	0	0	0
2021-08-24 14:59:57	1	1	0	0	0	1	0	0	0	1	0	0	0	0	0	0	0	0	0	0
2021-08-24 15:00:49	1	1	0	0	0	1	0	0	0	1	0	0	0	0	0	0	0	0	0	0
2021-08-24 15:01:55	1	1	0	0	0	1	0	0	0	1	0	0	0	0	1	0	1	0	0	0
2021-08-24 15:01:58	1	1	0	0	0	1	0	0	0	1	0	0	0	0	1	0	0	0	0	0
2021-08-24 15:10:13	0	0	0	0	0	1	0	0	0	1	0	0	0	0	1	0	0	0	0	0
2021-08-24 15:10:15	0	0	0	0	0	1	0	0	0	1	0	0	0	0	1	0	0	0	0	0
2021-08-24 15:10:16	1	0	0	0	0	1	0	0	0	1	0	0	0	0	1	0	0	0	0	0
2021-08-24 16:49:28	1	0	0	0	0	1	0	0	0	1	0	0	0	0	0	0	0	0	0	0
2021-08-24 17:14:43	1	0	0	0	0	1	0	0	0	0	0	0	0	0	0	0	0	0	0	0
2021-08-24 17:22:48	1	0	0	0	0	0	0	0	0	0	0	0	0	0	0	0	0	0	0	0
2021-08-24 17:22:49	1	0	0	0	0	1	0	0	0	0	0	0	0	0	0	0	0	0	0	0
2021-08-24 17:22:58	1	0	0	0	0	0	0	0	0	0	0	0	0	0	0	0	0	0	0	0
2021-08-24 18:59:37	0	0	0	0	0	0	0	0	0	0	0	0	0	0	0	0	0	0	0	0
2021-08-25 07:23:41	0	0	0	1	0	0	0	0	0	0	0	0	0	0	0	0	0	0	0	0
2021-08-25 07:26:33	0	0	0	0	0	0	0	0	0	0	0	0	0	0	0	0	0	0	0	0
2021-08-25 07:26:35	0	0	0	1	0	0	0	0	0	0	0	0	0	0	0	0	0	0	0	0
2021-08-25 08:29:11	0	0	0	0	0	0	0	0	0	0	0	0	0	0	0	0	0	0	0	0
2021-08-25 08:45:25	0	0	0	0	0	0	0	0	0	1	0	0	0	0	0	0	0	0	0	0
2021-08-25 11:08:51	0	0	0	0	0	0	1	0	0	1	0	0	0	0	0	0	0	0	0	0
2021-08-25 13:08:14	0	0	0	0	0	0	1	0	0	0	0	0	0	0	0	0	0	0	0	0
2021-08-25 14:59:12	0	0	0	0	0	0	1	0	0	0	0	0	0	0	0	0	0	0	0	0
2021-08-25 15:06:54	0	0	0	0	0	0	1	0	0	0	0	0	0	0	0	0	0	0	0	0
2021-08-25 17:44:52	0	0	0	0	0	0	1	0	0	1	0	0	0	0	0	0	0	0	0	0
2021-08-25 17:45:06	0	0	0	0	0	0	1	0	1	1	0	0	0	0	0	0	0	0	0	0
2021-08-25 17:45:13	0	0	0	0	0	0	2	0	2	1	0	0	0	0	0	0	0	0	0	0
2021-08-25 17:58:09	0	0	0	0	0	0	1	0	0	1	0	0	0	0	0	0	0	0	0	0
2021-08-25 17:58:22	0	0	0	0	0	0	1	0	1	1	0	0	0	0	0	0	0	0	0	0
2021-08-25 19:11:51	0	0	0	0	0	0	1	0	1	0	0	0	0	0	0	0	0	0	0	0
2021-08-25 19:11:57	0	0	0	0	0	0	1	0	0	0	0	0	0	0	0	0	0	0	0	0
2021-08-25 19:13:56	0	0	0	0	0	0	0	0	0	0	0	0	0	0	0	0	0	0	0	0
2021-08-26 08:35:33	0	0	0	0	0	0	0	0	0	1	0	0	0	0	0	0	0	0	0	0
2021-08-26 08:39:10	0	0	0	0	0	0	0	0	0	0	0	0	0	0	0	0	0	0	0	0
2021-08-26 08:39:11	0	0	0	0	0	0	0	0	0	1	0	0	0	0	0	0	0	0	0	0
2021-08-26 14:02:54	0	0	0	0	0	0	0	0	0	1	0	0	0	0	0	0	0	0	0	0
2021-08-26 15:30:10	0	0	0	1	0	0	0	0	0	1	0	0	0	0	0	0	0	0	0	0
2021-08-26 16:42:45	0	0	0	0	0	0	0	0	0	1	0	0	0	0	0	0	0	0	0	0
2021-08-26 17:07:34	0	0	0	0	0	0	0	0	0	1	0	0	0	0	0	0	0	0	0	0
2021-08-26 18:59:52	0	0	0	0	0	0	0	0	0	0	0	0	0	0	0	0	0	0	0	0
2021-08-27 08:03:38	0	0	0	0	0	0	0	0	0	0	0	0	0	0	0	0	0	0	0	0
2021-08-27 08:06:23	0	0	0	0	0	0	0	0	0	0	0	0	0	0	0	0	0	0	0	0
2021-08-27 09:02:35	0	0	0	0	0	0	0	0	0	1	0	0	0	0	0	0	0	0	0	0
2021-08-27 09:31:06	0	0	0	0	0	0	0	0	0	0	0	0	0	0	0	0	0	0	0	0
2021-08-27 09:31:07	0	0	0	0	0	0	0	0	0	1	0	0	0	0	0	0	0	0	0	0
2021-08-27 10:36:48	0	0	0	0	0	0	0	0	0	0	0	0	0	0	0	0	0	0	0	0
2021-08-27 14:26:21	1	0	0	0	0	0	0	0	0	0	0	0	0	0	0	0	0	0	0	0
2021-08-27 14:26:49	0	0	0	0	0	0	0	0	0	0	0	0	0	0	0	0	0	0	0	0
2021-08-30 07:36:06	0	0	0	0	0	0	0	0	0	0	0	0	0	0	0	0	0	0	0	0
2021-08-30 07:44:43	0	0	0	0	0	0	0	0	0	0	0	0	0	0	0	0	0	0	0	0
2021-08-30 08:23:55	0	0	0	0	0	0	0	0	0	1	0	0	0	0	0	0	0	0	0	0
2021-08-30 08:27:22	0	0	0	0	0	0	0	0	0	0	0	0	0	0	0	0	0	0	0	0
2021-08-30 11:33:06	0	0	0	1	0	0	0	0	0	0	0	0	0	0	0	0	0	0	0	0
2021-08-30 11:33:09	0	0	0	0	0	0	0	0	0	0	0	0	0	0	0	0	0	0	0	0
2021-08-30 15:05:10	0	0	0	0	0	0	0	0	0	0	0	0	0	0	0	1	0	0	0	0
2021-08-30 15:05:49	0	0	0	0	0	0	0	0	0	0	0	0	0	0	0	0	0	0	0	0
2021-08-31 07:54:57	0	0	0	0	0	0	0	0	0	0	0	0	0	0	0	0	0	0	0	0
2021-08-31 07:57:41	0	0	0	0	0	0	0	0	0	0	0	0	0	0	0	0	0	0	0	0
2021-08-31 14:23:55	0	0	0	0	0	0	0	0	0	1	0	0	0	0	0	0	0	0	0	0
2021-08-31 15:37:32	0	0	0	0	0	0	0	0	0	0	0	0	0	0	0	0	0	0	0	0
2021-08-31 16:45:20	0	0	0	0	0	0	0	0	0	0	0	0	0	0	1	0	0	0	0	0
2021-08-31 16:45:43	0	0	0	0	0	0	0	0	0	0	0	0	0	0	0	0	0	0	0	0
2021-08-31 16:45:45	0	0	0	0	0	0	0	0	0	0	0	0	0	0	1	0	0	0	0	0
2021-08-31 17:45:19	0	0	0	0	0	0	0	0	0	0	0	0	0	0	0	0	0	0	0	0
2021-09-01 08:00:19	0	0	0	0	0	0	0	0	0	0	0	0	0	0	0	0	0	0	0	0
2021-09-01 08:12:57	0	0	0	0	0	0	0	0	0	0	0	0	0	0	0	0	0	0	0	0
2021-09-01 09:09:10	0	0	0	0	0	0	0	0	0	1	0	0	0	0	0	0	0	0	0	0
2021-09-01 11:16:35	0	0	0	0	0	0	0	0	0	1	0	0	0	0	0	0	0	0	0	0
2021-09-01 11:16:40	0	0	0	0	0	0	0	0	0	1	0	0	0	0	0	0	0	0	0	0
2021-09-01 12:55:42	0	0	0	0	0	1	0	0	0	1	0	0	0	0	0	0	0	0	0	0
2021-09-01 13:55:53	0	0	0	0	0	1	0	0	0	1	0	0	0	0	0	0	0	0	0	0
2021-09-01 13:58:02	0	0	0	0	0	1	0	0	0	1	0	0	0	0	1	0	0	0	0	0
2021-09-01 13:59:19	0	0	0	0	0	0	0	0	0	1	0	0	0	0	1	0	0	0	0	0
2021-09-01 15:50:58	0	0	0	0	0	0	0	0	0	1	0	0	1	0	1	0	0	0	0	0
2021-09-01 15:58:04	0	0	0	0	0	0	0	0	0	1	0	0	1	0	0	0	0	0	0	0
2021-09-01 17:05:17	0	0	0	0	0	0	0	0	0	1	0	0	1	0	0	0	0	0	0	0
2021-09-01 18:04:56	0	0	0	0	0	0	0	0	0	1	0	0	0	0	0	0	0	0	0	0
2021-09-01 18:33:56	0	0	0	0	0	0	0	0	0	1	0	0	0	0	0	0	0	0	1	1
2021-09-01 18:33:58	0	0	0	0	0	0	0	0	0	1	0	0	0	0	0	0	0	0	0	0
2021-09-01 18:36:00	0	0	0	0	0	0	0	0	0	0	0	0	0	0	0	0	0	0	0	0
2021-09-02 08:16:30	0	0	0	0	0	0	0	0	0	1	0	0	0	0	0	0	0	0	0	0
2021-09-02 08:16:37	0	0	0	0	0	0	0	0	0	0	0	0	0	0	0	0	0	0	0	0
2021-09-02 10:29:54	0	0	0	0	0	0	0	0	0	1	0	0	0	0	0	0	0	0	0	0
2021-09-02 10:29:57	0	0	0	0	0	0	0	0	0	0	0	0	0	0	0	0	0	0	0	0
2021-09-02 10:29:59	0	0	0	0	0	0	0	0	0	1	0	0	0	0	0	0	0	0	0	0
2021-09-02 11:19:53	0	0	0	0	0	0	0	0	0	1	0	0	0	0	0	0	0	0	0	0
2021-09-02 11:20:54	0	0	0	0	0	0	0	0	0	1	0	0	0	0	0	0	0	0	0	0
2021-09-02 11:24:07	0	0	0	0	0	0	0	0	0	1	0	0	0	0	0	0	0	0	0	0
2021-09-02 11:35:15	0	0	0	0	0	0	0	0	0	1	0	0	0	0	0	0	0	0	0	0
2021-09-02 12:32:11	0	0	0	0	0	0	0	0	0	1	0	0	1	0	0	0	0	0	0	0
2021-09-02 12:32:28	0	0	0	0	0	0	0	0	0	1	0	0	0	0	0	0	0	0	0	0
2021-09-02 13:15:21	0	0	0	0	0	0	0	0	0	1	0	0	0	0	0	0	0	0	0	0
2021-09-02 13:15:43	0	0	0	0	0	0	0	0	0	1	0	0	0	0	0	0	0	0	0	0
2021-09-02 13:58:03	0	0	0	0	0	0	0	0	0	0	0	0	0	0	0	0	0	0	0	0
2021-09-02 15:59:59	0	0	0	0	0	0	0	0	0	0	0	0	0	0	0	0	0	0	0	0
2021-09-02 16:00:21	0	0	0	0	0	0	0	0	0	0	0	0	0	0	0	0	0	0	0	0
2021-09-02 16:19:02	0	0	0	0	0	0	0	0	0	0	0	0	0	0	1	0	0	0	0	0
2021-09-02 16:19:07	0	0	0	0	0	0	0	0	0	0	0	0	0	0	0	0	0	0	0	0
2021-09-02 16:34:28	0	0	0	0	0	0	0	0	0	0	0	0	0	0	0	0	0	0	0	0
2021-09-02 16:35:18	0	0	0	0	0	0	0	0	0	0	0	0	0	0	0	0	0	0	0	0
2021-09-02 16:35:21	0	0	0	0	0	0	0	0	0	0	0	0	0	0	0	0	0	0	0	0
2021-09-02 16:40:42	0	0	0	0	0	0	0	0	0	1	0	0	0	0	0	0	0	0	0	0
2021-09-02 16:42:57	0	0	0	0	0	1	0	0	0	1	0	0	0	0	0	0	0	0	0	0
2021-09-02 16:44:32	0	0	0	0	0	1	0	0	0	0	0	0	0	0	0	0	0	0	0	0
2021-09-02 16:44:33	0	0	0	0	0	1	0	0	0	1	0	0	0	0	0	0	0	0	0	0
2021-09-02 16:50:30	0	0	0	0	0	0	0	0	0	1	0	0	0	0	0	0	0	0	0	0
2021-09-02 17:46:03	0	0	0	0	0	0	0	0	0	1	0	0	0	0	0	0	0	0	0	0
2021-09-02 17:46:43	0	0	0	0	0	0	0	0	0	1	0	0	0	0	0	0	0	0	0	0
2021-09-02 18:06:41	0	0	0	0	0	0	0	0	0	0	0	0	0	0	0	0	0	0	0	0
2021-09-03 07:50:57	0	0	0	0	0	0	0	0	0	0	0	0	0	0	0	0	0	0	0	0
2021-09-03 07:52:29	0	0	0	0	0	0	0	0	0	0	0	0	0	0	1	0	0	0	0	0
2021-09-03 08:14:22	0	0	0	0	0	0	0	0	0	1	0	0	0	0	1	0	0	0	0	0
2021-09-03 08:18:50	0	0	0	0	0	0	0	0	0	1	0	0	0	0	0	0	0	0	0	0
2021-09-03 08:29:43	0	0	0	0	0	0	0	0	0	0	0	0	0	0	0	0	0	0	0	0
2021-09-03 08:29:44	0	0	0	0	0	0	0	0	0	1	0	0	0	0	0	0	0	0	0	0
2021-09-03 08:39:46	0	0	0	0	0	0	0	0	0	1	0	0	0	0	0	0	0	0	0	0
2021-09-03 09:03:01	0	0	0	0	0	0	0	0	0	0	0	0	0	0	0	0	0	0	0	0
2021-09-03 11:59:22	0	0	0	0	0	0	0	0	0	1	0	0	0	0	0	0	0	0	0	0
2021-09-03 11:59:27	0	0	0	0	0	0	0	0	0	0	0	0	0	0	0	0	0	0	0	0
2021-09-03 11:59:28	0	0	0	0	0	0	0	0	0	1	0	0	0	0	0	0	0	0	0	0
2021-09-03 13:32:41	0	0	0	0	0	0	0	0	0	0	0	0	0	0	0	0	0	0	0	0
2021-09-06 07:43:42	0	0	0	0	0	0	0	0	0	0	0	0	0	0	0	0	0	0	0	0
2021-09-06 08:00:13	0	0	0	0	0	0	0	0	0	0	0	0	0	0	0	0	0	0	0	0
2021-09-06 08:36:32	1	0	0	0	0	0	0	0	0	0	0	0	0	0	0	0	0	0	0	0
2021-09-06 08:36:52	0	0	0	0	0	0	0	0	0	0	0	0	0	0	0	0	0	0	0	0
2021-09-06 15:36:13	0	0	0	1	0	0	0	0	0	0	0	0	0	0	0	0	0	0	0	0
2021-09-06 15:36:31	0	1	0	1	0	0	0	0	0	0	0	0	0	0	0	0	0	0	0	0
2021-09-06 15:37:24	0	1	0	1	0	0	0	0	0	0	0	0	0	0	0	0	0	0	0	0
2021-09-06 16:28:40	0	0	0	1	0	0	0	0	0	0	0	0	0	0	0	0	0	0	0	0
2021-09-06 17:03:55	0	0	0	0	0	0	0	0	0	0	0	0	0	0	0	0	0	0	0	0
2021-09-06 17:47:09	0	0	0	0	0	0	0	0	0	0	0	0	0	0	0	0	0	0	0	0
2021-09-07 15:34:07	0	1	0	0	0	0	0	0	0	0	0	0	0	0	0	0	0	0	0	0
2021-09-07 16:05:45	0	0	0	0	0	0	0	0	0	0	0	0	0	0	0	0	0	0	0	0
2021-09-07 16:05:46	0	0	0	0	0	0	0	0	0	0	0	0	0	0	0	0	0	0	0	0
2021-09-07 16:10:13	0	0	0	1	0	0	0	0	0	0	0	0	0	0	0	0	0	0	0	0
2021-09-07 16:28:49	0	0	0	1	0	0	0	0	0	1	0	0	0	0	0	0	0	0	0	0
2021-09-07 16:32:27	0	0	0	1	0	0	0	0	0	1	0	0	0	0	0	0	0	0	0	0
2021-09-07 17:22:29	0	0	0	1	0	0	0	0	0	0	0	0	0	0	0	0	0	0	0	0
2021-09-07 17:22:30	0	0	0	1	0	0	0	0	0	1	0	0	0	0	0	0	0	0	0	0
2021-09-07 17:57:12	0	0	0	1	0	0	0	0	0	1	0	0	0	0	0	0	0	0	0	0
2021-09-07 18:35:11	0	0	0	1	0	0	0	0	0	0	0	0	0	0	0	0	0	0	0	0
2021-09-07 18:55:55	0	0	0	0	0	0	0	0	0	0	0	0	0	0	0	0	0	0	0	0
2021-09-08 08:51:56	0	0	0	0	0	0	0	0	0	1	0	0	0	0	0	0	0	0	0	0
2021-09-08 12:33:34	0	0	0	0	0	0	0	0	0	1	0	0	0	0	0	0	0	0	0	0
2021-09-08 16:23:32	0	0	0	0	0	0	0	0	0	1	0	0	0	0	0	0	0	0	0	0
2021-09-08 17:50:01	0	0	0	0	0	0	0	0	0	1	0	0	0	0	0	0	1	0	0	0
2021-09-08 17:50:04	0	0	0	0	0	0	0	0	0	1	0	0	0	0	0	0	0	0	0	0
2021-09-08 19:07:57	0	0	0	0	0	0	0	0	0	0	0	0	0	0	0	0	0	0	0	0
2021-09-09 07:45:02	0	0	0	0	0	0	0	0	0	0	0	0	0	0	0	0	0	1	0	0
2021-09-09 08:00:56	1	0	0	0	0	0	0	0	0	0	0	0	0	0	0	0	0	1	0	0
2021-09-09 08:02:16	1	0	0	0	0	0	0	0	0	0	0	0	0	0	0	0	0	1	0	0
2021-09-09 08:07:48	1	0	0	0	0	0	0	0	0	0	0	0	0	0	0	0	1	1	0	0
2021-09-09 08:07:51	1	0	0	0	0	0	0	0	0	0	0	0	0	0	0	0	0	1	0	0
2021-09-09 08:10:44	0	0	0	0	0	0	0	0	0	0	0	0	0	0	0	0	0	1	0	0
2021-09-09 08:15:22	0	0	0	0	0	0	0	0	0	0	0	0	0	0	0	0	0	0	0	0
2021-09-09 08:44:16	0	0	0	0	0	0	0	0	0	0	0	0	0	0	0	0	0	0	0	0
2021-09-09 08:53:00	0	0	0	0	0	0	0	0	0	1	0	0	0	0	0	0	0	0	0	0
2021-09-09 08:53:43	0	0	0	0	0	0	0	0	0	0	0	0	0	0	0	0	0	0	0	0
2021-09-09 08:53:45	0	0	0	0	0	0	0	0	0	1	0	0	0	0	0	0	0	0	0	0
2021-09-09 14:53:48	0	1	0	0	0	0	0	0	0	1	0	0	0	0	0	0	0	0	0	0
2021-09-09 15:12:34	0	0	0	0	0	0	0	0	0	1	0	0	0	0	0	0	0	0	0	0
2021-09-09 19:11:29	0	0	0	0	0	0	0	0	0	0	0	0	0	0	0	0	0	0	0	0
2021-09-10 07:52:37	0	0	0	0	0	0	0	0	0	0	0	0	0	0	1	0	0	0	0	0
2021-09-10 08:12:42	0	0	0	0	0	0	0	0	0	0	0	0	0	0	0	0	0	0	0	0
2021-09-10 08:37:10	0	0	0	0	0	0	0	0	0	1	0	0	0	0	0	0	0	0	0	0
2021-09-10 13:18:27	0	0	0	0	0	0	0	0	0	0	0	0	0	0	0	0	0	0	0	0
2021-09-13 07:01:05	0	0	0	0	0	0	0	0	0	0	0	1	0	0	0	0	0	0	0	0
2021-09-13 07:36:27	0	0	0	0	0	0	0	0	0	0	0	0	0	0	0	0	0	0	0	0
2021-09-13 08:04:22	0	0	0	0	0	0	0	0	0	1	0	0	0	0	0	0	0	0	0	0
2021-09-13 11:55:46	0	0	0	0	0	0	1	0	0	1	0	0	0	0	0	0	0	0	0	0
2021-09-13 11:55:53	0	0	0	0	0	0	0	0	0	1	0	0	0	0	0	0	0	0	0	0
2021-09-13 12:26:52	0	0	0	0	0	0	0	0	0	1	0	0	0	0	0	0	1	0	0	0
2021-09-13 12:26:55	0	0	0	0	0	0	0	0	0	1	0	0	0	0	0	0	0	0	0	0
2021-09-13 14:37:11	0	0	0	0	0	0	1	0	0	1	0	0	0	0	0	0	0	0	0	0
2021-09-13 15:03:31	0	0	0	0	0	0	0	0	0	1	0	0	0	0	0	0	0	0	0	0
2021-09-13 18:24:35	0	0	0	0	0	0	0	0	0	0	0	0	0	0	0	0	0	0	0	0
2021-09-13 18:26:11	0	0	0	0	0	0	0	0	0	1	0	0	0	0	0	0	0	0	0	0
2021-09-13 18:26:19	0	0	0	0	0	0	0	0	0	0	0	0	0	0	0	0	0	0	0	0
2021-09-13 18:26:48	0	0	0	0	0	0	0	0	0	1	0	0	0	0	0	0	0	0	0	0
2021-09-13 18:27:03	0	0	0	0	0	0	0	0	0	0	0	0	0	0	0	0	0	0	0	0
2021-09-14 06:47:55	0	0	0	0	0	0	0	0	0	0	0	1	0	0	0	0	0	0	0	0
2021-09-14 07:11:38	0	0	0	0	0	0	0	0	0	0	0	0	0	0	0	0	0	0	0	0
2021-09-15 07:01:40	0	0	0	0	0	0	0	0	0	0	0	1	0	0	0	0	0	0	0	0
2021-09-15 07:30:52	0	0	0	0	0	0	0	0	0	0	0	0	0	0	0	0	0	0	0	0
2021-09-15 13:45:09	1	0	0	0	0	0	0	0	0	0	0	0	0	0	0	0	0	0	0	0
2021-09-15 13:46:17	0	0	0	0	0	0	0	0	0	0	0	0	0	0	0	0	0	0	0	0
2021-09-15 13:47:00	1	0	0	0	0	0	0	0	0	0	0	0	0	0	0	0	0	0	0	0
2021-09-15 13:47:12	0	0	0	0	0	0	0	0	0	0	0	0	0	0	0	0	0	0	0	0
2021-09-15 13:54:02	1	0	0	0	0	0	0	0	0	0	0	0	0	0	0	0	0	0	0	0
2021-09-15 13:58:50	0	0	0	0	0	0	0	0	0	0	0	0	0	0	0	0	0	0	0	0
2021-09-15 16:19:07	0	0	0	0	0	0	1	0	0	0	0	0	0	0	0	0	0	0	0	0
2021-09-15 16:19:13	0	0	0	0	0	0	0	0	0	0	0	0	0	0	0	0	0	0	0	0
2021-09-16 06:50:49	0	0	0	0	0	0	0	0	0	0	0	1	0	0	0	0	0	0	0	0
2021-09-16 07:23:38	0	0	0	0	0	0	0	0	0	0	0	0	0	0	0	0	0	0	0	0
2021-09-17 06:51:32	0	0	0	0	0	0	0	0	0	0	0	1	0	0	0	0	0	0	0	0
2021-09-17 07:22:08	0	0	0	0	0	0	0	0	0	0	0	0	0	0	0	0	0	0	0	0
2021-09-17 12:05:00	0	0	0	0	0	0	0	0	0	0	0	0	0	0	0	0	1	0	0	0
2021-09-17 12:05:02	0	0	0	0	0	0	0	0	0	0	0	0	0	0	0	0	0	0	0	0
2021-09-20 07:57:33	0	0	0	0	0	0	0	0	0	0	0	0	0	0	0	0	0	0	0	0
2021-09-20 08:12:19	0	0	0	0	0	0	0	0	0	0	0	0	0	0	0	0	0	0	0	0
2021-09-20 14:15:58	1	0	0	0	0	0	0	0	0	0	0	0	0	0	0	0	0	0	0	0
2021-09-20 14:18:16	1	0	0	0	0	0	0	0	0	0	0	0	0	0	0	0	0	0	0	0
2021-09-20 14:28:17	0	0	0	0	0	0	0	0	0	0	0	0	0	0	0	0	0	0	0	0
2021-09-20 14:37:51	0	0	0	0	0	0	0	0	0	0	0	0	0	0	0	0	0	0	0	0
2021-09-20 14:52:19	0	0	0	0	0	0	0	0	0	0	0	0	0	0	0	0	0	0	0	0
2021-09-20 15:07:29	0	0	0	0	0	0	0	0	0	0	0	0	0	0	0	0	0	0	0	0
2021-09-21 09:04:01	0	0	0	0	0	0	0	0	0	0	0	0	0	0	0	0	0	0	0	0
2021-09-21 09:04:20	0	0	0	0	0	0	0	0	0	0	0	0	0	0	0	0	0	0	0	0
2021-09-21 13:22:27	0	0	0	0	0	0	0	0	0	0	0	0	0	0	0	0	0	0	0	0
2021-09-21 13:22:37	0	0	0	0	0	0	0	0	0	0	0	0	0	0	0	0	0	0	0	0
2021-09-22 18:52:16	0	0	0	0	0	0	0	0	0	0	0	0	0	0	0	0	0	0	0	1
2021-09-22 18:52:30	0	0	0	0	0	0	0	0	0	0	0	0	0	0	0	0	0	0	0	0
2021-09-22 18:52:33	0	0	0	0	0	0	0	0	0	0	0	0	0	0	0	0	0	0	0	0
2021-09-22 18:52:38	0	0	0	0	0	0	0	0	0	0	0	0	0	0	0	0	0	0	0	0
2021-09-22 18:52:43	0	0	0	0	0	0	0	0	0	0	0	0	0	0	0	0	0	0	0	0
2021-09-22 18:52:50	0	0	0	0	0	0	0	0	0	0	0	0	0	0	0	0	0	0	0	0
2021-09-22 18:52:51	0	0	0	0	0	0	0	0	0	0	0	0	0	0	0	0	0	0	0	1
2021-09-22 18:52:53	0	0	0	0	0	0	0	0	0	0	0	0	0	0	0	0	0	0	0	0
2021-09-22 18:52:55	0	0	0	0	0	0	0	0	0	0	0	0	0	0	0	0	0	0	0	0
2021-09-22 18:53:04	0	0	0	0	0	0	0	0	0	0	0	0	0	0	0	0	0	0	0	0
2021-09-22 18:53:06	0	0	0	0	0	0	0	0	0	0	0	0	0	0	0	0	0	0	0	1
2021-09-22 18:53:10	0	0	0	0	0	0	0	0	0	0	0	0	0	0	0	0	0	0	0	0
2021-09-22 18:53:11	0	0	0	0	0	0	0	0	0	0	0	0	0	0	0	0	0	0	0	0
2021-09-22 18:53:23	0	0	0	0	0	0	0	0	0	0	0	0	0	0	0	0	0	0	0	0
2021-09-22 18:53:25	0	0	0	0	0	0	0	0	0	0	0	0	0	0	0	0	0	0	0	0
2021-09-22 18:53:28	0	0	0	0	0	0	0	0	0	0	0	0	0	0	0	0	0	0	0	0
2021-09-22 18:53:31	0	0	0	0	0	0	0	0	0	0	0	0	0	0	0	0	0	0	0	0
2021-09-22 21:56:32	0	0	0	0	0	0	0	0	0	0	0	0	0	0	0	0	0	0	0	0
2021-09-22 21:56:34	0	0	0	0	0	0	0	0	0	0	0	0	0	0	0	0	0	0	0	1
2021-09-22 21:56:35	0	0	0	0	0	0	0	0	0	0	0	0	0	0	0	0	0	0	0	0
2021-09-23 10:33:51	0	0	0	0	0	0	0	0	0	0	0	0	0	0	0	0	0	0	0	0
2021-09-23 10:33:53	0	0	0	0	0	0	0	0	0	0	0	0	0	0	0	0	0	0	0	0
2021-09-23 11:20:01	0	0	0	0	0	1	0	0	0	0	0	0	0	0	0	0	0	0	0	0
2021-09-23 11:20:19	0	0	0	0	0	0	0	0	0	0	0	0	0	0	0	0	0	0	0	0
2021-09-23 11:23:22	1	0	0	0	0	0	0	0	0	0	0	0	0	0	0	0	0	0	0	0
2021-09-23 11:23:28	0	0	0	0	0	0	0	0	0	0	0	0	0	0	0	0	0	0	0	0
2021-09-23 11:34:34	1	0	0	0	0	0	0	0	0	0	0	0	0	0	0	0	0	0	0	0
2021-09-23 11:34:37	0	0	0	0	0	0	0	0	0	0	0	0	0	0	0	0	0	0	0	0
2021-09-23 13:16:21	1	0	0	0	0	0	0	0	0	0	0	0	0	0	0	0	0	0	0	0
2021-09-23 13:51:10	0	0	0	0	0	0	0	0	0	0	0	0	0	0	0	0	0	0	0	0
2021-09-23 14:03:35	1	0	0	0	0	0	0	0	0	0	0	0	0	0	0	0	0	0	0	0
2021-09-23 14:03:50	0	0	0	0	0	0	0	0	0	0	0	0	0	0	0	0	0	0	0	0
2021-09-23 14:12:28	0	0	0	0	0	0	0	0	0	0	0	0	0	0	0	0	0	0	0	1
2021-09-23 14:30:01	1	0	0	0	0	0	0	0	0	0	0	0	0	0	0	0	0	0	0	1
2021-09-23 14:30:03	0	0	0	0	0	0	0	0	0	0	0	0	0	0	0	0	0	0	0	1
2021-09-23 14:30:05	0	1	0	0	0	0	0	0	0	0	0	0	0	0	0	0	0	0	0	1
2021-09-23 14:38:29	1	1	0	0	0	0	0	0	0	0	0	0	0	0	0	0	0	0	0	1
2021-09-23 15:18:34	0	1	0	0	0	0	0	0	0	0	0	0	0	0	0	0	0	0	0	1
[truncated: 2,575 more rows]
